# Supplementary material for: T‐CLASS: An Online Tool for the Identification and Classification of Aging and Senescence Using Transcriptome Data
Source: Aging Cell. 2025 Aug 14;24(10):e70193. doi: 10.1111/acel.70193 (PMC12507419; doi:10.1111/acel.70193)
Supplement: Supplementary file 3 — Table S1: acel70193‐sup‐0003‐TableS1.xlsx. [file ACEL-24-e70193-s001.xlsx]

## Sheet: Sheet1
Table S1. Information of public RNA-seq datasets
Table S1a. The published RNA-seq data of C. elegans longevity analyzed in this study
Genetic backgrounds or conditions	RNA-seq replicates	Experimental conditions	Accession ID (GEO/BioProject/SRA)	Library type	Run design	Machine	Average read depths	Publications
daf-2(e1370)	5	Young adult, 20°C, OP50	GSE111338/PRJNA436651	Library Quantification Kit	2 x 101 bp	HiSequation 2000 system	4.2 Gbp	Chen et al., Genetics, 2015 Oct; 201(2): 613–629.
daf-2(e1370)	3	Day 1 adult, 20°C, OP50	GSE190068/PRJNA785653	TruSeq mRNA Library Prep Kit	2 x 75/101 bp	Illumina NovaSeq 6000	13.0 Gbp	Ham et al., Genome Res, 2022 Nov-Dec; 32(11-12): 2003–2014
daf-2(e1370)	3	Day 1 adult, 20°C, OP50	GSE137861/PRJNA573686	TruSeq mRNA Library Prep Kit	2 x 101 bp	Illumina HiSeq 2500	6.1 Gbp	Lee et al., J Cell Biol, 2021 May 3; 220(5)
daf-2(e1370)	6	Young adult, 20°C, OP50	GSE93724/PRJNA362200	Stranded mRNA-Seq kit	1 x 75 bp	Illunmina NextSeq 500	2.2 Gbp	Senchuk et al., PLoS Genet, 2018 Mar 9;14(3):e1007268
daf-2(e1370)	2	Day 1 adult, 20°C, OP50	GSE244493/PRJNA1023269	TruSeq mRNA Library Prep Kit	2 x 101 bp	Illunmina NextSeq 500	7.9 Gbp	Seo et al., Proc Natl Acad Sci USA, 2015 Aug 4;112(31):E4246-55.
daf-2(e1370)	2	Day 1 adult, 20°C, OP50	GSE94077/PRJNA368736	TruSeq mRNA Library Prep Kit	2 x 150 bp	Illumina HiSeq 2500	6.6 Gbp	Son et al., Nat Commun, 2017 Mar 9:8:14749
daf-2(e1370)	2	Day 1 adult, 20°C, OP50	GSE244495/PRJNA1023272	TruSeq mRNA Library Prep Kit	2 x 101 bp	Illumina HiSeq 2500	6.5 Gbp	Son et al., Genes Dev, 2018 Dec 1;32(23-24):1562-1575.
daf-2(e1370)	3	Young adult, 20°C, OP50	PRJNA770129/SRP340772	NEBNext Ultra RNA library Prep Kit	2 x 150 bp	Illumina HiSeq X Ten	7.6 Gbp	Zhang et al., Nat Commun, 2022 October 6339
daf-2(e1370)	2	Day 1 adult, 20°C, OP50	PRJNA479869/SRP152334	TruSeq RNA SamplePrep V2 kit	1 x 50 bp	Illumina HiSeq 2000	0.81 Gbp	Lin et al., Nat Commun, 2018 Oct 23;9(1):4400.
daf-2 AID	3	Young adult, 20°C, OP50	PRJNA770129/SRP340772	NEBNext Ultra RNA library Prep Kit	2 x 150 bp	Illumina HiSeq X Ten	7.6 Gbp	Zhang et al., Nat Commun, 2022 October 6339
daf-2 RNAi	2	Day 1 adult, 20°C, OP50	GSE100045/PRJNA390548	NextSeq 500/550 High Output v2 ki	1 x 75 bp	Illunmina NextSeq 500	2.6 Gbp	Roitenberg et al, EMBO rep, 2018 Agust, 19(8), e45673.
daf-2(e1368)	5	Young adult, 20°C, OP50	GSE111338/PRJNA436651	Library Quantification Kit	2 x 101 bp	HiSequation 2000 system	4.2 Gbp	Chen et al., Genetics, 2015 Oct; 201(2): 613–629.
Dietary restriction	8	Day 2 adult, 20°C, OP50	GSE119485/PRJNA489378	TruSeq RNA SamplePrep V2 kit	2 x 100 bp	Illumina HiSeq 2500	1.5 Gbp	Rollins et al., Life Sci Alliance, 2019 Aug; 2(4)
Dietary restriction	3	Day 6 adult, 20°C, OP50	GSE92902/PRJNA358827	TruSeq mRNA Library Prep Kit	1 x 50 bp	Illumina HiSeq 2000	1.6 Gbp	Wu et al., Cell metabolism, 2019 May 29(5), 1192-1205.
Dietary restriction	6	Day 1 adult, 20°C, OP50	GSE198939/PRJNA817543	NuGEN Ovation Universal RNA-Seq Library Prep Kit	1 x 74bp	Illunmina NextSeq 500	2.2 Gbp	Vogt et al., Sci Adv, 2023 April 7;9(14):eade1817
eat-2(ad1116)	2	Day 3 adult, 20°C, control RNAi	PRJEB14614/ERP016265	SMART-Seq v4 Ultra Low Input RNA kit	2 x 100 bp	Illumina HiSeq2500	1.1 Gbp	Heintz et al., Nature, 2017 Jan 5;541(7635):102-106
eat-2(ad1116)	2	Day 1 adult, 20°C, OP50	PRJNA342407/SRP089617	TruSeq RNA Library Prep Kit	2 x 101 bp	Illumina HiSeq 2500	3.1Gbp	Tabrez et al., Nat Commun, 2017 Agust; 8: 306.
eat-2(ad1116)	6	Young adult, 20°C, OP50	GSE179825/PRJNA745188	Stranded mRNA-Seq kit	1 x 75 bp	Illumina NextSeq 500	3.5 Gbp	Soo et al., Life Science Alliance, 2021 Apr 12
eat-2(ad465)	3	Day 1 adult, 20°C, OP50	PRJNA241944/SRP040269	TruSeq RNA Sample Preparation Kit	1 x 100 bp	Illumina HiSeq 2500	4.4 Gbp	Heestand et al., PLoS Genet, 2013;9(7):e1003651.
eat-2(ad465)	3	Day 1 adult, 20°C, OP50	PRJNA517342/SRP182605	TruSeq mRNA Library Prep Kit	2 x 125 bp	Illumina HiSeq 2500	5.0 Gbp	Wang et al., Nat Commun, 2023 Nov 24;14(1):7683
cco-1 RNAi	6	Day 1 adult, 20°C, control RNAi	PRJNA544186/SRP199177	Macherey-Nagel™ kit	1 x 50 bp	BGISEQ-500	1.5 Gbp	Li et al., Nat Aging, 2021 Feb;165–178
cco-1 RNAi	3	L4, 20°C, cco-1 RNAi	PRJNA414453/SRP120036	TruSeq RNA Library Prep Kit	1 x 101 bp	Illumina HiSeq 2500	3.2 Gbp	Matilainen et al., Nat Commun, 2017 Nov 8,
cco-1 RNAi	3	L4, 20°C, cco-1 RNAi	PRJNA314583/ SRP071287	TruSeq RNA Library Prep Kit	1 x 50 bp	Illumina HiSeq X Ten	1.3 Gbp	Merkwirth et al., Cell, 2016 May 19
clk-1(qm30)	6	Day 1 adult, 20°C, OP50	PRJNA362200/SRP096897	Stranded mRNA-Seq kit	1 x 75 bp	IIIunmina NextSeq 500	2.2 Gbp	Senchuk et al., PLoS Genet, 2018 Mar 9;14(3):e1007268
isp-1(qm150)	6	Day 1 adult, 20°C, OP50	PRJNA362200/SRP096897	Stranded mRNA-Seq kit	1 x 75 bp	Illunmina NextSeq 500	2.2 Gbp	Senchuk et al., PLoS Genet, 2018 Mar 9;14(3):e1007268
isp-1(qm150)	3	Young adult, 20°C, OP50	GSE138129/PRJNA574844	TruSeq mRNA Library Prep Kit	2 x 100 bp	Illumina HiSeq 2500	4.6 Gbp	Park et al., Science Advances, 2020
isp-1(qm150)	3	Day 1 adult, 20°C, OP50	GSE127917/PRJNA525790	TruSeq RNA Library Prep Kit	1 x 148 bp	Illumina HiSeq 2500	1.1 Gbp	Tharyan et al., Nature metabolism, 2020
mrps-5 RNAi	4	Day 1 adult, 20°C, control RNAi	PRJNA544186/SRP199177	Macherey-Nagel™ kit	1 x 50 bp	BGISEQ-500	1.5 Gbp	Li et al., Nat Aging, 2021 Feb;165–178
nuo-6(qm200)	6	Day 1 adult, 20°C, OP50	PRJNA362200/SRP096897	Stranded mRNA-Seq kit	1 x 75 bp	Illunmina NextSeq 500	2.2 Gbp	Senchuk et al., PLoS Genet, 2018 Mar 9;14(3):e1007268
sod-2(ok1030)	6	Day 1 adult, 20°C, OP50	PRJNA362200/SRP096897	Stranded mRNA-Seq kit	1 x 75 bp	Illunmina NextSeq 500	2.2 Gbp	Senchuk et al., PLoS Genet, 2018 Mar 9;14(3):e1007268
daf-10(e1387)	2	L1 adult, 20°C, OP50	PRJNA984815/SRP444505	TruSeq RNA SamplePrep V2 kit	2 x 150 bp	Illumina HiSeq X Ten	7.4 Gbp	Li et al., Proc Natl Acad Sci U S A, 2024 Jun 18;121(25):e2321228121.
osm-3(dh441)	4	Day 1 adult, 20°C, OP50	GSE144675/PRJNA604568	Illumina’s Ribo-zero Gold kit	1 x 300 bp	Illumina HiSeq X Ten	2.4Gbp	Guerrero et al., eLife, 2021 Aug 27 10:e53174.
vhl-1(ok161)	4	Day 1 adult, 20°C, OP50	GSE144675/PRJNA604568	Illumina’s Ribo-zero Gold kit	1 x 300 bp	Illumina HiSeq X Ten	2.4Gbp	Ganner et al., Sci Rep, 2021 Jan 15 11, 14827
Rotenone	4	L4, 20°C, OP50	GSE195584/PRJNA801290	TruSeq RNA SamplePrep V2 kit	2 x 51 bp	Illumina NovaSeq 6000	1.8 Gbp	Mello et al., Front. Immunol, 2022 Feb 22
Metformin	3	Day 6 adult, 20°C, OP50	GSE108263/PRJNA423001	TruSeq RNA SamplePrep V2 kit	2 x 150 bp	Illumina HiSeq 4000	6.3 Gbp	Admasu et al., Development Cell, 2018 Oct 8;47(1):67-79.e5
Allantoin	3	Day 6 adult, 20°C, OP50	GSE108263/PRJNA423001	TruSeq RNA SamplePrep V2 kit	2 x 150 bp	Illumina HiSeq 4000	6.3 Gbp	Admasu et al., Development Cell, 2018 Oct 8;47(1):67-79.e5
Rapamycin	3	Day 6 adult, 20°C, OP50	GSE108263/PRJNA423001	TruSeq RNA SamplePrep V2 kit	2 x 150 bp	Illumina HiSeq 4000	6.3 Gbp	Admasu et al., Development Cell, 2018 Oct 8;47(1):67-79.e5
Rifampicin	3	Day 6 adult, 20°C, OP50	GSE108263/PRJNA423001	TruSeq RNA SamplePrep V2 kit	2 x 150 bp	Illumina HiSeq 4000	6.3 Gbp	Admasu et al., Development Cell, 2018 Oct 8;47(1):67-79.e5
Psora-4	3	Day 6 adult, 20°C, OP50	GSE108263/PRJNA423001	TruSeq RNA SamplePrep V2 kit	2 x 150 bp	Illumina HiSeq 4000	6.3 Gbp	Admasu et al., Development Cell, 2018 Oct 8;47(1):67-79.e5
Atracurium	4	Day 1 adult, 20°C, OP50	GSE108263/PRJNA423001	NEBNext Ultra II Directional RNA Library Prep Kit	2 x 75 bp	Illumina HiSeq 4000	1.6 Gbp	Mclntyre et al., Aging cell, 2021 Aug;20(8):e13381
Monorden	3	Day 3 adult, 20°C, OP50	GSE54853/PRJNA237825	TruSeq RNA SamplePrep V2 kit	1 x 50 bp	Illumina HiSeq 3000	0.89 Gbp	Janssens et al., Cell Rep, 2019 Apr 9; 27(2): 467–480.e6
D-glucosamine	6	Day 1 adult, 20°C, OP50	PRJNA489378/SRP159636	TruSeq RNA SamplePrep V2 kit	2 x 100 bp	Illumina HiSeq 2000	1.39 Gbp	Weimer et al., Nature Comm, 2014 Apr 8
JM03	3	Day 10 adult, 20°C, OP50	GSE200459/PRJNA824586	TruSeq RNA SamplePrep V2 kit	2 x 156 bp	Illumina HiSeq 2500	7 Gbp	Bao et al., Elife. 2022 May 5;11:e72410.
Table S1b. The published RNA-seq data of mouse embryonic fibroblasts (MEF) cellular senescence analyzed in this study
Senescence inducers	RNA-seq replicates	Experimental conditions	Accession ID (GEO/BioProject/SRA)	Library type	Run design	Machine	Average read depths	Publications
Replicative exhaustion	3	MEF, C57BL/6, serial passaging	GSE117979/PRJNA483895	TruSeq RNA Library Prep Kit v2 (Illumina)	2 x 101 bp	Illumina HiSeq 4000	8.1 Gbp	Sturmlechner et al. Nat Commun, 2022 Jun 28;13(1):3722.
Replicative exhaustion	8	MEF, C57BL/6, serial passaging	GSE218683/PRJNA904792	Standard Illumina protocols	1 x 50 bp	Illumina HiSeq 2500	0.76 Gbp	Gallage et al., Nat Aging, 2024;4(11):1544-1561.
Irraditaion	3	MEF, C57BL/6, exposed to 10 Gy gamma radiation and cultured for 10 days	GSE117979/PRJNA483895	TruSeq RNA Library Prep Kit v2 (Illumina)	2 x 101 bp	Illumina HiSeq 4000	8.1 Gbp	Sturmlechner et al. Nat Commun, 2022 Jun 28;13(1):3722.
Oncogene	3	MEF, C57BL/6, KRASG12V-oncogene induciton for 10 days	GSE117979/PRJNA483895	TruSeq RNA Library Prep Kit v2 (Illumina)	2 x 101 bp	Illumina HiSeq 4000	8.1 Gbp	Sturmlechner et al. Nat Commun, 2022 Jun 28;13(1):3722.
Oncogene	6	MEF, C57BL/6, constitute RAS expression	GSE218684/PRJNA904791	Standard Illumina protocols	1 x 75 bp	Illumina HiSeq 2500	0.76 Gbp	Gallage et al., Nat Aging, 2024;4(11):1544-1561.
Table S1c. The published RNA-seq data of human cellular senescence analyzed in this study
Senescence inducers	RNA-seq replicates	Experimental conditions	Accession ID (GEO/BioProject/SRA)	Library type	Run design	Machine	Average read depths	Publications
Replicative exhaustion	3	MRC5, passage 42 was considered proliferative and passage 72 was considered senescent.	GSE63577/PRJNA268292	Illumina’s TruSeqTM RNA Sample Prep Kit	1 x 50 bp	Illumina HiSeq 2000	2.1 Gbp	Marthandan et al., PLoS One, 2016;11(5):e0154531.
Replicative exhaustion	3	IMR90, passage 31 was considered proliferative and passage 57 was considered senescent.	GSE63577/PRJNA268292	Illumina’s TruSeqTM RNA Sample Prep Kit	1 x 50 bp	Illumina HiSeq 2000	2.1 Gbp	Marthandan et al., PLoS One, 2016;11(5):e0154531.
Replicative exhaustion	3	WI38, passage 35 was considered proliferative and passage 57 was considered senescent.	GSE63577/PRJNA268292	Illumina’s TruSeqTM RNA Sample Prep Kit	1 x 50 bp	Illumina HiSeq 2000	2.1 Gbp	Marthandan et al., PLoS One, 2016;11(5):e0154531.
Replicative exhaustion	3	BJ, passage 34 was considered proliferative and passage 72 was considered senescent.	GSE63577/PRJNA268292	Illumina’s TruSeqTM RNA Sample Prep Kit	1 x 50 bp	Illumina HiSeq 2000	2.1 Gbp	Marthandan et al., PLoS One, 2016;11(5):e0154531.
Replicative exhaustion	3	HFF, passage 16 was considered proliferative and passage 74 was considered senescent.	GSE63577/PRJNA268292	Illumina’s TruSeqTM RNA Sample Prep Kit	1 x 50 bp	Illumina HiSeq 2000	2.1 Gbp	Marthandan et al., PLoS One, 2016;11(5):e0154531.
Replicative exhaustion	2	IMR90, passage 52 was considered senescent.	GSE130727/PRJNA541183	TruSeq ChIP Sample Preparation Kit (Illumina), Hiseq PE Cluster Kit (Illumina), and Hiseq SBS Kit (Illumina)	2 x 150 bp	Illumina Hiseq 4000	32.4 Gbp	Casella et al., Nucleic Acids Res, 2019 Aug 22;47(14):7294-7305.
Replicative exhaustion	3	LF1 (ES-derived lung fibroblast cells), serial passaging and entrance in replicative senescence at 16 weeks was considered deep senescence.	GSE274295/PRJNA1145898	TruSeq Stranded Total RNA Ribo-Zero kit	2 x 125 bp	Illumina HiSeq 2500	18.9 Gbp	De Cecco et al., Nature, 2019 Feb;566(7742):73-78.
Replicative exhaustion	3	MDAH041 LFS fibroblasts, passage 29-30 was considered senescent.	GSE274295/PRJNA1145898	Illumina TruSeq RNA sample preparation kit	2 x 101 bp	Illumina HiSeq 2000	7.8 Gbp	Purcell et al., Cell Cycle, 2014;13(24):3927-37.
Irradiation	3	HAEC, 4 Gy of ionizing radiation exposure.	GSE130727/PRJNA541183	TruSeq ChIP Sample Preparation Kit (Illumina), Hiseq PE Cluster Kit (Illumina), and Hiseq SBS Kit (Illumina)	2 x 150 bp	Illumina Hiseq 4000	32.4 Gbp	Casella et al., Nucleic Acids Res, 2019 Aug 22;47(14):7294-7305.
Irradiation	3	HUVEC, 4 Gy of ionizing radiation exposure.	GSE130727/PRJNA541183	TruSeq ChIP Sample Preparation Kit (Illumina), Hiseq PE Cluster Kit (Illumina), and Hiseq SBS Kit (Illumina)	2 x 150 bp	Illumina Hiseq 4000	32.4 Gbp	Casella et al., Nucleic Acids Res, 2019 Aug 22;47(14):7294-7305.
Irradiation	2	IMR90, 10 Gy of ionizing radiation exposure.	GSE130727/PRJNA541183	TruSeq ChIP Sample Preparation Kit (Illumina), Hiseq PE Cluster Kit (Illumina), and Hiseq SBS Kit (Illumina)	2 x 150 bp	Illumina Hiseq 4000	32.4 Gbp	Casella et al., Nucleic Acids Res, 2019 Aug 22;47(14):7294-7305.
Irradiation	3	ADSC, 10 Gy ionising radiation 14 days prior collection.	GSE230181/PRJNA957791	TruSeq Stranded mRNA library prep kit	1 x 75 bp	Illumina NextSeq 500	2.98 Gbp	Savic et al., Cell Rep 2023 Nov 28;42(11):113371.
Irradiation	3	RPTEC, 10 Gy ionising radiation 14 days prior collection.	GSE230181/PRJNA957791	TruSeq Stranded mRNA library prep kit	1 x 75 bp	Illumina NextSeq 500	2.98 Gbp	Savic et al., Cell Rep 2023 Nov 28;42(11):113371.
Irradiation	3	HMVEC, 10 Gy ionising radiation 14 days prior collection.	GSE230181/PRJNA957791	TruSeq Stranded mRNA library prep kit	1 x 75 bp	Illumina NextSeq 500	2.98 Gbp	Savic et al., Cell Rep 2023 Nov 28;42(11):113371.
Oncogene	2	WI38, treated with lentivirus expressing HRASG12V.	GSE130727/PRJNA541183	TruSeq ChIP Sample Preparation Kit (Illumina), Hiseq PE Cluster Kit (Illumina), and Hiseq SBS Kit (Illumina)	2 x 150 bp	Illumina Hiseq 4000	32.4 Gbp	Casella et al., Nucleic Acids Res, 2019 Aug 22;47(14):7294-7305.
Oncogene	3	IMR90, oncogenic RAS was induced.	GSE274295/PRJNA1145898	SMARTER mRNA-Seq Library Prep Kit	2 x 150 bp	Illumina NovaSeq 6000	6.8 Gbp	Yang et al., Nat Commun, 2025 Feb 28;16(1):2071.
Oncogene	2	BJ, induction of a tamoxifen-inducible HRASG12V.	GSE232857/PRJNA974151	Illumina Stranded Total RNA Library Prep Kit	2 x 150 bp	Illumina HiSeq 4000	11.4 Gbp	Cheng et al., Cell, 2024 Aug 22;187(17):4770-4789.e23.
Oncogene	3	IMR90, stably transduced with inducible RasV12.	GSE230181/PRJNA957791	TruSeq Stranded mRNA library prep kit	1 x 75 bp	Illumina NextSeq 500	2.98 Gbp	Savic et al., Cell Rep 2023 Nov 28;42(11):113371.
Oncogene	2	IMR90, RAS was activated by treating the IMR-90ER:RAS cells with 100 nM of 4-hydroxy-tamoxifen (4-OHT) for 7 days.	GSE225095/PRJNA933910	Illumina stranded mRNA-seq	2 x 151 bp	Illumina NovaSeq 6000	12.7 Gbp	Papaspyropoulos et al., Aging Cell 2023 Sep;22(9):e13893.
Doxorubicin	2	WI38, treated with 2 µg/mL Doxorubicin for 24 h.	GSE130727/PRJNA541183	TruSeq ChIP Sample Preparation Kit (Illumina), Hiseq PE Cluster Kit (Illumina), and Hiseq SBS Kit (Illumina)	2 x 150 bp	Illumina Hiseq 4000	32.4 Gbp	Casella et al., Nucleic Acids Res, 2019 Aug 22;47(14):7294-7305.
Doxorubicin	2	WI38, treated with 2 µg/mL Doxorubicin for 24 h.	GSE274295/PRJNA1145898	TruSeq ChIP Sample Preparation Kit (Illumina), Hiseq PE Cluster Kit (Illumina), and Hiseq SBS Kit (Illumina)	2 x 150 bp	Illumina Hiseq 2500	32.4 Gbp	Casella et al., Nucleic Acids Res, 2019 Aug 22;47(14):7294-7305.
Adriamycin (Doxorubicin)	3	MDAH041 LFS fibroblasts, treated with adriamycin dissolved in water to cell media at a final concentration of 0.5 μM for 5 days.	GSE274295/PRJNA1145898	Illumina TruSeq RNA sample preparation kit	2 x 101 bp	Illumina HiSeq 2000	7.8 Gbp	Purcell et al., Cell Cycle, 2014;13(24):3927-37.
5-Aza-2'-deoxycytidine	3	MDAH041 LFS fibroblasts, treated with sterile 5-aza diluted in 50% acetic acid to a final concentration of 1 μM for 8 days.	GSE274295/PRJNA1145898	Illumina TruSeq RNA sample preparation kit	2 x 101 bp	Illumina HiSeq 2000	7.8 Gbp	Purcell et al., Cell Cycle, 2014;13(24):3927-37.
Bleomycin	2	IMR90, 9 days after exposure to bleomycin (10 ug/ml for 24 h).	GSE274295/PRJNA1145898	Illumina TruSeq Stranded mRNA LT Sample Prep Kit	2 x 101 bp	Illumina NovaSeq 6000	8.54 Gbp	Joung et al., Nat Commun, 2025 Feb 17;16(1):1696.
Table S1d. The published RNA-seq data of human sarcopenia analyzed in this study
Types of sarcopenia	RNA-seq replicates	Tissue	Accession ID (GEO/BioProject/SRA)	Library type	Run design	Machine	Average read depths	Publications
Presarcopenia	20	Skeletal muscle	GSE226151/PRJNA939093	Illumina TruSeq RNA sample preparation kit	2 x 150 bp	Illumina HiSeq 2500	6.5 Gbp	Zuo et al., Nature Aging 2025 Feb 419–436
Sarcopenia	20	Skeletal muscle	GSE226151/PRJNA939093	Illumina TruSeq RNA sample preparation kit	2 x 150 bp	Illumina HiSeq 2500	6.5 Gbp	Zuo et al., Nature Aging 2025 Feb 419–436
