# Supplementary material for: T‐CLASS: An Online Tool for the Identification and Classification of Aging and Senescence Using Transcriptome Data
Source: Aging Cell. 2025 Aug 14;24(10):e70193. doi: 10.1111/acel.70193 (PMC12507419; doi:10.1111/acel.70193)
Supplement: Supplementary file 4 — Table S2: acel70193‐sup‐0004‐TableS2.xlsx. [file ACEL-24-e70193-s005.xlsx]

## Sheet: Sheet1
Table S2. Gene sets obtained from ten XGBoost runs
Overlapped genes among 10 runs: 17 genes
Seed 1 (67 genes)	Seed 2 (73 genes)	Seed 3 (71 genes)	Seed 4 (61 genes)	Seed 5 (66 genes)	Seed 6 (72 genes)	Seed 7 (69 genes)	Seed 8 (67 genes)	Seed 9 (75 genes)	Seed 10 (76 genes)	Overlapped genes (17 genes)
WBGene00000001	WBGene00000001	WBGene00000001	WBGene00000001	WBGene00000001	WBGene00000001	WBGene00000001	WBGene00000001	WBGene00000001	WBGene00000001	WBGene00000001
WBGene00000005	WBGene00000019	WBGene00000002	WBGene00000002	WBGene00000013	WBGene00000002	WBGene00000007	WBGene00000002	WBGene00000002	WBGene00000002	WBGene00001028
WBGene00000008	WBGene00000020	WBGene00000003	WBGene00000005	WBGene00000066	WBGene00000003	WBGene00000013	WBGene00000003	WBGene00000003	WBGene00000003	WBGene00007753
WBGene00000013	WBGene00000045	WBGene00000005	WBGene00000006	WBGene00000079	WBGene00000004	WBGene00000050	WBGene00000006	WBGene00000007	WBGene00000004	WBGene00015403
WBGene00000019	WBGene00000047	WBGene00000010	WBGene00000007	WBGene00000097	WBGene00000005	WBGene00000067	WBGene00000021	WBGene00000008	WBGene00000005	WBGene00015828
WBGene00000038	WBGene00000067	WBGene00000013	WBGene00000035	WBGene00000102	WBGene00000006	WBGene00000098	WBGene00000036	WBGene00000013	WBGene00000006	WBGene00016174
WBGene00000088	WBGene00000079	WBGene00000019	WBGene00000039	WBGene00000103	WBGene00000010	WBGene00000118	WBGene00000047	WBGene00000047	WBGene00000007	WBGene00017592
WBGene00000151	WBGene00000103	WBGene00000034	WBGene00000045	WBGene00000139	WBGene00000013	WBGene00000201	WBGene00000055	WBGene00000068	WBGene00000012	WBGene00019515
WBGene00000179	WBGene00000139	WBGene00000053	WBGene00000079	WBGene00000182	WBGene00000040	WBGene00000215	WBGene00000058	WBGene00000069	WBGene00000013	WBGene00019967
WBGene00000221	WBGene00000156	WBGene00000058	WBGene00000085	WBGene00000216	WBGene00000079	WBGene00000217	WBGene00000063	WBGene00000097	WBGene00000072	WBGene00020938
WBGene00000374	WBGene00000374	WBGene00000070	WBGene00000189	WBGene00000218	WBGene00000096	WBGene00000221	WBGene00000079	WBGene00000107	WBGene00000079	WBGene00021315
WBGene00000438	WBGene00000594	WBGene00000079	WBGene00000217	WBGene00000221	WBGene00000182	WBGene00000230	WBGene00000092	WBGene00000221	WBGene00000116	WBGene00021337
WBGene00000491	WBGene00000690	WBGene00000139	WBGene00000221	WBGene00000246	WBGene00000189	WBGene00000374	WBGene00000217	WBGene00000374	WBGene00000118	WBGene00021516
WBGene00000562	WBGene00000781	WBGene00000201	WBGene00000374	WBGene00000284	WBGene00000203	WBGene00000462	WBGene00000221	WBGene00000453	WBGene00000206	WBGene00022584
WBGene00000781	WBGene00000832	WBGene00000373	WBGene00000671	WBGene00000391	WBGene00000217	WBGene00000541	WBGene00000245	WBGene00000765	WBGene00000221	WBGene00044644
WBGene00000813	WBGene00000933	WBGene00000374	WBGene00000722	WBGene00000460	WBGene00000221	WBGene00000557	WBGene00000374	WBGene00000879	WBGene00000373	WBGene00044646
WBGene00000933	WBGene00001028	WBGene00000376	WBGene00001028	WBGene00000819	WBGene00000374	WBGene00000785	WBGene00000379	WBGene00001028	WBGene00000540	WBGene00219216
WBGene00001028	WBGene00001320	WBGene00000399	WBGene00001387	WBGene00000901	WBGene00000933	WBGene00000835	WBGene00000929	WBGene00001046	WBGene00000583
WBGene00001284	WBGene00001387	WBGene00000430	WBGene00001608	WBGene00000952	WBGene00000973	WBGene00000933	WBGene00000933	WBGene00001095	WBGene00000617
WBGene00001387	WBGene00001414	WBGene00000562	WBGene00001663	WBGene00000983	WBGene00001028	WBGene00000973	WBGene00001028	WBGene00001250	WBGene00000933
WBGene00001477	WBGene00001684	WBGene00000952	WBGene00001764	WBGene00000994	WBGene00001399	WBGene00001028	WBGene00001210	WBGene00001399	WBGene00000937
WBGene00001693	WBGene00001865	WBGene00000993	WBGene00002348	WBGene00001028	WBGene00002263	WBGene00001046	WBGene00001303	WBGene00001477	WBGene00001028
WBGene00001767	WBGene00002011	WBGene00001028	WBGene00003150	WBGene00001387	WBGene00003613	WBGene00001077	WBGene00001387	WBGene00001816	WBGene00001175
WBGene00002348	WBGene00002188	WBGene00001058	WBGene00003442	WBGene00001500	WBGene00003647	WBGene00001478	WBGene00001613	WBGene00001865	WBGene00001762
WBGene00003843	WBGene00003960	WBGene00001207	WBGene00004014	WBGene00001813	WBGene00003960	WBGene00001638	WBGene00002095	WBGene00001963	WBGene00002348
WBGene00004062	WBGene00004092	WBGene00001694	WBGene00004423	WBGene00002036	WBGene00004932	WBGene00001761	WBGene00003546	WBGene00002263	WBGene00003025
WBGene00004704	WBGene00007398	WBGene00001816	WBGene00007753	WBGene00002348	WBGene00007302	WBGene00002011	WBGene00003960	WBGene00003096	WBGene00006683
WBGene00004893	WBGene00007753	WBGene00003544	WBGene00009215	WBGene00003384	WBGene00007753	WBGene00002249	WBGene00004932	WBGene00004416	WBGene00007753
WBGene00004932	WBGene00008526	WBGene00003647	WBGene00009515	WBGene00003540	WBGene00007991	WBGene00002263	WBGene00007221	WBGene00004932	WBGene00008008
WBGene00006495	WBGene00008859	WBGene00003807	WBGene00010736	WBGene00004932	WBGene00009344	WBGene00004181	WBGene00007753	WBGene00007753	WBGene00009396
WBGene00006601	WBGene00009637	WBGene00003840	WBGene00011009	WBGene00006212	WBGene00009511	WBGene00004932	WBGene00007892	WBGene00007755	WBGene00009515
WBGene00007691	WBGene00010321	WBGene00004932	WBGene00012592	WBGene00007075	WBGene00009522	WBGene00006212	WBGene00008593	WBGene00007991	WBGene00009637
WBGene00007753	WBGene00010589	WBGene00006495	WBGene00012753	WBGene00007508	WBGene00009637	WBGene00007753	WBGene00009637	WBGene00007992	WBGene00009940
WBGene00008110	WBGene00010736	WBGene00006946	WBGene00012867	WBGene00007753	WBGene00010736	WBGene00008262	WBGene00009923	WBGene00008978	WBGene00010666
WBGene00009515	WBGene00011009	WBGene00007057	WBGene00014813	WBGene00008038	WBGene00010878	WBGene00010736	WBGene00010736	WBGene00009637	WBGene00010736
WBGene00009522	WBGene00011167	WBGene00007753	WBGene00015094	WBGene00008859	WBGene00011009	WBGene00010878	WBGene00010878	WBGene00010736	WBGene00011009
WBGene00009637	WBGene00011800	WBGene00009634	WBGene00015403	WBGene00009637	WBGene00011167	WBGene00011009	WBGene00011009	WBGene00011009	WBGene00011317
WBGene00010736	WBGene00011849	WBGene00009637	WBGene00015828	WBGene00010589	WBGene00011414	WBGene00011167	WBGene00011046	WBGene00011800	WBGene00011800
WBGene00011009	WBGene00012548	WBGene00010878	WBGene00016046	WBGene00010736	WBGene00011935	WBGene00011935	WBGene00011167	WBGene00011935	WBGene00012548
WBGene00011486	WBGene00012676	WBGene00011734	WBGene00016174	WBGene00011009	WBGene00012122	WBGene00012130	WBGene00011215	WBGene00012548	WBGene00012592
WBGene00011800	WBGene00012867	WBGene00011800	WBGene00017058	WBGene00011167	WBGene00012592	WBGene00012548	WBGene00011935	WBGene00012615	WBGene00012615
WBGene00012357	WBGene00015403	WBGene00012390	WBGene00017592	WBGene00011935	WBGene00012867	WBGene00013422	WBGene00014813	WBGene00012867	WBGene00012867
WBGene00013198	WBGene00015828	WBGene00012548	WBGene00018123	WBGene00012592	WBGene00014105	WBGene00014813	WBGene00014852	WBGene00013142	WBGene00013101
WBGene00014813	WBGene00016174	WBGene00012867	WBGene00018448	WBGene00012867	WBGene00014123	WBGene00015403	WBGene00015403	WBGene00013757	WBGene00013757
WBGene00015403	WBGene00016812	WBGene00013757	WBGene00019436	WBGene00013278	WBGene00014813	WBGene00015828	WBGene00015828	WBGene00014166	WBGene00014492
WBGene00015828	WBGene00017082	WBGene00014813	WBGene00019515	WBGene00014018	WBGene00015403	WBGene00015839	WBGene00015839	WBGene00015271	WBGene00014813
WBGene00015839	WBGene00017592	WBGene00015403	WBGene00019963	WBGene00014813	WBGene00015828	WBGene00016174	WBGene00015885	WBGene00015403	WBGene00015057
WBGene00016046	WBGene00017660	WBGene00015828	WBGene00019967	WBGene00015403	WBGene00016046	WBGene00016982	WBGene00016046	WBGene00015700	WBGene00015403
WBGene00016174	WBGene00018055	WBGene00016046	WBGene00020938	WBGene00015828	WBGene00016174	WBGene00017592	WBGene00016174	WBGene00015828	WBGene00015828
WBGene00016438	WBGene00018206	WBGene00016174	WBGene00021315	WBGene00016046	WBGene00016274	WBGene00017660	WBGene00017592	WBGene00016046	WBGene00015839
WBGene00017592	WBGene00018417	WBGene00016438	WBGene00021337	WBGene00016174	WBGene00016898	WBGene00018615	WBGene00017594	WBGene00016174	WBGene00016046
WBGene00017660	WBGene00018669	WBGene00016450	WBGene00021516	WBGene00017592	WBGene00017041	WBGene00019064	WBGene00019515	WBGene00017103	WBGene00016174
WBGene00017990	WBGene00019197	WBGene00017082	WBGene00022584	WBGene00018304	WBGene00017592	WBGene00019515	WBGene00019967	WBGene00017592	WBGene00016438
WBGene00019515	WBGene00019515	WBGene00017592	WBGene00022664	WBGene00019515	WBGene00017660	WBGene00019563	WBGene00020015	WBGene00017690	WBGene00017592
WBGene00019967	WBGene00019563	WBGene00019515	WBGene00044644	WBGene00019967	WBGene00018206	WBGene00019967	WBGene00020938	WBGene00017880	WBGene00018224
WBGene00020025	WBGene00019579	WBGene00019967	WBGene00044646	WBGene00020938	WBGene00019515	WBGene00020938	WBGene00021315	WBGene00019001	WBGene00019164
WBGene00020938	WBGene00019858	WBGene00020025	WBGene00044784	WBGene00021315	WBGene00019967	WBGene00021315	WBGene00021337	WBGene00019515	WBGene00019515
WBGene00021315	WBGene00019967	WBGene00020774	WBGene00045433	WBGene00021337	WBGene00020852	WBGene00021337	WBGene00021516	WBGene00019563	WBGene00019967
WBGene00021337	WBGene00019968	WBGene00020938	WBGene00194821	WBGene00021516	WBGene00020908	WBGene00021516	WBGene00022375	WBGene00019967	WBGene00020025
WBGene00021516	WBGene00020025	WBGene00021315	WBGene00219216	WBGene00021794	WBGene00020938	WBGene00021809	WBGene00022584	WBGene00020938	WBGene00020866
WBGene00022584	WBGene00020262	WBGene00021337	WBGene00235353	WBGene00022584	WBGene00021315	WBGene00022082	WBGene00022664	WBGene00021315	WBGene00020938
WBGene00044644	WBGene00020866	WBGene00021516		WBGene00044644	WBGene00021337	WBGene00022584	WBGene00044644	WBGene00021337	WBGene00021043
WBGene00044646	WBGene00020938	WBGene00022584		WBGene00044646	WBGene00021516	WBGene00022664	WBGene00044646	WBGene00021516	WBGene00021080
WBGene00045418	WBGene00021315	WBGene00022664		WBGene00044784	WBGene00022584	WBGene00044644	WBGene00045418	WBGene00021866	WBGene00021315
WBGene00194821	WBGene00021337	WBGene00044175		WBGene00194821	WBGene00044201	WBGene00044646	WBGene00045433	WBGene00022022	WBGene00021337
WBGene00194926	WBGene00021516	WBGene00044644		WBGene00219216	WBGene00044644	WBGene00044784	WBGene00194821	WBGene00022584	WBGene00021516
WBGene00219216	WBGene00022082	WBGene00044646			WBGene00044646	WBGene00045433	WBGene00219216	WBGene00044515	WBGene00022082
	WBGene00022584	WBGene00044784			WBGene00044784	WBGene00194821		WBGene00044644	WBGene00022584
	WBGene00044644	WBGene00045418			WBGene00045433	WBGene00219216		WBGene00044646	WBGene00022664
	WBGene00044646	WBGene00045433			WBGene00194821			WBGene00045418	WBGene00044644
	WBGene00045418	WBGene00219216			WBGene00219216			WBGene00045433	WBGene00044646
	WBGene00219216				WBGene00235164			WBGene00194821	WBGene00044784
	WBGene00235353							WBGene00219216	WBGene00045418
								WBGene00235319	WBGene00045433
								WBGene00235353	WBGene00194821
									WBGene00219216
