# Supplementary material for: T‐CLASS: An Online Tool for the Identification and Classification of Aging and Senescence Using Transcriptome Data
Source: Aging Cell. 2025 Aug 14;24(10):e70193. doi: 10.1111/acel.70193 (PMC12507419; doi:10.1111/acel.70193)
Supplement: Supplementary file 5 — Table S3: acel70193‐sup‐0005‐TableS3.xlsx. [file ACEL-24-e70193-s004.xlsx]

## Sheet: Sheet1
Table S3. Information of top 653 genes
Wormbase id	Gene symbol	F-value	p-value	Normalized count (Variance Stablizing Transformation)
				Senchuk_2018_WT_1	Senchuk_2018_WT_2	Senchuk_2018_WT_3	Senchuk_2018_WT_4	Senchuk_2018_WT_5	Senchuk_2018_WT_6	Senchuk_2018_clk1_1	Senchuk_2018_clk1_2	Senchuk_2018_clk1_3	Senchuk_2018_clk1_4	Senchuk_2018_clk1_5	Senchuk_2018_clk1_6	Senchuk_2018_daf2_Senchuck_1	Senchuk_2018_daf2_Senchuck_2	Senchuk_2018_daf2_Senchuck_3	Senchuk_2018_daf2_Senchuck_4	Senchuk_2018_daf2_Senchuck_5	Senchuk_2018_daf2_Senchuck_6	Senchuk_2018_isp1_Senchuck_1	Senchuk_2018_isp1_Senchuck_2	Senchuk_2018_isp1_Senchuck_3	Senchuk_2018_isp1_Senchuck_4	Senchuk_2018_isp1_Senchuck_5	Senchuk_2018_isp1_Senchuck_6	Senchuk_2018_nuo6_1	Senchuk_2018_nuo6_2	Senchuk_2018_nuo6_3	Senchuk_2018_nuo6_4	Senchuk_2018_nuo6_5	Senchuk_2018_nuo6_6	Senchuk_2018_sod2_1	Senchuk_2018_sod2_2	Senchuk_2018_sod2_3	Senchuk_2018_sod2_4	Senchuk_2018_sod2_5	Senchuk_2018_sod2_6	Merkwirth_2016_WT_1	Merkwirth_2016_WT_2	Merkwirth_2016_WT_3	Merkwirth_2016_cco1i_Merkwirth_1	Merkwirth_2016_cco1i_Merkwirth_2	Merkwirth_2016_cco1i_Merkwirth_3	Heestand_2013_WT_1	Heestand_2013_WT_2	Heestand_2013_WT_3	Heestand_2013_eat2_ad465_Heestand_1
WBGene00000002	aat-1	53.5332	1.27091e-16	6.49813	7.20291	7.6994	8.28754	6.93208	6.82385	6.86632	6.26755	6.51868	7.28108	6.72778	7.13771	8.56002	8.71375	9.02105	8.61871	8.59473	7.61156	7.18111	6.97508	7.39173	6.95994	7.22004	7.28602	7.09561	7.34656	7.19425	7.42408	7.27528	7.47095	6.59531	7.96455	7.65001	8.10753	7.81979	7.05519	7.35979	6.68685	7.67533	7.57231	7.00606	7.47284	7.32731	7.31136	7.08329	7.02313
WBGene00000008	aat-7	29.1935	9.44006e-11	5.00243	5.37259	4.04173	5.21541	4.70033	4.60167	5.45835	3.97668	4.00987	4.67556	4.98999	4.62209	3.64965	3.54754	3.41089	3.13962	3.51455	2.49887	4.42145	3.79191	4.81853	4.00177	4.69644	4.04525	3.08725	4.27342	2.99048	3.54981	4.07011	5.13532	3.34109	5.76076	4.70328	4.91628	5.42257	4.76986	4.73539	5.01824	4.71345	4.94868	4.61691	4.51511	4.94079	4.85742	4.66887	3.93921
WBGene00000013	abf-2	36.8741	8.89531e-13	5.39776	4.92886	5.77579	5.4375	5.48045	5.53784	7.17421	5.90533	7.54825	6.71349	6.5425	5.98382	7.71203	8.99179	7.05268	7.75856	9.65307	9.119	7.53235	7.57235	6.73483	6.83678	6.78012	6.74605	7.87189	8.28128	8.50945	7.57397	7.68067	7.45392	6.1449	5.84071	5.58335	5.88622	6.44758	5.46042	6.05785	4.84714	5.37412	5.5754	4.89775	5.08865	5.21606	5.60686	5.45619	5.37819
WBGene00000040	aco-1	31.2259	2.63419e-11	11.4878	11.7168	11.8401	12.1616	11.6878	11.3456	11.6305	11.8515	11.5122	12.0321	11.8782	12.3382	11.2605	11.5462	11.0752	10.9156	10.1611	9.98585	11.9156	11.4716	11.9371	12.0097	11.9964	12.2266	12.0362	11.3531	12.1072	12.6291	12.5678	12.3978	11.364	12.34	12.3186	12.144	11.3319	11.6339	11.6311	11.8904	11.5985	11.6224	11.3978	11.6972	11.8088	11.5941	11.717	11.5644
WBGene00000070	acy-3	26.9047	4.13353e-10	7.17799	7.68008	8.28567	8.33552	7.76808	7.39558	7.81391	7.74588	7.26577	7.98391	7.42223	7.98592	8.12795	7.93138	8.19814	8.43659	7.27367	6.75673	7.77779	7.52138	7.86933	7.37256	7.70637	7.96444	7.56615	7.96466	7.77447	7.92747	8.0002	7.5538	7.4196	8.7213	8.50146	8.45992	8.01648	7.55069	7.97229	7.51057	7.8386	8.5885	7.83435	8.81688	7.87622	7.7632	7.68205	7.79611
WBGene00000103	akt-2	46.4993	4.43602e-15	7.62242	8.13418	8.4128	8.38642	8.20149	8.19174	8.14325	8.3264	7.96915	8.56966	8.07686	8.14622	9.49983	9.74417	9.53057	9.86708	9.92198	10.1126	8.25872	8.88519	8.29909	8.15488	8.14666	8.45395	9.38638	8.67614	9.42614	8.42322	8.36367	8.18201	8.74839	8.62367	8.36762	8.48153	9.17027	7.97652	8.08294	8.29869	8.09289	8.51939	8.58868	8.76534	8.17484	8.27922	8.02046	9.44365
WBGene00000212	asm-2	31.6339	2.04654e-11	8.22135	8.47514	8.55479	8.26007	8.47957	8.07216	8.00331	8.13052	7.65377	8.34231	8.3362	8.7118	11.6325	12.1125	11.5369	10.8868	11.8069	10.5729	8.67886	8.3589	8.39718	8.46521	9.02198	8.3168	8.19489	9.0518	8.96902	9.02398	9.13677	9.08499	8.69976	8.29869	8.66318	8.77412	8.99521	8.15162	8.03936	8.34356	8.64862	8.25002	8.33633	8.48954	8.31939	8.03141	8.68074	8.62614
WBGene00000216	asp-3	35.2463	2.3084e-12	13.922	14.0896	14.5251	14.6936	14.2478	13.918	14.2084	13.9524	13.8335	14.1612	13.9061	14.2913	15.9023	16.0934	15.6037	15.7349	16.1699	15.0584	13.9154	14.1207	13.9411	13.7582	13.8754	13.807	14.2216	14.6125	14.206	14.2648	14.2515	14.3225	14.424	14.5128	14.1066	14.1549	14.6384	13.8774	14.0511	14.023	14.6238	14.3307	13.7978	14.0516	14.3701	14.1318	14.1961	14.1309
WBGene00000217	asp-4	34.6345	3.31884e-12	12.6864	13.0962	13.3667	13.0747	13.0833	13.0611	13.2205	13.1487	13.0306	13.4142	13.1632	13.279	14.9153	14.9422	14.3392	14.8608	13.9766	13.3684	13.4361	13.3777	13.3877	13.12	13.3147	13.1909	13.5258	13.3147	12.6802	13.2974	13.3902	13.3345	13.3357	13.5422	13.3579	13.4393	13.8125	13.3312	12.677	13.2195	13.2877	13.8465	13.4692	13.6666	13.0674	13.1344	12.9825	12.2277
WBGene00000374	cyp-31A1	94.7952	5.4346e-24	7.67136	7.58131	7.75471	8.15523	7.68768	7.59564	8.36959	8.07762	8.20525	8.88767	8.41938	8.49074	8.00187	8.05654	7.89425	7.72094	7.60643	6.75713	8.81154	8.67558	8.94474	8.48486	8.67571	8.86037	8.80911	8.68724	8.44711	9.03138	9.00111	8.90398	7.83227	8.79408	8.53471	8.82574	8.74627	8.17295	8.1102	7.50243	7.61034	9.14225	8.48095	8.99257	7.76437	7.7604	7.6982	7.99614
WBGene00000534	cpi-2	33.7492	5.63845e-12	11.1221	11.2043	11.3673	11.4726	11.2363	11.616	11.513	11.4728	11.5101	11.5402	11.3545	11.2321	11.7096	12.0535	12.3017	12	12.1817	13.0707	11.277	11.7696	11.237	11.3166	11.3414	10.9083	12.015	11.8844	12.4416	11.4401	11.3466	11.5659	11.5383	10.6113	10.6556	10.725	11.5287	10.7956	11.2474	11.4873	11.2747	11.1365	11.1332	11.1697	11.2822	11.4489	11.2782	11.2135
WBGene00000535	cpi-1	49.835	7.97809e-16	10.8289	10.8414	11.4963	10.8712	11.1433	11.6595	12.1648	11.6854	11.9644	11.4038	11.5789	11.4555	11.9781	12.6263	11.62	12.2581	12.7443	13.2069	10.894	11.4148	11.0639	11.0317	11.0217	10.7256	12.0307	12.0858	10.9511	11.6176	11.7068	11.6928	11.7759	10.231	10.4306	10.3449	11.1412	10.6371	11.0002	11.2485	11.1715	10.8776	11.3385	11.109	11.1726	11.1229	11.1248	10.7679
WBGene00000540	cln-3.2	37.5686	5.95396e-13	8.12216	8.05455	8.02367	7.87803	7.99733	8.14657	8.29005	8.46156	8.41153	8.63662	8.35511	8.47918	8.21704	8.2524	7.9545	8.29383	8.62798	8.00104	8.54269	8.62778	8.46899	8.49403	8.50389	8.52893	8.65408	8.53567	8.14724	8.37592	8.47733	8.4673	8.31034	8.25444	8.12279	8.27119	8.80574	8.17313	8.01488	7.81401	8.28227	9.13735	8.58352	8.77776	7.92019	8.05113	8.13984	7.93947
WBGene00000652	col-76	28.2088	1.77275e-10	7.60191	7.89529	8.4619	8.90856	8.37338	7.90146	7.01313	7.40989	6.58775	8.10135	7.06356	7.74397	9.81611	9.18817	10.4895	9.51746	8.12326	8.92365	8.4216	7.99476	8.69562	8.03997	8.1768	7.86762	7.7613	7.86393	8.53545	7.81003	8.08787	8.17682	8.16182	8.37454	8.53409	8.45465	8.4657	8.10765	8.04983	8.3614	8.16002	8.66843	8.48326	8.46865	8.30703	8.12725	8.13697	7.20736
WBGene00000761	coq-1	98.9551	1.29436e-24	10.0979	9.69026	9.84821	10.0047	10.0509	9.66339	10.5576	10.5234	10.7479	10.8747	10.9998	10.7342	10.266	10.1344	10.1139	9.95104	9.75026	10.2333	10.8367	10.7715	11.0702	10.8904	10.9311	11.0307	10.4108	10.6329	10.5041	11.0196	11.2169	11.3702	9.62418	10.357	10.3982	10.4599	10.328	10.3305	9.96528	9.88806	9.82435	10.2042	10.3939	10.3033	9.85	9.81316	10.0145	9.95232
WBGene00000765	coq-5	39.0287	2.58616e-13	10.3751	10.248	10.3198	10.184	10.2964	10.2631	10.3506	10.705	10.5496	10.7908	10.8331	10.9069	9.93572	9.89923	9.6118	9.72157	9.62144	9.3449	10.6495	10.3185	10.7509	10.7233	10.6548	10.8929	10.7089	10.1051	10.351	11.1188	11.2618	10.9384	10.2688	10.7249	10.8238	10.8282	10.3416	10.6248	10.2028	10.2644	10.376	10.4582	10.2467	10.4123	10.2136	10.2875	10.3421	9.82439
WBGene00000767	coq-8	67.1353	2.48148e-19	10.9925	10.9888	11.0052	11.0246	11.0206	10.6124	11.044	11.5314	11.0587	11.6175	11.6851	11.7303	10.7325	10.6938	10.5757	10.4692	10.26	10.0886	11.4204	11.1936	11.5607	11.647	11.5203	11.821	11.969	11.3938	11.8035	12.2615	12.2959	11.8952	11.0205	11.4846	11.7041	11.7482	10.8426	11.3508	11.2221	10.689	10.911	11.018	10.7303	10.6947	10.8976	10.9086	11.0159	10.639
WBGene00000785	cpr-5	52.6679	1.94188e-16	11.069	11.595	11.4932	12.1414	11.3996	11.0396	11.2224	11.5826	10.981	12.2035	11.5904	12.0264	9.72361	9.75689	9.73582	10.1599	10.3106	7.35622	11.822	11.6712	12.2766	12.0771	12.0665	12.0741	11.3087	11.3993	11.7459	12.1828	11.6805	11.7256	11.579	12.2152	11.9819	12.3124	11.8531	11.1954	11.2747	11.1946	11.8996	12.327	11.7987	12.4229	11.4134	11.1818	11.7737	11.5741
WBGene00000787	cps-6	31.0636	2.91347e-11	9.87205	9.76079	10.0536	9.92947	9.92068	10.0381	10.6132	10.451	10.6149	10.8158	10.621	10.5771	10.1736	10.1448	10.0267	10.5403	10.3327	10.1169	10.7135	10.8606	10.8345	10.4215	10.7957	10.7856	10.9799	11.1647	10.8496	10.9988	11.0287	10.9061	10.4209	10.4378	10.3866	10.5268	10.8768	10.1282	9.98627	10.0122	9.78886	10.3558	10.4048	10.4995	9.8646	9.90155	10.0212	10.2731
WBGene00000831	ctl-2	28.2016	1.78097e-10	10.1383	10.4887	10.1048	10.4529	10.2425	10.2356	10.7354	9.81292	10.4309	10.6893	10.3341	10.3518	11.8472	11.7239	11.447	11.7263	11.5328	11.0048	10.1712	10.6061	9.93274	10.0033	10.1022	9.99824	9.67975	11.6818	9.39619	9.89014	10.0433	10.4605	10.0248	10.8019	10.3927	10.5422	11.4653	9.90834	10.5146	10.1457	10.1711	10.3189	9.59644	9.80562	10.2952	10.4187	10.1175	10.8381
WBGene00000835	cuc-1	70.3289	6.36642e-20	9.72597	9.47259	9.82387	10.0845	9.98062	9.64111	9.58066	10.3905	10.2864	11.2305	10.6229	10.8311	9.75744	9.22419	9.71094	9.56422	8.39242	8.40841	10.5114	10.2355	11.1496	10.908	10.3938	10.8231	10.3286	9.6694	10.2884	10.7755	10.9349	10.3232	9.87574	10.4827	10.3702	10.7764	10.0356	9.93003	10.0052	9.64258	9.71653	10.4883	10.4126	10.677	9.56769	9.78985	10.0068	9.45419
WBGene00000929	dao-3	37.0398	8.08058e-13	8.90228	9.32331	10.0253	9.8565	9.27682	8.89012	9.03876	8.77503	8.5189	9.48324	8.8823	9.33354	11.5372	11.3178	11.2722	11.6195	10.6805	10.9636	9.57461	9.75343	9.3499	9.05388	9.28929	9.32803	9.38287	10.2061	9.09754	9.34946	9.47172	9.28525	8.55697	9.71934	9.58378	9.62435	9.57348	9.13515	9.95951	9.04391	9.13373	9.0156	8.34764	8.59431	9.2275	9.48304	9.42662	7.8937
WBGene00000933	dap-3	38.1414	4.28569e-13	10.35	10.2927	10.5284	10.2884	10.4941	10.1857	10.3815	10.3857	10.3728	10.3944	10.4643	10.4997	9.92675	9.97274	9.363	9.91083	9.57756	9.36195	10.3007	10.2325	10.5295	10.2605	10.3859	10.6263	10.3601	10.3154	9.63849	10.537	10.6237	10.5209	10.3962	10.5694	10.7168	10.6517	10.2924	10.3219	10.3117	10.4488	10.3091	10.2692	10.2666	10.4116	10.362	10.2836	10.424	10.2573
WBGene00000971	dhs-7	44.8788	1.04287e-14	6.77771	6.84066	7.02886	7.45984	7.11359	7.58622	7.0489	6.63616	6.83107	7.13161	6.79717	6.81104	7.86883	7.91707	7.77928	7.49106	6.78275	7.08328	6.66019	6.61013	7.18847	6.70048	7.0147	6.69021	6.74858	6.19104	6.12588	6.66878	6.72947	7.3797	6.94659	7.11451	7.46543	7.37334	7.48269	6.96761	7.498	6.92022	6.98521	6.69133	6.03672	6.28485	7.31606	7.09835	6.98903	7.55027
WBGene00000973	dhs-9	49.7328	8.40182e-16	8.30623	8.46299	9.80434	8.88802	8.38488	9.71363	8.62468	9.53564	8.59118	8.95424	8.50041	8.80626	10.3836	10.3101	10.3782	11.0944	9.56128	9.93064	9.14083	9.41928	9.36062	9.24674	9.06764	9.08463	10.2926	9.24905	10.1809	9.88621	9.59557	9.30496	10.0818	9.22181	8.77274	9.05991	9.51196	8.22234	9.16593	8.85527	8.75884	8.76389	8.18591	8.57001	8.84697	8.91327	9.0198	9.31732
WBGene00001028	dnj-10	84.1877	2.56024e-22	10.4931	10.1011	10.266	10.392	10.4879	10.254	10.8207	10.6237	10.9159	10.9173	11.0106	10.907	10.1953	10.025	10.2409	9.99174	9.96899	10.4154	10.8824	10.8447	11.0646	10.9166	10.9639	11.2422	10.8494	10.7956	11.2325	11.2195	11.3563	11.2828	10.6399	10.9396	11.0195	11.0143	10.8154	10.5963	10.6526	10.169	10.1756	10.2299	10.7236	10.5897	10.3228	10.3261	10.3483	10.3571
WBGene00001068	dpy-6	30.0239	5.58222e-11	6.52617	6.27611	6.26973	8.20538	6.04933	6.40545	9.26328	6.98709	8.3852	8.31417	7.68253	8.78858	9.01885	8.70191	10.252	8.83384	6.35124	6.73195	8.95538	8.77386	9.15501	7.68822	8.8432	9.68433	7.00613	8.4614	8.70209	7.50503	6.85958	7.40156	8.15523	11.2059	10.2789	10.8131	8.92456	7.55519	6.80914	5.74725	7.30969	7.3338	7.05755	8.11608	6.58249	6.43696	6.84664	4.87879
WBGene00001119	dyf-3	31.0778	2.88789e-11	6.34502	6.47795	6.06026	6.79455	6.87958	6.39588	7.86071	8.31076	7.85147	7.47332	7.96056	8.30506	7.75591	7.4042	7.8035	7.51928	7.76078	7.57782	8.13995	7.67377	7.62378	8.09713	7.91669	8.01714	8.7559	7.87231	7.79387	7.60128	7.71346	8.70313	7.41909	7.31221	6.96742	8.00527	8.04369	8.4377	6.8783	6.3526	6.24572	6.03791	5.66812	5.71264	6.509	6.49867	6.46896	7.03436
WBGene00001175	egl-6	36.8929	8.79889e-13	7.13235	6.98189	6.31496	6.59607	6.77684	6.39848	6.52424	7.0952	6.28418	6.62438	6.77604	7.28176	6.78369	7.41017	6.70478	6.8326	8.12014	6.89592	6.50297	6.60724	6.61751	7.02574	6.58626	6.84838	7.07633	6.28272	6.82116	7.10425	7.10076	7.02741	6.6561	6.10313	6.34909	6.49829	6.78407	6.98547	6.3486	7.01468	6.73702	7.25951	6.52943	6.95348	6.58813	6.65278	6.85939	6.09044
WBGene00001262	emb-8	32.3999	1.27835e-11	11.5467	11.4811	11.7844	11.9	11.765	11.3158	11.4588	12.2088	11.7939	11.7865	11.9556	12.0655	11.6691	11.8022	11.9079	11.7637	11.7502	12.0396	11.8857	11.8113	11.9914	12.2025	11.7361	12.2629	12.5144	11.5514	12.7741	12.4061	12.3669	12.113	11.6674	11.9145	11.8808	11.9963	11.4834	11.5969	11.6598	11.4418	11.7948	12.0477	12.2299	12.2911	11.5359	11.7003	11.6602	11.5321
WBGene00001366	exc-5	32.7164	1.05373e-11	7.81678	7.97934	8.15329	8.3251	7.90754	7.85508	8.16742	8.01714	7.81021	8.19301	7.80967	8.04758	8.28069	8.22737	8.17202	8.56275	8.51189	8.5438	7.84587	8.1014	8.04918	7.64219	8.05645	8.16888	8.02565	8.86811	8.01257	8.07152	8.05441	7.99754	8.06492	8.78554	8.50979	8.61704	8.7583	8.12027	8.30941	7.84366	7.86549	7.8231	7.40977	7.62484	8.05439	8.06586	7.89831	8.78154
WBGene00001387	far-3	50.8227	4.85289e-16	9.21657	8.48754	9.55184	8.79066	8.90971	9.35698	12.0396	10.22	11.5265	10.8366	10.9913	11.6556	13.8661	12.749	13.6178	14.2923	12.0191	15.0961	11.6767	12.4349	10.9604	9.99712	11.0367	11.0027	10.6337	11.5254	10.4127	10.0122	9.58474	10.6148	10.8578	10.8807	9.12375	10.1749	12.234	9.84064	9.54568	9.16377	8.4472	9.33819	9.01807	9.00254	8.80555	9.35279	8.99831	7.67654
WBGene00001397	fat-5	35.6285	1.84242e-12	9.7523	8.53411	10.6262	9.37453	9.21368	9.83023	10.1556	9.10778	9.9065	10.4872	9.77852	9.25993	12.4183	12.1553	12.0344	13.0547	12.0911	12.0138	8.83743	7.96147	7.33782	7.39821	8.25941	6.30388	10.5112	12.1398	10.8798	9.76132	9.02834	10.7206	7.50395	9.98271	7.05407	8.33957	11.2947	9.23304	9.40601	9.83345	9.42608	8.83104	9.15517	7.65185	9.54274	9.30511	9.81769	9.60895
WBGene00001403	fbl-1	30.7071	3.63781e-11	8.5827	8.36766	8.59601	8.21894	8.72422	8.07931	8.60194	8.30433	8.21734	8.55446	8.58353	8.69196	7.74068	7.39362	7.37728	7.42046	7.26857	7.37519	8.23501	7.67045	8.29423	7.81863	8.39374	8.09143	7.4921	8.04221	7.99489	8.4752	8.70593	8.87473	8.0564	8.18857	8.51359	8.06156	8.4604	8.37848	8.2948	8.56039	8.42923	8.4079	9.22141	8.47825	8.58718	8.23409	8.46316	8.75182
WBGene00001578	ges-1	49.2593	1.06834e-15	8.99226	9.19979	9.19323	9.47232	9.13933	9.00022	8.8651	8.66664	8.47732	9.22665	8.89746	9.15823	9.50402	9.22588	9.50218	9.94137	10.3194	9.47578	9.22791	9.06629	9.33842	9.05713	9.21898	9.21962	9.34553	9.22563	9.17973	9.4011	9.40629	9.75037	9.09154	9.22562	9.04325	9.24955	9.85752	8.9035	8.94382	9.23014	9.32462	9.40599	8.94408	9.06264	9.21139	9.24498	9.0422	9.21365
WBGene00001662	gop-3	29.2911	8.87258e-11	10.7958	10.8046	10.9343	10.5726	10.8882	10.7147	10.9498	10.9536	10.8537	10.992	11.029	11.0161	10.6919	10.7305	10.1249	10.7131	10.4322	10.2795	10.9204	10.8246	11.0335	10.9012	10.9878	11.0001	11.302	11.0032	10.8611	11.4191	11.4808	11.3755	10.8451	11.0026	11.0592	10.9764	11.0841	10.8305	10.9297	10.5815	10.8439	10.9464	10.7289	10.9528	10.7052	10.8166	10.8332	10.6262
WBGene00001692	grd-3	29.9081	6.00452e-11	10.0019	10.1483	9.38672	9.22606	9.96778	10.0306	10.0483	10.6246	10.5146	10.0248	10.5622	10.0467	10.4707	11.6236	10.3544	10.4286	11.6474	11.9702	10.6333	10.9607	10.7179	10.9408	11.0428	10.861	11.4786	10.7078	11.5066	11.3724	11.2236	11.669	9.94549	9.36371	9.02403	8.83544	9.77698	9.18338	9.32602	10.1684	9.88632	8.77188	9.48233	9.37105	9.84337	9.67588	9.86146	8.53854
WBGene00001693	grd-4	48.1783	1.8571e-15	5.99914	6.01754	6.0182	5.88433	6.15751	5.85269	5.11607	6.13949	5.32425	5.43957	5.61379	5.91274	6.64634	7.49874	5.95898	6.09978	6.60677	6.49514	4.82277	4.99238	5.13384	5.47086	5.71806	5.60874	6.22668	5.39403	6.32313	5.70001	6.09531	5.66813	5.34611	5.15819	5.7626	4.42603	5.85393	5.71704	5.90472	6.35626	5.70372	4.28823	5.65289	5.2155	5.96178	6.06652	5.9364	5.40034
WBGene00001694	grd-5	35.4928	1.99578e-12	10.0891	10.1175	10.7987	10.7688	10.4653	10.1097	10.0729	9.8296	9.61282	10.4807	9.84578	10.0146	11.0998	10.6865	11.4889	11.0379	9.81208	10.9423	10.0536	9.67668	10.0254	9.68562	10.0652	9.81212	9.93722	9.77283	10.6052	9.92875	10.2963	10.1184	9.83756	10.0409	10.3586	10.0966	10.6113	10.3078	10.7071	10.2778	10.1896	9.99447	10.4099	10.0148	10.3612	10.3482	10.4651	9.45123
WBGene00001762	gst-14	31.6389	2.04015e-11	4.18055	4.58592	3.58156	4.44679	4.30405	3.99218	5.61261	5.37752	5.75146	5.99457	5.67767	5.30508	7.11653	8.831	7.01865	7.60618	8.12406	7.1473	6.26193	6.32345	5.85099	6.45775	6.1766	6.78852	6.6474	6.62875	6.739	7.2203	7.49883	6.04001	5.12733	7.18014	5.61362	7.10107	5.87462	4.81598	4.50842	3.53194	4.50517	5.06216	4.83439	5.27774	4.34245	4.12876	4.07432	4.05304
WBGene00001767	gst-19	30.4756	4.20399e-11	4.61775	4.39764	4.1111	4.81295	4.40291	4.58672	5.45327	5.04822	5.14423	5.41498	5.61297	5.11324	5.58545	5.42817	5.21338	5.30279	4.91245	3.68042	6.04627	5.49198	6.52471	5.91597	6.02398	5.81032	5.02112	5.65357	5.67178	5.89766	6.22805	6.11489	4.21758	5.35875	4.93023	4.91248	5.15803	5.25945	4.56201	4.32955	4.57297	4.93868	4.26091	4.62327	4.70728	4.32079	4.43647	3.52742
WBGene00001777	gst-29	61.2429	3.37275e-18	5.31257	5.24862	5.65315	5.70758	5.88921	5.75102	5.52668	5.73634	5.69449	6.0259	5.82963	6.51684	7.62383	8.30357	6.75149	7.9988	6.68799	6.98873	6.35043	6.88315	6.97439	6.39832	6.22504	6.41609	7.3731	6.00978	6.76639	6.53652	6.02383	6.3361	6.28701	5.6609	5.37193	5.27047	6.31747	5.17687	5.9677	5.65364	5.15975	5.54558	5.66659	5.46532	5.39685	5.6453	5.73893	5.39823
WBGene00001787	gst-39	31.8723	1.76685e-11	7.1655	7.46664	7.51793	8.07086	7.49089	7.0312	7.37272	7.50784	7.25571	7.69667	7.79272	8.07016	8.61367	8.85718	8.31445	8.55721	7.78501	7.87334	7.99653	7.64816	8.23112	7.84556	7.99549	8.07243	8.41209	7.47627	7.52697	7.9253	8.75137	8.44996	6.9832	7.55181	7.37004	7.32543	7.79477	7.00052	7.2998	7.66495	7.40677	6.57173	6.85309	7.10275	7.50472	7.49752	7.36927	6.88462
WBGene00001790	gst-42	34.6844	3.22169e-12	8.83878	8.91432	9.27583	9.67936	8.89456	8.66317	9.2929	8.99211	8.80323	9.53766	9.28232	9.46646	9.9931	9.63802	10.1608	9.782	9.80491	10.0392	9.30535	9.62372	9.47294	9.08062	9.44766	9.59612	9.55532	9.79313	9.98421	9.90357	9.98516	10.0042	9.37506	9.55613	9.41576	9.57539	9.87006	8.90599	8.97479	8.76305	9.39518	9.30438	8.88686	8.9997	9.04153	9.08324	9.00825	8.14816
WBGene00001795	gtl-1	47.9096	2.13266e-15	9.82945	10.0096	9.81717	9.62744	9.81331	9.29913	10.0734	9.90724	9.68783	9.80634	9.90153	10.1426	9.32888	8.99476	9.01801	9.13095	9.66611	9.51771	9.64308	9.56472	9.61665	9.4391	9.58555	9.71754	9.14427	10.2902	9.58901	9.74085	9.80455	9.92321	9.5746	10.3104	10.3119	10.2067	10.2301	10.1759	9.95191	9.67381	9.57233	9.14358	9.90944	9.39046	9.95095	9.60541	9.64169	10.4381
WBGene00001811	haf-1	40.9225	8.94482e-14	7.14534	7.0628	6.71235	6.89114	7.39667	7.01453	7.70468	7.71851	7.83979	7.72409	7.96494	7.51797	6.71629	7.32207	7.0298	7.11471	6.71421	6.50155	7.79474	7.88539	8.02156	7.87402	8.05648	8.11257	8.39952	8.15388	8.43283	8.09212	7.92611	8.21549	7.28488	7.51588	7.56828	7.57314	7.91889	7.48087	7.16098	7.22191	6.72853	7.23497	6.67904	6.9572	6.89446	7.12785	7.0891	6.82453
WBGene00001813	haf-3	94.2131	6.66471e-24	10.6877	10.3927	10.36	10.1724	10.5406	10.387	10.8641	10.9275	10.9313	11.1112	11.192	11.037	10.4748	10.5309	10.0111	10.2933	10.1664	9.94324	11.1206	10.9759	11.2239	11.2014	11.1793	11.4145	11.0668	10.8813	10.5738	11.4835	11.6114	11.3671	10.4574	10.9344	10.9491	11.0653	10.4776	10.7123	10.464	10.371	10.4352	10.8469	10.7203	10.9921	10.3763	10.4036	10.4903	10.1487
WBGene00001841	hen-1	34.1217	4.50836e-12	5.02517	5.48218	5.68001	5.65301	5.31501	5.2236	5.82426	5.11448	5.80945	5.73778	5.38218	5.52066	5.51061	6.20754	5.41583	5.34019	5.8258	5.97373	5.30957	5.66926	4.9025	5.78557	5.58011	5.33091	6.22076	5.78833	5.58225	5.59915	5.49411	5.91892	5.41765	5.55009	5.19148	5.60125	5.51574	5.05522	5.06186	5.56321	5.56441	4.87902	5.218	5.48427	5.3942	5.54938	5.24591	5.15502
WBGene00001957	hlh-13	50.6663	5.2487e-16	4.04833	4.34048	3.62327	3.62327	4.04328	4.03388	4.41761	4.04974	4.42918	4.55155	4.16637	4.05251	5.77986	6.08226	5.28864	5.75364	6.41701	5.08874	4.49967	4.59221	4.33108	4.36997	4.73462	4.19284	4.21165	5.16012	4.59289	4.48747	4.24217	4.46515	4.16042	4.51536	3.97993	4.04504	4.61385	4.18868	4.24189	3.49131	4.12304	3.49131	3.49131	3.93973	4.05991	4.06371	3.73263	4.1951
WBGene00002010	hsp-6	52.1916	2.45597e-16	13.4602	13.2669	13.9161	13.4222	13.5425	13.5291	13.717	14.6996	13.8732	14.2017	14.276	14.2579	13.345	13.2507	13.4844	14.2135	12.9995	13.5901	14.094	14.0303	14.1795	14.173	14.0672	14.3172	14.16	13.6415	14.8336	14.2413	14.275	14.1238	13.9502	13.7557	13.9752	13.9307	13.1044	13.5569	13.2732	13.6721	13.6232	14.4913	14.5066	14.6814	13.5235	13.4196	13.6253	13.3063
WBGene00002093	ins-10	66.4919	3.27851e-19	4.21117	4.28977	4.40637	4.12199	4.65949	4.50571	4.94837	4.21391	4.42623	4.66189	4.3	4.6227	5.49347	5.61266	5.22769	4.82282	5.9884	5.33233	3.92928	4.54623	4.27786	4.11664	4.5453	4.61302	4.52388	5.14449	4.21349	4.23415	4.12511	4.10156	5.02784	4.70617	4.52481	4.2048	4.74578	4.16461	4.13715	4.65417	4.30593	4.41539	4.40836	4.08779	4.20094	4.51951	4.3768	4.67908
WBGene00002095	ins-12	40.5855	1.07875e-13	4.5495	4.53567	4.24913	4.68369	3.81845	4.63165	4.38364	4.41942	3.81845	4.65151	4.20361	4.66779	5.35496	4.86712	6.63887	5.4922	4.83414	3.81845	4.37779	4.3848	3.81845	4.25275	4.61377	4.2225	3.81845	4.38424	4.662	4.25537	3.81845	4.24385	4.57384	4.63492	4.43313	4.65331	4.52564	4.50878	4.24406	4.60998	4.38001	4.31372	4.45527	4.12513	4.20042	4.54151	4.49211	3.97874
WBGene00002105	ins-22	32.6378	1.10545e-11	4.87858	5.15273	4.99375	4.75504	4.51492	4.41996	4.84484	4.29465	4.66287	5.20557	5.09871	5.11995	5.29844	5.53695	4.68228	4.74443	6.11096	4.41182	4.57602	4.70104	4.73128	4.85719	5.16451	4.65431	5.07634	5.29645	4.19783	4.81095	5.02357	4.97541	4.52958	5.47027	4.88115	5.28142	5.30505	4.79874	4.42358	5.00072	4.93319	4.69731	5.34227	4.54589	4.96356	4.66685	4.72708	5.25412
WBGene00002110	ins-27	32.0636	1.57087e-11	5.97749	6.17238	6.90424	7.57104	6.39884	6.12552	6.75177	6.0941	6.2798	7.19129	6.36233	6.75696	8.11683	7.85737	9.08203	8.20499	7.09472	8.27844	7.05749	7.23114	7.37718	6.46263	6.89135	7.29904	6.29914	7.05456	7.79392	6.69029	6.59529	6.29076	6.67878	7.38621	6.76521	7.00425	6.86978	6.12532	7.01247	6.07242	6.48987	6.18414	5.48551	6.11573	6.50625	6.60856	6.45994	6.4921
WBGene00002253	lbp-1	36.4111	1.16464e-12	10.1422	10.3216	10.0249	10.1742	9.95237	10.1209	10.3254	10.8355	10.3529	10.5613	10.7855	10.7745	11.2806	11.9009	11.0339	11.2375	12.8855	11.1046	10.8476	10.8725	10.5669	10.7209	10.8253	10.7954	11.3268	11.273	11.3448	11.666	11.3015	11.2722	10.2378	10.268	10.0012	10.1103	11.2062	10.6218	9.67703	10.4556	10.2355	11.2648	10.6556	10.7414	10.0056	10.3988	9.96371	10.2625
WBGene00002263	lea-1	65.8193	4.39369e-19	13.1793	12.6827	12.6089	12.1949	12.6178	13.7964	13.5118	13.0581	13.8117	13.2042	13.1948	12.6384	14.8632	14.8414	14.4734	14.9981	14.6444	15.0964	14.0575	14.6035	13.7578	13.4616	13.8235	13.2646	12.9079	13.9554	13.4333	12.7871	12.3086	12.7583	14.1921	12.2938	12.1598	12.6928	14.1283	13.0219	12.6866	12.6334	13.2199	13.2202	13.0454	13.1713	12.7398	12.9121	12.8881	13.2034
WBGene00002269	lec-6	46.9832	3.44618e-15	12.0213	12.1965	12.9265	12.5049	12.253	12.9198	12.6057	12.7142	12.2116	12.3444	12.016	12.1182	13.2896	13.2551	13.2474	13.5656	12.6314	13.3759	11.8622	12.2904	12.2291	12.2487	12.0279	11.7577	13.1963	12.1807	12.8677	12.6938	12.8455	12.8511	13.2989	12.0816	12.0787	11.9954	12.7716	11.4454	12.562	12.4007	12.4484	11.7631	11.7868	11.7817	12.4908	12.474	12.4463	12.1025
WBGene00002271	lec-8	31.4071	2.35448e-11	10.9855	11.312	11.3493	11.5299	11.2319	11.85	11.9492	11.1782	11.3487	11.0446	11.0888	10.9625	11.3955	11.4714	12.4471	11.5452	12.5707	12.5288	10.4575	10.8362	10.694	10.8071	10.6452	10.1353	11.2524	12.0148	11.6739	11.1125	11.0703	11.8076	11.7821	11.1289	10.6529	10.5424	11.6296	10.6547	11.3364	11.4046	11.3883	11.4603	11.2956	11.0493	11.5091	11.5202	11.0999	10.9777
WBGene00002299	let-23	37.0243	8.15348e-13	8.2534	8.68202	8.4214	8.5088	8.33153	8.39687	8.35934	8.42077	8.23542	8.56052	8.38306	8.48877	8.42543	8.34001	8.58843	8.49103	8.88178	8.32649	8.38256	8.30373	8.29331	8.2156	8.20042	8.20606	8.31464	8.57315	8.85215	8.41662	8.47441	8.4329	8.45155	8.76389	8.57581	8.73193	8.85597	8.49431	8.54859	8.00851	8.73991	8.44068	8.86962	8.72964	8.48501	8.37178	8.44022	9.00369
WBGene00003091	lys-2	38.7608	3.01055e-13	11.2182	11.2981	12.199	11.6604	11.8037	11.6937	12.9344	11.5755	12.3323	12.4659	11.9386	12.0119	12.7737	12.9595	12.6959	12.3397	12.1396	12.597	12.5794	12.4414	13.1526	13.0374	12.6242	12.7511	13.1456	11.8857	11.584	12.4922	13.0566	13.6623	12.5293	11.926	11.9052	11.8802	12.5569	11.4708	11.7955	11.3824	11.7586	12.2922	11.6183	12.3412	11.7623	11.8495	11.3247	11.599
WBGene00003093	lys-4	38.9147	2.75874e-13	10.8323	11.4203	11.0932	11.1611	10.989	10.7014	10.0244	10.0423	9.72316	10.4407	10.0483	10.5007	9.34524	9.28156	9.29576	10.0623	10.4134	7.10563	8.78359	6.94089	6.3856	7.62691	7.39089	6.82618	5.1333	7.55301	6.50249	6.84935	6.35634	7.06496	9.39223	11.2769	9.57414	10.233	10.3286	10.1844	10.9644	11.0005	11.1337	10.4123	10.0844	9.9116	11.3966	10.9488	10.7532	10.8881
WBGene00003094	lys-5	39.3456	2.16184e-13	5.0034	5.55038	5.29664	4.50035	5.36167	5.31565	4.86848	4.14568	4.77094	4.8937	4.35873	4.09019	2.83743	2.83743	2.83743	3.83867	3.43181	2.83743	2.83743	3.52889	3.65209	3.44934	3.63274	3.72958	2.83743	2.83743	3.80705	3.27435	3.45633	3.67932	4.53044	5.27945	4.39874	4.76456	4.49447	4.6807	3.76248	5.37491	6.37666	5.79077	5.86814	6.17334	5.20683	5.14921	5.15801	5.31993
WBGene00003096	lys-7	59.7761	6.59688e-18	9.94909	11.629	10.2245	10.9356	10.7985	10.9469	10.1789	10.1926	10.2143	10.575	9.62635	9.50827	13.3189	13.9097	12.9677	13.9006	14.6479	12.337	9.86783	8.91723	8.38302	8.76136	9.2388	8.37347	8.88239	10.7784	9.34977	9.61209	8.90159	10.1534	11.3714	11.3556	10.2586	10.3621	12.2513	10.8719	11.4124	10.3115	10.5179	9.43413	9.24519	8.89777	10.8261	11.2036	10.2121	10.5726
WBGene00003097	lys-8	43.5279	2.15043e-14	11.6359	12.0116	12.037	12.1352	11.9937	11.7229	11.8142	11.4522	11.5435	12.0407	11.5704	11.8996	13.0771	13.0535	12.6979	13.0054	13.0153	12.3332	11.9197	11.7846	11.7918	11.6251	11.8766	11.7187	11.9557	12.2122	11.7672	12.0934	12.1526	12.3503	11.9409	11.9987	11.7501	11.8962	12.5554	11.5514	11.6125	11.9551	12.2004	12.15	11.7243	11.8507	11.9956	12.0096	11.7629	11.8872
WBGene00003442	msp-49	36.408	1.16672e-12	7.48972	7.74409	7.51752	6.58753	7.58253	7.24863	6.8298	7.41292	6.40374	6.91927	7.0768	7.05878	6.46833	6.1938	5.9321	6.35913	6.31231	5.94229	6.36697	5.86075	6.35823	6.73348	6.41006	5.84928	6.52586	5.72393	6.19446	6.79398	6.59943	6.39103	7.31503	5.65935	6.98722	6.60912	6.82583	7.05436	7.23209	7.96782	6.8851	6.07622	6.57355	6.02061	7.85614	6.76784	7.46103	7.78951
WBGene00003473	mtl-1	56.5053	3.04204e-17	6.93342	5.49842	5.39085	5.02292	6.11726	7.75733	8.46451	6.07574	9.06172	7.27708	7.82983	5.38362	10.1813	10.6585	11.1553	10.7815	12.4815	12.907	9.26507	10.6296	9.5289	8.19006	8.82916	8.01389	8.66124	11.1078	9.33085	8.47027	7.63132	9.56604	9.10519	5.10313	4.59305	6.24268	11.1189	6.53736	6.19378	5.95242	6.2139	6.26344	6.40499	6.07485	6.32114	6.01321	6.02575	7.51591
WBGene00003514	myo-2	26.7588	4.54823e-10	9.25696	9.51831	9.75872	9.84879	9.48474	9.53885	9.40332	9.36942	8.82875	9.24215	8.94842	9.32915	9.09294	9.02755	8.84121	9.36263	8.71712	9.04023	8.88164	9.40431	8.92076	8.70168	8.92985	8.7665	8.25825	9.90567	9.37731	9.18574	9.01815	9.40752	9.34965	9.76354	9.4817	9.49343	8.56488	9.00282	9.65051	9.47454	9.57814	9.68548	9.93521	9.96044	9.8213	9.57042	9.31147	10.9785
WBGene00003524	nas-5	32.9718	9.02126e-12	6.28416	6.08107	6.11951	5.68877	6.14454	6.25661	6.68018	6.12559	6.69824	6.6129	6.54687	6.28187	6.97788	6.60159	7.24817	6.44906	7.01789	7.85585	6.5009	6.6848	6.75294	6.13603	6.27185	6.15939	6.45132	6.83676	6.01097	6.58783	6.61851	6.51065	6.65134	6.15926	6.30778	6.10377	7.0558	6.42116	5.90956	6.13107	6.2467	5.72672	5.79107	6.10591	5.86561	6.0467	6.37502	6.65782
WBGene00003546	nas-28	36.1715	1.33963e-12	4.84991	5.04159	5.13174	5.05306	5.08787	4.9818	4.59028	4.3448	4.65602	4.61005	4.53584	4.41599	5.83097	5.48166	5.90281	6.81702	5.22157	5.96641	4.99078	4.91128	4.79898	5.04067	4.80049	4.92053	4.31985	4.59175	4.52323	4.66315	4.61862	4.34183	4.79273	4.63862	4.72696	4.83773	5.34161	4.79921	4.71728	5.0832	5.2725	4.78694	5.57846	4.95405	5.06026	5.05046	4.96226	4.85924
WBGene00003569	ncx-4	41.2546	7.44187e-14	6.13045	5.97256	5.82515	5.55768	6.44082	5.93605	6.75073	6.18077	6.50306	7.43677	6.78637	6.79234	6.18754	6.18195	5.91673	5.681	6.143	5.42624	6.92923	6.47831	7.18213	6.75245	6.80835	7.00385	6.83151	6.88296	5.79176	7.244	7.2429	6.78924	6.11183	6.94936	6.64632	6.91417	6.67938	6.14803	5.83795	6.10296	5.99045	7.02559	7.12646	7.04622	6.15201	5.91362	5.86573	6.58184
WBGene00003571	ncx-6	26.7617	4.53982e-10	6.90208	7.19215	7.14796	6.7968	6.69925	6.47692	6.71674	6.49315	6.34141	6.41795	6.8988	7.25734	5.75849	5.60634	5.85491	5.08661	6.27982	4.9865	6.46469	6.15622	6.87557	6.63525	6.42495	6.67867	6.91158	6.15404	5.8729	7.9177	8.04698	7.67215	5.77446	6.98567	7.48656	7.19542	7.02181	7.30042	7.20168	6.54522	6.86068	6.78759	7.05205	6.32327	7.1854	6.43586	6.98633	6.17367
WBGene00003647	nhr-57	46.9115	3.5773e-15	6.43172	6.70523	5.86165	6.38219	6.60413	6.12695	7.91103	6.93188	7.88074	8.26364	7.82265	7.15818	6.89923	6.93279	7.27537	6.86534	7.17865	7.06774	8.00161	8.18652	8.41702	8.28891	8.44294	8.07045	7.50824	8.47317	7.15544	7.69618	7.72563	8.13947	6.61839	7.56217	6.61039	7.18903	8.08487	6.99325	6.35132	6.40689	6.29772	7.20644	7.05414	6.91032	6.51185	6.35078	6.1933	6.0243
WBGene00003651	nhr-61	64.0812	9.43753e-19	7.72156	7.39679	7.50587	7.44132	7.53031	7.87552	9.06901	8.87561	9.18989	10.6981	9.95903	9.68905	7.76831	8.09559	8.06088	8.15186	7.89331	7.64733	9.90729	10.7334	10.3212	10.3171	9.84277	10.5854	10.0222	10.2556	10.2191	10.7613	10.2137	10.2944	8.40166	8.53056	8.60979	9.29517	8.8079	8.1371	7.48841	7.68545	7.56183	7.93836	7.45138	7.56574	7.4341	7.7898	7.51179	7.63892
WBGene00003652	nhr-62	42.747	3.28284e-14	6.97002	7.11231	6.66454	6.66959	6.70896	6.77671	7.82634	7.08179	7.25456	7.66129	7.50348	7.24562	9.04605	8.72777	9.58571	9.18961	9.64119	9.8756	7.55878	7.47604	7.55139	7.33395	7.72057	7.34072	7.372	8.35146	7.81012	7.35875	7.33338	8.04016	6.71098	7.50407	6.85341	7.27033	8.21536	7.28865	7.13864	6.7525	6.55992	7.21855	6.98329	6.94092	7.09111	6.76291	6.59705	6.667
WBGene00003655	nhr-65	50.8879	4.69712e-16	7.07851	6.81237	6.74842	7.09077	7.08685	6.92399	7.78377	7.68046	7.9047	8.07759	8.08052	7.71658	7.18272	7.29844	6.62526	6.77515	7.18825	6.474	7.84264	7.67437	8.04899	8.19532	7.93194	8.08545	7.82075	7.6603	7.09837	8.33181	8.32073	8.32151	6.42376	7.44762	7.51354	7.62562	7.42965	6.95378	6.7457	7.14869	6.97608	7.79809	7.63304	7.70557	6.83628	7.09067	6.94351	7.07049
WBGene00003658	nhr-68	33.3187	7.31072e-12	9.45267	9.44967	9.67646	9.96835	9.7055	9.14462	8.91295	9.40872	8.88661	9.62901	9.03088	9.48167	9.71716	9.32852	9.3899	9.33987	8.33548	7.6568	9.00167	8.25565	8.55411	8.74484	8.66151	9.08778	7.79897	8.97761	7.87182	8.70322	8.82608	9.00439	7.57674	9.83157	9.62604	9.68566	10.1877	9.45836	9.57411	9.58494	9.53958	8.80942	8.72228	8.62411	9.67234	9.47399	9.5523	9.93681
WBGene00003680	nhr-90	56.7155	2.75357e-17	7.07519	7.03595	7.07039	7.3069	6.89902	7.10385	7.98691	8.28437	8.12809	8.58079	8.25954	8.15349	7.44729	7.88133	7.65972	7.73832	8.36633	7.62183	8.10413	8.37123	8.64892	8.53003	8.04183	8.4876	8.51984	8.53656	8.80462	8.73485	8.75607	8.42661	7.70389	8.13004	8.02483	8.17135	8.32146	7.47874	7.31035	7.01292	6.92238	7.78885	8.02725	7.90231	7.05091	7.07357	7.12116	7.88177
WBGene00003702	nhr-112	27.6922	2.47488e-10	5.82038	5.85104	6.00176	5.90471	5.76599	6.02521	7.15343	6.98439	6.78922	7.26995	6.60774	6.52829	7.05387	6.78468	6.46747	7.27516	6.71078	7.1127	6.83243	7.30675	7.16926	6.77615	6.71377	6.45794	8.07706	8.19544	7.45201	7.17788	7.24222	7.00673	6.96514	7.06328	6.62244	6.88583	7.42185	6.40475	6.02636	5.76409	5.8941	6.00899	5.2176	6.06137	6.00094	6.07265	5.61096	5.98633
WBGene00003705	nhr-115	69.1711	1.03817e-19	6.56612	5.78988	5.50952	6.07489	6.22898	5.92247	7.52009	6.65934	7.50357	7.79912	7.80833	7.59223	6.37362	6.08959	5.93554	5.60902	5.78731	4.72608	7.51297	7.73035	8.08591	7.97082	7.76813	8.26468	6.67668	7.31489	6.41731	7.46785	7.78511	7.77183	5.93175	7.72571	7.73553	7.89307	7.5015	7.3362	5.92351	6.17062	5.9518	7.34324	7.38813	7.27831	5.64249	6.09975	6.3037	6.55515
WBGene00003722	nhr-132	36.6143	1.03453e-12	6.69657	6.48524	6.6529	6.36252	6.69732	6.45136	7.39024	7.47408	7.76282	8.2532	8.01642	7.96479	7.42099	7.71921	6.96035	7.25184	7.75294	6.76128	7.86659	7.84327	8.12433	8.12285	7.80625	8.16728	7.96165	8.15394	7.64857	8.18793	8.14794	8.051	6.78856	7.93545	7.48362	7.80596	7.80782	7.07661	6.80457	6.52034	6.34805	7.1017	6.86758	7.10864	6.4551	6.52457	6.69329	7.29765
WBGene00003778	nnt-1	42.6193	3.51922e-14	6.35951	7.07028	6.99421	6.69578	6.63894	7.4554	8.04114	6.43606	7.18703	7.90945	7.02001	6.80465	9.3572	9.48213	9.07663	9.84835	10.7934	10.1905	8.37611	9.06289	8.39715	7.47681	8.42257	7.52416	7.97688	10.0021	8.33308	7.46312	7.49505	8.31194	8.56455	7.59125	6.83079	7.56839	9.87107	7.63441	7.45123	6.84345	6.31237	7.59527	6.80482	6.66796	6.8801	7.51693	6.21002	9.8907
WBGene00003786	npa-1	28.0257	1.99481e-10	12.5672	12.6703	13.1597	13.3409	12.9322	12.7358	12.978	12.1703	12.5344	13.0505	12.5365	12.7815	14.0487	13.9415	14.2366	13.9127	13.4018	13.6314	12.8866	12.7861	12.8935	12.4607	12.7912	12.7479	12.6251	13.1847	13.1902	12.8193	12.7921	12.9605	13.0895	13.0949	12.9995	13.2062	13.0305	12.5523	13.1986	12.4469	13.0576	12.7068	12.9621	12.7218	12.9888	12.9328	12.7815	13.511
WBGene00003813	nrf-6	31.5302	2.18181e-11	11.059	11.075	11.0365	10.9513	11.2016	10.7663	10.5536	10.5959	10.375	11.0012	11.1235	11.2339	9.94609	9.55697	9.78464	9.16811	9.97764	9.34544	10.3937	10.1194	10.7895	10.6852	10.7337	10.6759	10.1203	9.97864	9.98929	11.0469	11.2078	11.4754	10.3584	10.2231	10.8377	10.3268	10.8441	10.7872	10.9669	10.9344	11.1436	10.6022	11.1592	10.5601	11.2456	10.8816	10.9177	11.4398
WBGene00003843	oct-2	30.9602	3.10694e-11	7.09386	7.14952	7.77364	8.02832	7.50877	7.1212	7.19529	6.86528	6.78422	7.5381	6.83956	7.30568	7.81422	7.52409	7.97697	7.66851	6.54549	6.94881	7.14214	7.058	7.16253	6.71098	7.18351	6.96609	6.64871	7.64239	6.96504	7.25821	7.19897	7.26791	7.00907	7.78719	7.96575	7.86155	7.81814	7.38337	7.92866	7.05069	7.35829	7.1427	6.80093	7.03004	7.56329	7.42565	7.34871	8.34166
WBGene00003954	pcm-1	26.9219	4.08749e-10	7.72363	7.47358	8.94761	7.56544	7.90508	8.49013	7.9243	8.89172	8.22275	8.26389	7.76317	7.99646	8.30837	8.52974	8.41031	9.95976	8.18469	9.24593	8.21289	8.8061	8.18139	8.22069	7.82943	8.2305	9.51666	8.75444	9.29604	8.75403	8.5892	7.75	9.46248	8.02734	7.94856	7.92993	8.74625	7.5602	8.27942	7.81087	7.96245	8.24041	7.88422	8.06098	7.85638	8.14227	8.05409	7.64628
WBGene00003959	pcp-4	34.9058	2.82439e-12	8.06694	8.1867	8.78408	9.09755	8.24697	7.82919	8.09741	7.58247	6.95628	8.0884	7.77698	8.41166	6.38944	5.79709	5.83359	6.0349	4.63076	5.22644	7.62994	7.24096	8.44169	7.62708	7.86489	8.31786	7.96278	7.37491	7.66747	8.40497	8.61323	9.10933	8.25034	8.78236	8.81133	8.57309	7.3941	7.78097	8.27522	8.30156	8.52893	9.22035	8.88108	9.18523	8.90113	8.23814	7.96645	9.27374
WBGene00003960	pcs-1	83.2055	3.71357e-22	8.73499	8.55528	8.35368	8.23412	8.46008	8.70819	9.50393	9.3963	9.49555	10.1853	9.93018	9.59404	8.85916	8.67627	8.31238	8.72371	8.63882	8.46837	9.17726	9.10387	9.41689	9.3228	9.39284	9.40647	9.31872	9.27288	8.83828	9.28789	9.43435	9.39184	8.97109	9.46197	9.19324	9.53797	9.24889	9.0852	8.22879	8.77984	8.51455	8.91833	8.57917	8.83238	8.4358	8.61178	8.4756	8.58558
WBGene00003965	pdk-1	30.4179	4.35879e-11	8.16434	8.0027	7.94187	8.23221	7.87535	8.20396	8.21581	8.33253	8.50539	7.77948	8.37312	8.08588	8.66387	9.14269	9.01147	8.8233	9.38459	9.71741	8.2832	8.89968	8.13272	8.52952	8.17731	8.3365	8.48608	8.70132	8.34967	7.96275	7.90518	8.13242	7.98961	7.74026	7.79814	7.7223	7.82942	8.2775	8.24917	7.91807	8.04298	8.54219	8.00842	8.22196	7.8395	8.32812	8.0426	8.07936
WBGene00003980	pes-7	33.062	8.54055e-12	8.61662	9.03767	9.39987	9.45961	9.04006	8.80149	8.8826	9.00211	8.34515	8.95261	8.70978	8.98342	9.02593	9.02602	8.91294	9.19271	8.62698	8.28967	8.9618	8.82498	8.93255	8.48612	8.89537	8.70706	8.8433	9.02944	9.47515	9.06537	9.13533	9.13495	9.00144	9.30426	9.24071	9.29437	8.89452	8.79902	9.12761	9.05582	8.99424	9.72633	9.3443	9.3465	9.15704	9.00462	9.01601	9.4645
WBGene00004003	pgp-9	40.8404	9.362e-14	9.09332	9.5667	9.27697	9.30804	9.31172	8.72375	10.4941	8.85171	10.0681	8.99271	9.338	9.38701	9.41226	9.71762	8.84314	8.78075	10.4361	7.69027	10.6435	11.6345	11.3241	11.3588	10.8285	11.084	10.3153	10.5057	9.7101	10.7778	11.1956	11.2551	9.22668	10.3873	10.5929	10.3962	9.18337	9.98777	9.06384	9.14424	9.43216	10.6839	10.969	11.2259	9.11652	9.05595	9.46778	8.9436
WBGene00004014	phb-1	29.5333	7.60901e-11	12.2572	12.2345	12.379	12.5959	12.3267	12.0001	12.2827	12.6495	12.3336	12.7498	12.6919	12.8747	12.0526	11.979	12.0461	11.8274	11.6425	11.5584	12.5847	12.3864	12.7657	12.6228	12.575	12.9102	12.6893	12.279	12.7253	12.9529	13.1334	12.7809	12.2324	12.7683	12.8893	12.882	12.2091	12.4784	12.4835	11.9342	12.4791	12.2673	12.1139	12.3261	12.3033	12.1733	12.4201	12.087
WBGene00004015	phb-2	45.9715	5.8511e-15	12.3826	12.4212	12.4789	12.2997	12.4219	12.1294	12.4985	12.6668	12.4426	12.8024	12.7925	12.9803	12.2072	12.1754	11.8409	12.0006	11.6974	11.4441	12.6864	12.469	12.7912	12.6382	12.6795	12.9192	12.5058	12.3167	12.1658	12.9423	13.1393	12.7254	12.3117	12.9781	13.0258	13.0913	12.4155	12.5709	12.0582	12.5347	12.474	12.2838	12.0558	12.1573	12.3238	12.2848	12.4583	11.9874
WBGene00004023	pho-4	33.3622	7.1208e-12	7.27963	7.5725	7.19521	7.7337	7.64973	7.56017	8.25031	7.74674	8.18313	8.09779	7.9589	7.59744	6.75919	7.07996	6.93063	6.96654	7.7707	7.64752	7.72186	7.87106	7.60502	7.46627	7.98419	7.63138	7.44707	8.41239	7.87205	7.94136	7.58528	8.26712	7.98057	7.87263	7.81535	7.80707	8.26876	7.28469	7.60988	7.23906	7.64654	7.56745	7.31421	7.56936	7.58617	7.49174	7.41756	8.68768
WBGene00004038	plc-3	34.564	3.46121e-12	8.35262	8.53068	8.58247	8.50144	8.6009	8.47163	8.44351	8.59292	8.33311	8.65577	8.50086	8.71003	8.45283	8.42376	8.3613	8.52052	8.78525	8.49809	8.43152	8.45284	8.62281	8.47091	8.45402	8.46892	8.69842	8.7324	8.90893	8.82582	8.6713	8.90896	8.5484	8.47951	8.49919	8.55805	8.62354	8.36151	8.61684	8.22527	8.67776	8.34359	8.6294	8.66045	8.64172	8.4917	8.38645	8.97507
WBGene00004062	pmp-5	43.7673	1.89013e-14	10.766	10.5427	10.5702	11.131	10.834	9.76627	9.2321	10.6213	9.71471	10.6932	10.4846	11.1253	10.9106	10.7617	10.4454	10.1567	8.73932	7.55884	9.55119	7.16076	7.67406	8.25525	7.89041	8.94553	7.24561	7.88667	8.13137	8.68434	8.9047	8.58007	7.04286	10.9651	9.86646	10.635	9.48731	10.5114	10.4166	10.2895	11.0989	10.1367	9.56886	9.53035	10.6238	10.4709	10.7105	10.8285
WBGene00004068	pnk-1	28.4115	1.55601e-10	11.1458	11.0987	10.7959	10.4284	11.0416	11.9002	10.8536	11.2019	11.1024	11.4007	11.1122	10.8911	11.7086	11.7201	11.9631	12.3179	11.7166	12.5774	11.0868	11.1928	11.2681	11.2075	11.3063	10.8606	12.0889	11.6262	11.7552	11.0667	10.8996	11.6874	11.4489	11.1225	10.8554	10.7919	11.7182	11.3248	11.3435	10.935	10.9268	11.1682	11.2862	11.182	11.1187	11.0092	11.0774	10.8168
WBGene00004155	pqn-73	30.5753	3.94991e-11	4.56757	4.57309	5.32961	6.04047	5.09867	4.58518	4.09506	3.81943	3.66388	4.87116	4.25866	4.46698	5.86157	5.72915	5.96171	5.94814	5.55033	5.69707	5.0712	4.75326	4.47878	4.00495	4.40757	4.48796	3.70194	4.47462	4.71853	4.08709	3.90807	4.10734	4.75851	5.52174	5.53971	5.58351	5.7865	5.4401	5.23024	4.92555	4.9415	5.60868	5.20246	5.46229	5.05061	5.52111	4.52558	4.81812
WBGene00004201	prx-19	50.4237	5.92881e-16	11.0365	10.7625	10.7944	10.853	10.9821	10.7649	10.8665	11.3057	11.1005	11.463	11.471	11.47	10.7202	10.7048	10.932	10.5573	10.7874	10.6638	11.3278	11.0565	11.5099	11.522	11.3957	11.6041	11.6046	11.2459	11.5945	11.8838	11.9781	11.6555	10.949	11.2466	11.2907	11.3433	11.1934	11.2346	11.2218	10.5931	10.7818	10.6584	10.6959	10.9164	10.7547	10.9132	10.9289	10.7749
WBGene00004207	ptb-1	30.6122	3.85979e-11	7.73904	7.89184	7.83175	8.42836	7.95761	7.35485	7.88338	7.24751	7.19807	8.07851	7.4941	7.86625	8.15662	7.86194	8.44795	7.86775	7.56418	7.37688	7.52257	7.21262	7.53132	7.23387	7.56379	7.5259	6.90331	7.72538	7.49869	7.5177	7.6355	7.52359	7.28736	8.1422	8.11712	8.23629	7.94836	7.90638	8.11731	7.51292	7.9715	8.19034	7.72584	8.05758	8.05328	7.71082	7.83762	8.39287
WBGene00004798	sip-1	44.1952	1.50211e-14	14.701	14.2574	13.0222	12.7797	14.022	14.5583	14.305	14.2727	14.925	13.7583	14.3899	13.6652	15.698	15.791	16.0763	15.7224	15.9375	16.3157	15.156	14.927	14.5094	14.7699	14.8903	14.5644	14.4158	13.9661	14.8859	14.1018	13.7308	13.7478	14.6251	11.4874	12.4267	12.7579	14.7773	14.5259	13.6854	14.2885	13.6964	13.7013	14.3914	13.9668	13.7862	13.9722	13.9118	13.7266
WBGene00004810	skr-4	61.271	3.32984e-18	7.80415	7.97807	8.03828	8.40814	8.05599	8.39156	8.94982	8.06639	8.58625	8.91763	8.4266	8.14093	10.2071	10.2088	10.1823	10.1804	9.75948	10.1534	8.04639	8.34803	8.26887	8.01363	8.34251	7.64267	9.30524	9.96417	8.54758	8.81788	8.58763	9.4564	8.59911	8.64265	8.31151	8.26296	9.55931	7.99515	8.18018	8.22917	7.92874	7.44851	7.47383	7.40948	8.28654	8.2968	7.75475	9.04531
WBGene00004818	skr-12	47.4437	2.71331e-15	6.9651	6.47429	6.32407	6.18749	6.14693	6.27108	6.47946	6.71323	5.54218	6.14886	7.03842	5.98466	7.04034	8.49641	7.69074	7.4293	8.80969	9.15903	6.4663	6.24755	5.71514	6.26	6.02179	6.10964	6.21813	6.10332	6.62973	6.18625	6.59933	6.44046	5.79133	5.86748	5.92499	5.72971	6.1259	6.87238	5.99395	7.08691	6.10362	6.08916	6.55555	6.37731	5.82958	7.12731	6.22759	6.02726
WBGene00004878	smf-3	35.6692	1.79874e-12	6.06278	6.41429	6.22753	6.72527	6.84591	6.88112	6.69875	6.17134	6.6967	7.07419	6.7501	6.32118	6.5964	6.43679	6.58647	6.11867	7.64176	5.93172	6.35723	6.24181	6.7786	6.41784	6.89274	6.65827	6.18208	6.65467	5.17227	6.25251	6.11944	6.85284	6.2065	6.30063	6.56405	6.90181	6.37842	6.67324	6.44534	6.41504	6.71807	6.17844	6.4586	6.29655	6.70201	6.67045	6.206	8.2561
WBGene00004932	sod-3	65.3872	5.30767e-19	6.56096	6.69135	6.18127	6.0825	6.35648	6.6645	7.27098	7.25287	7.28329	7.1042	7.33516	7.07286	10.0414	10.5418	9.65023	10.1206	10.2321	10.8019	10.1227	10.494	9.94798	9.3445	10.1862	9.70486	9.43502	9.04909	9.45317	9.60986	9.47178	9.88478	7.2132	7.00695	6.40483	6.81075	8.7354	6.55539	6.3359	6.5031	6.42954	6.83421	7.06661	6.94717	6.41843	6.48513	6.36498	4.4661
WBGene00004978	spg-7	29.5022	7.7604e-11	11.2108	11.1457	11.2546	11.1312	11.2502	11.0055	11.3081	11.4021	11.2189	11.5808	11.6213	11.6968	11.0692	10.9624	10.767	10.8775	10.5861	10.4093	11.508	11.2699	11.5883	11.5228	11.4621	11.806	10.9249	10.9703	10.6677	11.6396	11.6978	11.555	11.1125	11.5267	11.7565	11.7293	10.7596	11.3528	11.2605	10.7404	11.4981	11.2798	11.2025	11.6066	11.1489	11.1325	11.2176	10.9571
WBGene00004987	spp-2	48.1213	1.91237e-15	8.67751	9.82305	8.18336	8.68629	8.61816	9.37492	8.88733	8.38438	8.59895	8.94648	8.02617	7.86392	9.84445	10.5812	9.77845	11.0126	12.7148	9.85395	8.01353	9.26972	7.73281	7.87396	7.75537	7.62376	8.76857	11.4157	8.71887	8.94464	8.40226	9.7402	9.94623	8.9202	8.29969	8.80694	11.2004	8.68915	9.51273	8.29634	8.87257	9.04085	7.58766	7.5711	9.14825	9.25886	8.27454	9.71854
WBGene00004990	spp-5	50.2734	6.39458e-16	12.7278	13.4541	13.4602	13.2537	13.1283	13.0363	12.697	12.6519	12.3816	12.8711	12.6706	13.1295	14.4005	14.5996	14.0663	14.2903	14.4754	13.179	12.8129	12.7356	12.9983	12.791	12.7721	12.7841	13.2476	13.2858	13.0045	13.7147	13.7658	13.6192	13.1462	13.3213	13.1818	13.0485	13.4076	12.8537	13.4195	13.1766	12.9342	12.2373	12.0257	11.8379	13.4588	13.2205	12.8509	12.4605
WBGene00005271	srh-48	33.6737	5.90074e-12	5.50299	4.81394	4.95911	5.16284	5.287	5.3161	5.92062	5.53905	5.68963	5.73095	5.83893	5.692	4.13146	4.70256	5.11297	4.98931	5.7843	5.8684	5.64118	6.28634	6.27673	6.61073	5.92318	6.23696	6.41797	6.15736	6.81798	6.20039	6.40822	6.38386	6.34945	5.89646	5.66857	5.85475	5.95204	5.56296	5.18918	5.18955	5.14227	5.20708	5.46522	5.32987	5.22653	5.06718	5.22729	5.61007
WBGene00005552	sri-40	32.4749	1.22106e-11	8.70264	8.71447	7.56725	7.62627	8.10603	8.09314	7.51613	8.20046	7.66661	6.69645	7.60992	7.16324	4.45882	5.3107	4.58284	4.55055	5.67394	4.56314	7.47266	7.58837	6.45549	8.12254	7.48753	7.76492	8.08567	5.71133	7.26812	7.91592	7.38416	7.35412	7.48683	5.30301	7.27568	6.03056	6.44168	7.92217	7.55838	8.83137	8.01515	8.41781	8.82416	8.46468	8.02961	8.16467	8.21062	6.36413
WBGene00005644	srp-3	74.9744	9.36891e-21	5.43642	5.69586	5.75488	6.07093	5.6352	5.46927	4.75106	4.86435	4.52978	4.6545	4.75904	4.84705	7.67404	7.61047	7.76555	8.06483	7.58351	7.75811	6.11778	5.98733	6.09991	5.62765	5.82952	5.69749	5.19663	5.50225	5.17221	4.90989	4.82861	4.73843	5.64544	6.71111	6.00393	6.34712	6.7963	5.74942	5.39897	6.00582	5.6265	6.11453	5.94591	5.90671	5.6644	5.76531	5.60157	5.6335
WBGene00006050	ssq-1	34.5843	3.41956e-12	9.00401	8.9814	8.4365	7.7989	8.87025	8.70375	8.30306	8.62273	8.10172	8.44432	8.54788	8.40164	8.52778	8.48988	7.77627	8.61804	8.6491	7.88589	8.17462	7.8308	8.30866	8.1949	8.23467	7.61489	7.75585	8.17959	8.09039	8.72956	8.79831	8.72616	8.61188	6.9927	7.96977	7.79678	7.56687	8.3172	8.76584	8.93379	8.19778	7.4921	7.80355	7.22907	9.22892	7.93429	8.73419	9.27668
WBGene00006061	stl-1	62.4453	1.95872e-18	10.9323	10.771	10.6326	10.6253	10.8316	10.7551	10.9698	11.2661	11.179	11.3611	11.3823	11.2283	10.523	10.4446	10.569	10.4646	10.4912	10.3419	11.3191	11.4738	11.6279	11.5664	11.3826	11.6198	11.6463	11.1612	11.4841	11.8056	11.9152	11.4069	10.9897	11.0507	11.1246	11.2368	10.9484	11.0193	11.0931	10.6077	10.5732	11.3286	11.3409	11.5496	10.6884	10.7223	10.8633	10.4893
WBGene00006491	acl-3	37.8159	5.16468e-13	9.78986	9.62045	9.41043	9.45929	9.61758	9.48529	9.5632	9.89104	9.79131	9.6231	9.87261	9.82535	9.14898	9.4042	9.18634	8.93221	9.44395	9.06938	9.62923	9.60751	9.63329	9.84052	9.6944	9.77534	9.85844	9.40782	9.53882	9.87928	9.87283	9.71503	9.4921	9.49578	9.64442	9.63147	9.40357	9.83345	9.70034	9.2389	9.75222	9.54571	9.61803	9.66414	9.4415	9.57337	9.67659	9.14792
WBGene00006539	tbb-6	32.2314	1.41719e-11	7.40288	5.4093	6.97204	5.83717	7.36549	9.70652	11.2131	7.80234	11.1465	9.15886	9.4669	8.65059	6.41852	6.5344	6.05923	6.53505	6.14779	9.88162	7.62464	10.3326	8.57065	8.01368	9.0631	7.35206	11.2789	11.0064	9.99204	9.39274	9.90153	10.976	11.2737	9.08378	8.80769	9.28342	8.86155	7.93059	7.00235	6.93579	7.40856	9.17985	9.13829	9.23789	6.62417	7.43394	7.28858	6.3341
WBGene00006586	tni-4	29.2492	9.11172e-11	9.03305	9.3987	9.35443	9.40394	9.30953	9.21991	9.17913	9.33869	8.90795	9.24938	9.22981	9.20565	8.95374	8.8994	8.79534	9.06677	8.94172	8.67599	8.74604	8.90551	8.85036	8.81084	8.92886	8.79099	9.20782	9.61306	9.40522	9.50767	9.41758	9.47704	9.10621	9.6248	9.26596	9.23554	9.39689	8.94367	9.2397	9.39235	9.22774	9.67655	9.2719	9.17025	9.52998	9.14319	9.18661	10.2239
WBGene00006603	tps-2	27.5597	2.69698e-10	9.78037	10.117	10.6082	10.3908	10.2583	10.3435	10.239	10.3137	10.0817	10.2874	9.89058	10.2601	11.1042	11.3406	11.0554	11.5381	10.8928	11.8789	10.1843	10.6145	10.2952	10.1017	10.2431	10.0877	11.2224	11.0666	10.9031	10.6208	10.4922	10.6049	10.7217	10.2047	10.352	10.088	10.2556	9.79635	10.3486	10.2796	10.1208	10.1775	10.0229	9.89123	10.2744	10.3252	10.1495	10.6597
WBGene00006610	tre-4	28.4319	1.53579e-10	7.02803	7.22671	7.28001	7.75929	7.13295	6.99475	7.2326	6.32644	6.6909	7.02128	6.82855	7.17256	8.24538	8.19244	8.40739	8.01297	7.88829	7.8969	7.11707	7.59607	7.15823	6.9475	7.10464	7.13828	7.16911	7.41889	7.18372	7.45247	7.46193	7.72784	6.84221	7.80409	7.60513	7.81983	8.07119	7.18263	7.59935	6.76309	7.34843	7.28187	6.85767	7.01444	7.40656	7.13905	7.16526	6.98806
WBGene00006774	unc-38	41.3879	6.91379e-14	5.91007	5.87932	6.11536	6.44982	6.09273	5.84428	5.81691	5.36554	5.63021	6.36402	5.65774	5.91851	9.16983	9.17554	9.1018	9.04834	9.60119	9.50581	6.37963	6.05783	6.47851	5.76009	6.25812	6.08281	5.58741	5.93613	5.62743	5.86992	5.89787	6.22945	6.0198	6.52811	6.31378	6.41927	7.13651	6.00738	6.23966	5.87027	6.03587	6.16036	5.6828	5.79412	6.19383	6.06749	5.88448	6.29574
WBGene00006862	pnk-4	44.151	1.53817e-14	8.43349	8.47064	8.1761	8.44355	8.15174	8.56327	8.11378	7.89619	8.16282	8.47531	8.13757	8.02504	9.6191	9.9093	9.46621	9.21155	9.25532	9.03545	8.18967	8.50384	8.32732	8.25692	8.15575	8.21552	8.47849	8.71336	8.64509	8.33435	8.03144	8.4179	8.19416	8.38491	8.44856	8.51453	8.92649	8.79332	8.07416	8.66368	8.38156	8.81171	8.06137	8.36055	8.32482	8.46489	8.32969	8.19274
WBGene00006886	vap-1	54.3892	8.38453e-17	5.78541	6.55378	6.34263	6.81099	6.41068	5.62498	5.83842	5.90212	5.12943	6.27994	5.98926	6.14378	3.12944	3.05111	2.76912	3.67209	3.97386	3.36585	6.16728	5.90652	6.22266	5.96197	5.94461	6.19125	5.90212	6.219	6.17993	6.63247	6.08722	6.10965	5.91485	6.95184	6.66208	6.883	6.52863	6.01972	6.36609	5.79177	6.60637	7.01091	6.15292	6.6285	6.4464	6.17096	6.14688	7.10574
WBGene00006965	xtr-1	41.9722	5.01275e-14	4.87906	5.09158	5.1526	5.57822	5.18714	5.58455	5.69207	5.01541	5.56513	5.2171	4.77693	4.78798	6.79812	6.80176	7.33813	6.63229	7.75732	7.99518	5.79554	6.41927	5.79767	5.13952	5.22428	5.55047	6.2971	7.40698	7.22628	6.21722	5.60848	6.24503	5.97469	5.51568	5.18672	5.32137	6.7552	5.22267	4.96842	5.44541	5.32275	5.79936	5.61584	5.70899	5.39133	5.14215	5.20309	6.31649
WBGene00007000	tufm-1	71.8403	3.38601e-20	12.2693	12.2275	12.4066	12.6156	12.3824	12.0339	12.3631	12.4937	12.4211	12.7538	12.6903	12.7791	12.1654	12.027	12.3191	12.0564	11.6681	12.0017	12.7229	12.5347	12.8361	12.5812	12.6696	12.9693	12.5132	12.3628	12.8767	12.7969	12.8768	12.7285	12.4227	12.8002	12.9042	12.9203	12.3397	12.4033	12.3865	12.2458	12.3354	12.4585	12.3847	12.6515	12.3604	12.2258	12.3814	12.2221
WBGene00007001	tufm-2	33.2283	7.72179e-12	10.6156	10.4328	10.4954	10.4938	10.5748	10.3852	10.5981	10.698	10.6648	10.7138	10.831	10.8341	10.2064	10.2215	10.147	10.181	10.166	10.1697	10.6445	10.4666	10.6391	10.7447	10.5759	10.9276	10.6289	10.4306	10.7441	10.9014	11.1066	10.7421	10.5045	10.7609	10.9485	10.9503	10.4317	10.698	10.6645	10.3569	10.4774	10.5636	10.638	10.5493	10.5029	10.4532	10.5427	10.2517
WBGene00007049	tag-191	35.4449	2.05288e-12	4.91534	5.37889	5.60055	5.22516	5.72972	5.37496	5.50757	4.66403	5.1012	4.69262	4.45979	4.60309	6.14448	5.3898	5.65825	5.95421	5.061	5.6423	4.8349	4.97554	5.06961	4.46363	4.6591	4.47375	4.49797	5.46733	5.17084	4.8758	4.95489	4.98768	5.90473	5.03306	5.08973	5.20056	5.68366	4.4439	5.72415	5.2418	5.14636	5.47112	5.02091	5.0774	5.76175	5.05018	5.30038	6.42187
WBGene00007073	ugt-2	89.3858	3.7376e-23	7.90267	7.74033	7.50577	7.50735	7.66564	7.43511	9.29014	8.99636	9.57087	9.91906	9.8368	9.30247	8.44865	8.38091	8.13973	7.44976	8.89195	8.11295	8.99498	9.44312	9.64198	9.99208	9.5962	9.71068	9.74099	9.5468	9.04452	9.79682	10.1027	9.99928	7.89452	9.31848	8.81589	9.15889	9.09807	8.49126	7.78828	7.6377	7.45245	9.3453	9.80916	9.95752	7.47791	7.59097	7.80955	7.98129
WBGene00007114	mttu-1	46.7524	3.88677e-15	7.81577	7.8742	7.19792	7.5036	7.7578	8.07181	8.20573	8.3987	8.46037	8.27399	8.31614	8.365	7.44192	7.54342	7.78195	7.62365	7.8147	7.42767	8.32755	8.3433	8.27906	8.6062	8.42475	8.38674	8.59261	8.06985	8.35948	8.63347	8.60279	8.34136	7.90886	7.75792	8.00669	7.92912	8.03004	8.05424	7.81629	7.60351	7.69075	7.84306	7.83591	7.89868	7.62016	7.69343	7.79696	7.5247
WBGene00007131	pals-26	58.1116	1.42777e-17	4.77405	4.89088	5.05278	5.18535	4.89951	5.04697	6.66083	5.2972	5.97075	6.60031	5.45019	5.30683	8.5486	8.77487	9.18601	8.7057	8.62538	9.98558	5.39246	5.81892	6.29914	5.71915	6.10504	5.12672	5.77567	7.26243	6.01892	5.33343	5.43216	5.46425	5.33024	5.61531	5.00891	5.18575	5.77684	4.96336	4.94306	5.37285	4.60886	4.44512	5.06239	4.19206	4.88364	5.00832	5.03281	5.81177
WBGene00007133	B0284.3	47.3976	2.77887e-15	5.4301	5.32722	5.04717	6.17154	5.33957	5.97617	5.98887	5.46976	5.38852	5.9153	5.8061	5.80654	6.34695	6.47887	6.40677	6.25609	6.07346	6.3772	6.18705	6.07076	6.06202	6.07045	5.72758	5.92223	6.28018	5.92978	6.79243	5.89328	5.85206	5.789	5.76342	6.31425	5.91553	6.07352	6.54261	5.88604	5.57169	5.3394	5.7348	5.8645	4.94452	5.5372	5.40953	5.61599	5.62037	5.44027
WBGene00007140	cyp-29A4	28.6725	1.31629e-10	5.32659	5.63778	5.22593	5.10168	5.64599	5.47504	5.77587	5.73044	5.46628	6.5728	6.32742	6.36937	6.42951	5.93899	6.10824	5.93824	6.74975	5.62362	5.64765	5.37255	5.62312	5.53019	5.97763	5.66807	6.24734	5.83085	6.22615	6.57644	6.44591	6.59223	5.32757	5.90721	5.10004	5.78	5.68746	5.45274	4.93692	5.44614	5.82345	6.32291	6.10466	5.82335	5.46197	5.59335	5.15119	5.51009
WBGene00007162	fbxa-153	32.2538	1.39786e-11	7.0117	7.27004	6.31293	6.00817	6.7957	7.06255	7.14585	8.07683	7.66204	7.53043	8.11171	7.86446	5.94489	6.70718	6.01846	6.19917	7.24393	5.93318	8.22575	8.05677	7.86322	8.56259	8.01665	8.31248	8.6191	8.05444	7.68632	8.4369	8.51698	8.04274	7.14079	6.9683	7.13924	6.99755	7.41972	7.66465	5.95159	6.93947	7.33949	6.86992	6.53814	7.30518	6.65607	6.83014	6.74435	5.94171
WBGene00007214	C01A2.2	32.9808	8.97214e-12	6.34585	6.53793	7.20822	7.49664	6.83883	6.79999	6.69124	6.40205	6.75624	7.53632	6.66722	7.10308	8.29128	8.33342	8.15602	8.35413	7.51704	7.48762	7.22443	7.3341	7.23582	6.5305	6.98856	7.23591	7.31405	7.62267	6.87729	7.13247	7.22223	6.66925	6.80673	8.00168	7.56589	7.65828	7.64037	6.48012	6.95432	6.62745	7.03197	7.00741	6.04879	7.03579	6.80811	6.74129	7.06433	6.8597
WBGene00007302	C04F12.8	28.7709	1.23598e-10	7.34751	7.39464	7.61504	7.72183	7.28971	7.60283	7.87833	8.25537	7.33878	7.64125	7.1974	7.34259	8.19991	8.63886	8.46465	9.53492	8.75643	9.85509	7.37598	7.78602	7.67444	7.49021	7.42485	7.21735	8.20979	8.0081	9.66897	7.74758	7.67332	7.61611	8.00929	7.30337	7.50574	7.35216	7.9964	7.86039	7.7315	7.44145	7.31282	7.41155	7.97897	7.47931	7.41656	7.53352	7.5357	7.98731
WBGene00007303	rnh-1.3	28.8877	1.14713e-10	6.64011	7.21735	8.08818	6.77152	7.48287	8.20972	8.72725	8.50253	8.04813	7.79589	7.48966	7.43215	9.02192	9.04021	8.8659	9.36781	8.86012	10.6044	9.45271	9.66403	9.40892	9.10052	9.39072	9.06662	10.4767	9.7892	10.4391	9.47507	9.11582	9.32709	8.79739	6.06186	6.45575	6.05141	7.0803	6.71134	7.41226	7.74467	7.04795	6.54516	6.71562	6.16997	7.37987	7.32346	7.50155	7.50669
WBGene00007363	stdh-1	40.3474	1.23188e-13	8.50499	8.5828	8.91914	8.40826	8.70701	8.92128	8.7228	9.07902	8.92433	9.11706	8.77083	8.87089	9.67026	9.81413	9.72945	10.0427	10.0394	10.4836	8.97139	9.33072	8.97938	9.02066	8.87475	9.02745	9.65111	9.48401	9.49089	9.28973	9.21265	9.22916	9.40211	8.85275	8.7756	8.92997	9.76801	8.46147	8.78368	8.58446	8.6536	8.42509	8.46789	8.49199	8.60602	8.78111	8.6346	8.87158
WBGene00007368	C06B8.2	55.7731	4.31054e-17	6.09973	6.5864	6.18151	6.3808	6.56324	6.35995	6.95651	5.37871	5.61447	6.26632	5.76235	6.50481	2.96863	2.5136	2.61043	3.28953	3.06463	3.52226	5.92815	5.51061	6.13277	5.43445	5.57206	5.21443	7.57104	6.54863	6.99087	7.50108	7.30336	6.7234	6.58482	7.11533	6.44762	6.44728	7.89759	6.53336	6.18843	6.35468	6.5427	7.15362	6.75919	6.62367	6.5835	6.531	5.97132	6.78135
WBGene00007376	C06C3.5	40.0914	1.42145e-13	6.04422	5.54766	4.95168	4.96619	5.35065	5.52615	7.8932	7.53789	8.14928	7.55938	8.3099	7.99673	5.5388	6.27405	5.07461	5.39244	5.74026	5.28412	8.05782	7.84425	7.98895	8.39074	8.24515	8.37126	7.64157	7.26639	7.51439	8.0341	8.03983	8.16281	5.94466	5.29297	6.34091	5.96403	6.41529	6.29736	5.02559	6.14209	5.02559	5.60944	5.02559	5.65725	5.46546	5.30998	5.41783	5.34663
WBGene00007388	folt-1	46.9171	3.56692e-15	7.44322	7.16878	6.63476	7.21515	6.80653	6.90763	7.58942	6.56924	7.42041	8.3375	8.08584	8.05777	6.79354	6.20049	6.56615	5.54098	6.62705	6.25829	7.56843	7.91131	8.04276	8.05794	8.15157	8.01828	9.61841	8.58406	8.27682	8.88906	9.141	9.47598	6.67498	8.30749	8.04715	8.24672	8.07801	8.01716	7.44837	6.39545	7.24422	7.76149	7.31779	7.77324	7.07676	7.13825	6.87303	6.95988
WBGene00007393	fbxa-157	34.6494	3.28963e-12	5.23929	5.37666	5.97284	6.22414	4.92684	5.94001	5.4819	6.2178	6.25882	6.00136	5.30239	5.99391	4.16126	5.10371	5.09377	5.23602	4.95536	6.44512	5.86409	6.38984	5.89772	6.29684	5.55579	5.73488	6.54076	7.02588	6.76135	6.02858	5.68702	6.00962	7.06607	5.85482	5.78708	5.67397	6.6813	5.25994	5.63475	5.69277	5.51237	5.47993	4.75954	4.97734	5.25955	6.01996	5.56038	7.23733
WBGene00007440	C08E8.4	30.401	4.40505e-11	5.9834	6.38272	6.98304	6.54319	6.06006	8.09537	8.12103	6.29271	8.19034	7.85256	6.60519	6.57228	8.78141	8.95856	9.14887	9.47936	9.18412	10.3444	8.26931	8.89712	8.45382	7.60888	7.94067	7.49942	10.4079	9.40616	9.64843	8.37636	8.36549	8.51461	9.36039	7.66416	7.19716	7.60048	10.0549	7.72785	7.53098	6.46275	6.03015	6.90517	6.72239	6.40797	6.23849	6.99744	6.78796	8.6524
WBGene00007452	C08F11.3	58.8243	1.02436e-17	4.09763	5.16815	4.54074	6.03407	4.71625	5.00743	5.2202	4.78515	5.43399	6.03776	4.76081	5.28352	7.12728	7.11078	7.84252	6.99436	8.00069	7.56278	6.18129	5.73778	6.00458	5.36622	5.98389	5.87951	4.96094	7.32312	5.8421	5.59857	5.70792	6.14515	5.26168	6.12231	5.5871	5.97226	7.50041	5.69501	5.68344	4.58726	4.51144	4.65983	4.63787	4.14547	4.96534	4.94834	4.86845	6.41255
WBGene00007473	chil-8	27.5808	2.66034e-10	5.10889	5.27981	5.29522	4.71937	4.90095	5.48746	4.67786	5.38991	4.42484	4.90362	5.37647	5.12376	6.96683	6.60951	6.94609	6.66296	7.36895	7.38173	5.64504	5.83442	5.98984	6.03711	5.81033	6.26548	6.04109	5.74024	6.60136	6.1156	6.16946	6.39596	4.90833	4.73459	4.93527	4.3742	5.71164	5.18099	5.20275	5.14017	5.05293	4.56738	4.91488	4.90683	5.09538	5.04832	5.25215	6.00445
WBGene00007508	C10C5.4	63.5991	1.16905e-18	8.67998	9.06802	9.04973	8.46166	9.07858	8.15311	8.13605	7.94797	7.47279	8.15523	7.93146	8.10291	8.43621	7.65761	8.07411	7.86787	7.87165	6.57999	7.04152	5.91976	7.01581	6.86368	7.1299	6.87512	6.50285	7.78903	6.3716	7.1275	7.49947	7.41634	7.00886	6.83577	8.83376	7.92026	8.21462	8.82916	8.70115	9.17377	8.37063	7.92153	8.41361	7.66215	8.90113	8.65549	8.68892	9.9983
WBGene00007509	C10C5.5	27.8503	2.23418e-10	6.50696	7.17126	7.16832	6.86056	7.11149	6.22616	6.4645	6.48813	6.08893	6.35633	6.02647	6.1495	6.14231	5.17203	5.94499	5.74573	5.28861	4.74292	5.34509	4.12336	5.55246	6.10058	6.21372	6.22551	5.71687	6.41968	5.09298	6.11103	6.43831	6.60538	6.24943	5.54521	7.21373	6.4917	5.60096	6.69742	6.48814	7.15127	6.88296	5.16494	6.06896	5.92735	6.63665	7.33355	6.55217	6.51249
WBGene00007550	C13C4.6	27.3546	3.08161e-10	6.04315	6.81633	6.10869	6.24906	6.4844	6.0225	6.00548	5.93383	5.68877	6.09369	5.83387	6.56205	7.20901	7.07531	6.89429	7.13507	7.75557	6.67163	5.70251	5.84769	5.97255	5.84412	5.92043	6.12096	6.3886	6.45463	6.28819	6.12203	6.44928	6.40371	6.75012	6.69114	6.60949	6.54629	7.45658	6.48964	6.43299	6.38971	6.03936	4.99596	5.85492	5.79924	6.53734	6.34015	5.98458	7.65687
WBGene00007565	clec-48	56.0092	3.85126e-17	9.15531	9.47246	9.77811	10.005	9.40789	8.95998	8.08873	9.09134	8.02348	9.55199	9.18437	9.58969	10.104	10.4874	10.3021	9.72204	10.8635	8.00538	8.37486	7.17621	7.65967	8.547	7.95001	7.48258	8.61763	7.93129	9.3135	8.92942	8.89073	8.76788	6.93273	8.75845	7.6598	7.67838	8.1439	7.98347	9.2688	9.76651	9.35406	9.43131	8.78712	8.50081	9.6825	9.63269	9.07417	9.83683
WBGene00007598	C15A11.4	27.9261	2.1273e-10	6.07573	5.76942	6.34784	6.01775	6.6067	6.40038	6.80036	6.30769	6.5048	7.57211	7.02577	6.75728	9.15092	8.7231	8.80896	8.6252	8.09595	8.32444	6.20738	6.12377	6.9079	6.43929	6.62874	6.29834	6.29862	6.98938	5.87359	6.66749	7.00735	6.37567	6.2841	5.20533	6.2447	5.96829	7.20387	6.31601	6.35916	6.53554	5.71421	6.76838	7.19207	6.41934	6.1328	6.30451	6.1716	6.28475
WBGene00007650	ugt-23	42.2107	4.39861e-14	9.20125	9.39301	9.55943	9.67319	9.61199	9.12287	9.03117	9.05334	8.66307	9.47214	9.2095	9.5258	10.052	9.83244	10.1674	9.80101	10.1361	9.75073	9.14542	8.87432	9.26685	8.86206	9.08741	9.01582	8.48879	9.05198	8.64589	9.01591	9.32482	9.33128	9.40501	9.73033	9.63602	9.45699	9.94678	9.50253	9.57407	9.14699	9.55982	8.43926	8.663	8.5167	9.68152	9.39839	9.20097	9.82372
WBGene00007680	maa-1	38.653	3.20095e-13	7.42141	7.22886	7.55232	7.45647	7.26727	7.65897	7.82401	7.54442	7.74673	7.77247	7.39212	7.4734	8.42167	8.47776	8.44396	8.5464	8.88226	8.70407	7.64803	8.28477	7.91573	7.77425	7.80865	7.6603	7.88572	8.63789	8.39679	7.64818	7.67858	7.98543	7.91661	7.66945	7.57661	7.74256	8.33693	7.48629	7.73137	7.35746	7.20382	6.73174	6.96518	6.98276	7.46027	7.46427	7.36811	7.6072
WBGene00007691	cest-8	28.0576	1.95419e-10	5.52756	5.5488	6.29691	5.6914	5.83737	6.32419	6.67772	6.5035	6.9521	7.69973	7.34188	6.55102	7.02423	7.01937	7.73339	7.43171	6.53837	8.33342	7.16708	7.56572	7.91056	7.83803	7.35642	7.35284	8.06488	7.35076	7.95475	7.28628	7.28761	7.24137	7.48453	6.56654	6.74947	7.20624	7.54354	6.67043	6.42368	5.88364	5.30579	7.2948	7.64499	7.42075	5.42065	5.94238	6.25008	6.61421
WBGene00007693	cest-7	27.8225	2.27472e-10	5.39899	5.30736	6.21169	6.42227	6.31291	5.33352	5.89117	5.82276	6.31773	6.01425	5.86967	6.27892	7.10437	6.8467	7.71574	6.2071	4.68165	6.85839	4.59592	5.12488	4.69186	5.09696	5.31731	4.83058	5.13	5.53035	4.19899	4.82677	5.34717	5.34507	5.31719	5.32508	5.76668	5.48808	4.69057	5.12199	6.07599	5.54331	5.87407	5.14618	5.66306	5.48564	5.81893	5.62211	6.05233	5.89206
WBGene00007697	C24F3.2	33.0001	8.8676e-12	8.8929	8.60867	8.24989	8.16983	8.52976	8.69657	8.73133	8.57604	8.91553	8.58221	8.5961	8.43471	8.96185	8.79357	9.16625	9.13349	9.63531	9.47607	8.77739	8.85101	8.71163	8.65982	8.7814	8.78966	8.561	8.66106	8.40296	8.43336	8.50219	8.61071	8.83762	8.04515	8.38	8.27774	9.07851	8.74661	8.60833	8.72634	8.23913	8.13122	8.44462	8.37934	8.3742	8.57253	8.62707	8.71702
WBGene00007753	enpp-1	70.2445	6.59664e-20	8.37717	8.38068	8.5475	8.58403	8.55921	8.40458	8.51785	8.31331	8.21406	8.61229	8.41663	8.44018	8.1392	7.74253	8.11133	7.89736	8.11535	6.61027	8.05889	7.73529	8.18271	7.85946	8.06569	7.99481	8.09265	8.758	8.13171	8.51676	8.5644	8.68061	8.14223	8.70434	8.67635	8.58563	8.65928	8.43578	8.20348	8.59112	8.63199	8.35867	9.25086	8.79333	8.56014	8.38949	8.47697	9.61805
WBGene00007755	C27A7.3	27.2898	3.21458e-10	5.54697	5.86517	6.43021	7.18115	5.91334	5.71345	5.64505	4.9621	5.01083	5.64786	5.34285	5.62163	6.49991	6.00606	7.15682	6.41162	5.92363	5.47472	5.48423	5.25223	5.68501	5.2238	5.46318	5.52711	4.95587	5.85853	5.78604	5.30451	5.52984	5.46826	5.74011	6.76646	6.51824	6.93415	6.3789	6.23936	6.55077	5.68415	6.09023	6.47727	5.45888	5.66383	6.27994	5.91027	6.13493	6.30529
WBGene00007764	C27B7.7	32.069	1.5656e-11	6.69366	7.06057	7.58885	7.61856	7.25872	7.00042	6.8307	6.97808	6.18078	6.9943	6.68619	6.91971	7.27525	6.90422	7.52256	7.17939	7.19263	6.91885	6.80243	6.90692	6.90042	6.52493	6.73416	6.76463	6.73673	7.58423	6.80982	6.65344	6.73667	6.73507	7.34591	7.56072	7.66636	7.65149	7.62637	7.34124	7.2678	6.93617	7.40642	6.8427	7.43185	6.94435	7.24252	7.2431	7.12476	8.04082
WBGene00007835	oac-7	57.9067	1.57145e-17	5.66172	5.7832	4.76847	5.77878	5.60734	5.38869	6.53696	5.85419	6.63057	6.7071	6.32175	6.28707	5.07555	5.67192	4.92274	5.27515	5.71294	4.62162	6.48273	6.68838	6.5942	6.70074	6.53972	6.76954	7.12543	7.51567	6.66896	7.16777	7.39889	7.49739	5.75416	7.03906	6.82512	6.8557	6.75438	6.30228	5.24935	5.60259	5.64216	5.87158	6.43491	6.49694	5.46791	5.54959	5.47659	5.5517
WBGene00007866	C32H11.3	27.454	2.88868e-10	4.69944	5.49613	5.39316	5.31108	4.90285	5.0509	4.5053	5.02013	4.09543	4.68722	4.39709	5.02976	4.27475	4.52405	4.92823	4.17689	4.12073	4.01483	4.87145	4.88869	5.8772	5.50809	5.09604	4.98499	5.66687	4.43773	4.74295	6.10921	5.56095	5.72927	4.81665	4.63827	5.55869	5.04854	4.53206	4.73993	4.82037	5.4061	5.2003	4.71473	5.1966	4.41352	5.12482	5.20261	5.09935	5.06108
WBGene00007867	C32H11.4	29.1247	9.86242e-11	7.40772	8.24342	9.16964	9.01056	8.23016	7.23914	7.6038	8.93708	8.62857	9.27307	8.69029	9.51185	7.32141	7.66155	6.68228	6.60282	6.06714	6.60352	9.7111	9.8924	11.6842	11.513	9.5452	10.375	12.7513	9.67865	11.2644	12.4323	12.8265	10.8276	8.68055	8.68746	9.41499	8.28023	7.99134	7.46777	7.90551	8.39193	8.35287	7.37405	7.66967	7.47284	8.44736	7.84907	8.35388	6.88061
WBGene00007875	dod-24	35.9532	1.52233e-12	9.66851	9.2919	9.65298	10.3566	9.26899	9.05934	6.33908	6.38147	6.73847	7.37598	6.51417	7.78615	4.94124	6.2638	5.24942	5.54282	5.50751	5.22653	8.7117	8.70857	10.3739	9.58666	8.84938	9.58589	11.9551	10.1144	11.4307	11.8838	12.3887	11.0559	9.14503	9.74271	9.37985	8.84915	9.54405	8.54983	9.47018	9.49807	9.6809	9.04237	8.69375	8.96565	9.69938	9.44962	9.50015	9.38634
WBGene00007886	ethe-1	27.2376	3.32582e-10	7.79255	7.82218	7.29548	7.56173	7.84068	7.96091	8.17745	7.96175	8.30146	8.38957	8.37189	8.17862	7.73385	7.86556	8.164	7.96261	8.71831	9.20782	8.3349	8.56296	8.69731	8.66084	8.69518	8.1838	8.82397	8.59638	8.92335	8.51389	8.53459	8.76691	8.14398	8.06293	7.70501	7.8511	8.82357	7.98202	7.81209	7.58594	7.73873	7.27472	7.43917	7.6873	7.6352	7.77381	7.72776	7.72616
WBGene00007927	C34C12.8	56.067	3.7467e-17	10.6406	10.475	10.4745	10.4074	10.6824	10.3144	10.6295	11.1011	10.9261	11.1484	11.184	11.2682	9.86684	10.0355	9.72788	9.91634	9.75187	9.43206	11.1008	10.7799	11.2199	11.1359	11.0522	11.4506	11.2043	10.5585	10.7025	11.5677	11.7748	11.361	10.4708	11.0865	11.2661	11.2558	10.4167	10.8351	10.8361	10.2539	10.4072	10.2452	10.315	10.4596	10.4387	10.507	10.5514	10.2228
WBGene00007939	C34F6.5	34.8334	2.94852e-12	6.83096	6.79035	7.54003	7.39354	7.31001	7.12664	7.06455	7.23215	6.82604	7.30923	6.87576	7.28125	7.24166	6.84301	7.26739	7.18356	7.15033	7.75786	6.53506	6.67181	6.93042	6.74167	6.5174	6.45556	7.17634	7.08013	7.71268	6.75688	7.01445	6.72688	7.40546	6.74022	7.05413	6.88583	7.11609	6.98626	7.27174	7.19717	7.02686	6.79041	7.18597	6.61507	7.34948	7.04651	7.09978	7.36443
WBGene00007963	cyp-25A1	33.1166	8.26275e-12	8.04907	8.23039	7.75646	8.30839	7.99476	8.38912	6.98459	7.227	7.46122	7.38017	7.54781	6.49235	8.126	8.88015	8.76333	8.55777	9.071	9.1111	7.31173	6.91305	6.88414	7.80683	7.50266	7.18299	7.02999	7.57242	7.41068	7.65688	7.1929	8.8231	7.35646	7.24041	7.36308	7.25636	7.76234	7.52105	7.96767	8.22166	8.17477	6.69822	8.27545	7.62549	8.44484	8.20105	7.71821	4.97242
WBGene00007989	fipr-22	26.7679	4.52116e-10	6.27352	5.92499	6.53685	5.85162	6.60715	5.91277	6.59013	8.05727	7.62292	6.95086	6.97254	7.19124	8.20237	11.0206	7.63396	9.24394	9.27276	11.3992	6.70413	7.97277	7.51434	7.77972	7.24464	7.80097	9.50987	7.89	8.83263	7.72766	7.20044	6.27441	7.74518	5.99167	6.30305	6.33163	6.87519	6.49529	6.45497	5.65146	6.44703	6.48859	6.01391	6.35191	5.83587	6.40731	6.31029	6.2092
WBGene00007991	C37A5.7	42.6865	3.39275e-14	8.25541	7.95158	7.4279	7.96699	8.18381	8.39126	8.83898	8.80234	9.12192	8.9826	9.00491	8.79675	8.31304	8.2602	8.22129	8.20046	8.95268	8.53282	9.30286	9.24193	9.33396	9.17511	9.14694	9.29608	9.69596	9.24812	9.24542	9.57603	9.49821	9.22409	8.64508	8.31341	8.41237	8.62818	8.63743	8.69934	7.75392	8.29058	8.04398	9.47361	9.31178	9.40474	7.92189	8.05614	8.11045	8.13933
WBGene00008010	C38D9.2	28.6724	1.31633e-10	6.25397	6.14605	5.64296	6.44593	6.23429	6.92839	12.2373	11.2308	11.7512	11.1262	11.5325	11.2526	9.13445	9.21255	9.66819	8.95389	8.83499	8.99695	12.3224	12.5371	11.8371	12.2103	12.3521	12.2093	12.5975	12.0317	12.6287	11.5276	11.5795	12.6008	7.97285	7.24549	7.45535	7.28564	7.48784	7.08972	6.02856	6.60805	6.18918	6.3377	6.36727	6.35665	6.34915	6.20648	6.27017	6.31405
WBGene00008032	C39E9.8	32.83	9.83334e-12	10.2084	10.4514	10.9549	10.3428	10.7486	10.355	11.0519	11.4901	11.4136	11.6153	11.5051	11.3942	10.9951	11.6247	10.7236	11.1179	11.4658	11.695	10.8068	10.9073	11.1573	11.2222	10.7515	11.0127	11.992	11.3642	11.8376	11.5894	11.5543	11.3202	10.8081	10.9058	10.6748	10.6409	10.9202	9.99464	10.1998	10.6428	10.6879	11.2512	11.5455	11.4491	10.5432	10.5079	10.4794	10.579
WBGene00008038	C40H1.2	52.2944	2.33436e-16	5.49665	5.22011	4.97353	5.60682	5.01641	5.60928	5.12086	4.82273	5.14544	5.3627	5.08689	5.2369	6.26359	6.73067	6.27281	5.4431	5.75525	5.31393	4.84938	4.28828	4.90321	5.29163	5.4164	4.65017	3.6623	4.64139	3.93677	4.37603	3.99999	4.91099	4.4743	4.98712	5.44923	5.02306	5.16247	5.15412	5.27592	5.1455	5.53998	4.99864	4.68751	4.91348	5.35491	5.51749	5.089	5.79632
WBGene00008040	ttr-5	68.0685	1.66126e-19	8.37468	8.65491	8.54539	8.49205	8.60947	8.93491	9.13382	8.72071	9.26487	8.63566	8.62294	8.17644	9.78594	10.0236	9.85893	10.2174	10.8137	11.1474	9.40771	9.86998	9.52397	9.00344	9.47655	9.04205	8.97735	9.81996	9.33403	8.91372	8.74008	9.21324	9.42335	8.59148	7.98323	8.39869	9.95026	8.50127	8.70554	8.40273	8.69743	8.90682	8.97511	8.78299	8.54233	8.69446	8.56892	8.7187
WBGene00008110	C46C2.2	68.035	1.68525e-19	10.0985	10.2926	9.915	10.3966	10.0818	9.62216	10.3503	10.0619	10.3375	11.3956	11.089	11.0455	10.4444	10.7778	10.3503	9.79626	11.0272	10.3586	11.1254	11.118	11.6447	11.5217	11.2696	11.6384	11.9197	11.3162	11.4596	12.1906	12.1765	12.0841	10.2094	11.3166	10.9656	11.2551	11.3449	10.5125	10.096	9.74818	10.3591	11.5826	11.1836	11.6143	10.0882	10.0915	10.0236	10.04
WBGene00008147	C47E12.2	36.3733	1.19058e-12	10.5171	10.2083	9.92742	9.54383	10.193	10.3133	10.1848	10.6013	10.6781	10.5083	10.7608	10.5569	9.59331	9.63686	9.30989	9.43629	9.96745	9.82883	10.6102	10.4849	10.61	10.8453	10.5071	10.673	10.6884	10.007	9.83114	10.6236	10.6798	10.5388	10.2189	9.97842	10.1074	10.0999	10.1947	10.4816	10.1475	10.185	10.019	10.2572	10.0972	10.1066	10.0134	10.1561	10.182	9.78301
WBGene00008148	C47E12.3	35.5378	1.94352e-12	10.1649	10.069	10.1676	10.0067	10.117	10.1529	10.0901	10.4649	10.0962	10.4546	10.5087	10.5286	9.85402	9.76055	9.93407	9.63663	9.61986	9.75957	10.3886	10.2054	10.4871	10.4459	10.4289	10.6362	10.6775	10.0802	10.5617	10.7793	10.7813	10.612	10.1422	10.1474	10.3256	10.4536	10.1555	10.2331	9.93301	10.1456	10.2604	10.5127	10.6038	10.5836	10.0153	10.1657	10.158	9.81024
WBGene00008296	cdr-2	78.5085	2.28494e-21	8.12154	8.23214	8.35151	8.5321	8.18178	8.08315	9.29335	9.67786	9.44054	10.5211	10.2902	10.0994	9.95447	9.86491	10.1199	9.38658	9.60979	9.57124	10.1006	10.5572	10.7945	10.681	10.163	10.6164	11.2416	9.81915	11.0091	11.6346	11.7182	10.9947	9.51268	10.0432	9.6028	10.2332	9.87103	9.01368	8.2166	8.15003	8.38448	10.0989	10.0046	10.0729	7.91696	8.37495	8.4592	8.47557
WBGene00008323	C55A1.6	29.2477	9.12068e-11	4.55038	4.71351	4.56127	4.67304	4.30108	4.77482	4.75053	4.55312	4.51506	4.80035	4.71096	5.08528	5.29849	5.61912	4.85196	5.22139	5.22252	4.76669	4.26849	4.75261	4.12052	4.32106	4.40004	4.50958	4.79196	4.67715	4.4011	4.67191	4.57795	4.30861	4.46453	5.08905	4.86401	5.17184	4.84594	4.81962	3.90198	4.90538	4.97969	3.90198	4.58825	4.53364	4.57804	4.52517	4.68384	4.3212
WBGene00008334	sdz-8	27.8514	2.23256e-10	5.95273	5.91118	5.96177	6.55447	6.10519	6.1967	6.52901	6.20491	6.47064	7.1177	6.73341	6.81449	7.34043	7.31152	7.30484	7.35077	6.67333	7.28712	7.03199	7.26598	7.55809	7.10414	7.2435	7.32063	7.18468	6.85261	6.78313	7.22182	6.94434	6.92306	6.52505	7.6371	7.0525	7.28613	7.29058	6.00371	6.39652	6.01541	5.92909	5.90102	5.97811	6.2611	6.17645	6.12046	6.04411	6.15315
WBGene00008341	ttr-44	29.7442	6.65876e-11	8.95038	9.11411	9.70193	9.9914	9.41548	9.52358	9.37187	8.81839	8.89054	10.1019	9.30667	9.32168	10.5828	10.2429	11.2929	10.7063	9.72337	11.2227	9.55914	9.60285	9.86749	9.17522	9.8585	9.12725	9.56066	10.1177	10.1714	9.41405	9.75206	10.0141	9.90185	9.26997	9.55786	9.4601	9.82905	9.11393	9.52676	9.43204	9.38963	8.82012	9.42125	8.82368	9.59532	9.63954	9.11358	10.0392
WBGene00008357	nspc-16	36.2087	1.31077e-12	6.55253	7.07241	6.96951	7.14691	7.17733	7.42538	5.3957	5.12552	5.32827	6.23028	5.72038	5.80935	3.81727	3.81727	4.88958	4.99306	4.83295	4.68698	6.91834	6.69046	7.041	6.41046	6.18368	5.4891	6.62482	8.38343	7.60061	7.55988	7.17031	6.64793	6.01472	6.36363	6.04171	6.81483	6.98681	6.2045	7.86517	7.47094	5.83592	7.632	7.03647	6.58724	7.43317	6.98317	6.75569	7.12333
WBGene00008358	nspc-18	50.3246	6.23186e-16	6.53969	7.29647	7.22705	7.172	7.32226	7.09636	5.00574	5.58999	4.93506	5.72892	5.2526	5.55798	3.03443	3.78393	3.61693	4.03567	4.12793	4.00328	8.37912	7.98141	8.19878	7.80287	7.737	7.68816	7.10324	7.83671	6.72859	7.55398	7.45947	7.09213	6.16493	7.61517	6.78663	7.21458	6.87744	6.38853	6.68009	7.54065	7.10617	7.34737	6.88651	6.96127	7.18438	7.10126	7.04128	6.15047
WBGene00008359	nspc-17	28.1548	1.83545e-10	6.80819	7.35579	7.36059	7.65981	7.14001	7.29771	5.16241	5.40977	4.98518	5.98026	5.5296	5.37116	4.50071	4.67732	4.01551	5.11466	5.31075	4.07716	7.75405	7.35128	7.79252	6.98603	7.26247	7.1021	6.93498	7.63712	7.54695	7.53917	7.5182	6.98289	6.47299	7.77239	6.96916	7.41621	7.64459	6.69023	7.33596	7.28221	7.19288	6.9638	6.54292	6.53501	7.29432	7.46221	7.05452	6.34845
WBGene00008364	slc-25A26	36.951	8.50758e-13	9.20629	8.96407	8.76049	9.21054	9.10453	8.96006	9.05398	9.42022	9.38137	9.38849	9.5406	9.27858	8.55443	8.30969	9.13465	8.63084	9.24453	9.28213	9.37894	9.42792	9.30127	9.45221	9.32393	9.63213	9.55146	9.11604	9.97609	9.55268	9.60545	9.39451	8.98956	9.09868	9.33651	9.29637	9.10418	9.30395	9.24819	8.84866	9.00614	9.19924	9.23511	9.48821	8.93976	9.07639	9.08684	8.96739
WBGene00008388	D1086.1	38.7668	3.00034e-13	7.05941	7.38126	6.46114	6.58298	7.14819	7.6816	7.04832	7.25303	7.38526	7.05794	7.18985	6.95453	7.27425	8.17839	6.96002	7.75951	9.35609	9.04969	8.12582	8.36925	8.22515	8.05041	8.353	7.91244	8.30292	8.05332	7.57735	8.0757	7.8438	8.32673	7.43418	6.25234	6.27472	6.70658	7.85222	7.27917	6.30155	7.55708	7.29866	6.93697	7.38447	6.62857	6.90583	7.36436	6.8871	7.03379
WBGene00008390	D1086.3	31.1442	2.77113e-11	8.99751	10.0697	10.8835	11.2076	9.77994	9.5168	8.46936	8.7788	7.58914	8.58259	7.93786	9.05853	12.7737	12.6479	13.6631	12.9778	10.3147	12.0938	10.4359	10.1218	10.8089	10.1304	10.5117	10.9992	12.2082	10.0172	11.9078	11.9087	11.8742	11.2756	10.8551	11.7677	11.4185	11.4306	11.1418	10.0154	10.291	9.47432	10.4622	10.0604	9.1289	10.1097	9.89494	10.4139	9.91869	7.98746
WBGene00008436	DH11.2	42.3143	4.15648e-14	8.52065	8.78998	8.42865	8.72379	9.03288	8.86795	7.49972	9.22194	8.39536	8.90454	8.41887	8.7168	8.88923	9.01626	8.22592	9.24607	8.52997	8.00593	7.92627	7.39918	6.95	7.64924	6.79357	7.77222	7.74969	8.14555	7.64247	7.34567	7.22689	7.68445	7.14319	8.42039	7.53405	8.30054	9.0574	8.33653	8.40697	8.94553	8.82945	8.99966	8.7837	8.77342	8.68464	8.90408	8.59323	8.71141
WBGene00008451	cest-3	26.8302	4.34021e-10	5.88079	6.49314	6.43958	6.76427	6.7414	6.32082	5.96785	5.74427	5.38859	6.54653	5.68034	6.22556	4.40267	3.74992	4.42083	5.29545	4.7516	4.97765	5.94137	5.02668	6.15178	5.29317	6.17792	5.90039	5.20159	5.60508	4.57049	5.76292	6.16233	6.16506	5.98307	6.7727	6.6175	6.6872	6.31062	6.50122	6.42235	6.31141	6.58624	6.04749	5.60323	5.86607	6.63671	6.2084	6.47488	6.29084
WBGene00008477	clec-17	53.5604	1.25415e-16	4.24965	4.6283	3.94555	4.16982	3.75636	4.03089	6.25848	4.77584	6.53607	5.85365	5.37681	5.0434	5.81355	5.55964	4.65149	6.2259	7.05058	6.8368	8.256	8.52187	8.78942	7.65057	8.27821	8.22772	7.61637	9.45299	7.97017	8.03573	8.17533	8.38423	6.22622	7.50291	5.66641	6.49448	9.24488	5.8477	3.74177	4.45828	4.19024	6.04995	5.35353	6.42469	4.40223	4.1084	3.87966	6.12033
WBGene00008538	sqrd-1	32.4943	1.20668e-11	6.90105	6.84159	6.83314	6.99807	7.03583	6.83842	8.6736	8.44232	8.58723	9.46283	9.23708	8.48615	9.62535	9.8043	9.88208	9.60116	8.94992	9.15068	9.01509	8.93633	9.40962	8.97002	9.37163	9.02417	8.98308	9.33341	8.87995	9.06152	9.45082	9.08659	7.79489	7.99132	7.73672	7.72804	9.06787	7.87173	7.54651	6.78333	6.39421	6.84622	6.41563	6.52522	7.2009	6.61233	6.91083	5.22452
WBGene00008567	acox-1.4	28.8275	1.19205e-10	9.14223	9.43196	9.67147	10.3979	9.5608	8.82443	9.54235	8.85676	9.13911	9.51175	9.43894	9.66987	10.2585	10.5147	10.028	9.55587	9.02961	8.0834	9.26065	8.24693	9.14814	9.07278	9.29259	9.69111	8.46614	8.72072	8.34882	9.56429	9.85944	10.0711	7.80838	9.8973	10.2318	10.092	8.99014	9.36517	9.59365	9.6021	9.31865	8.66827	8.34282	8.56545	9.64026	9.41249	9.46164	9.87222
WBGene00008595	clec-56	35.3521	2.16851e-12	9.25543	9.31457	9.33007	9.69907	9.26919	8.88841	8.9167	8.99589	8.46846	9.02814	8.96423	9.4034	9.94892	10.0667	10.3766	9.29931	9.5802	9.12218	9.09868	8.59765	9.21109	9.0328	9.22114	9.17047	8.56756	8.74267	9.22277	9.4462	9.5742	9.72737	8.83713	9.34278	9.25955	9.06476	9.57703	9.26781	8.95148	9.33127	9.59562	9.56304	9.81864	9.42433	9.54002	9.05037	9.28798	9.32857
WBGene00008654	pfas-1	32.7725	1.01836e-11	9.79794	9.79885	10.3136	10.4036	9.96433	10.0273	10.2702	9.4708	9.87425	10.1367	10.0307	9.87455	11.3452	11.3095	11.0827	11.1147	11.273	11.2191	10.0471	10.2263	10.2406	10.2867	10.3954	10.2422	10.1189	10.7155	9.61263	10.1618	10.1743	10.7716	10.0184	9.68538	10.0303	10.0199	9.66849	9.60927	10.4702	9.94183	9.74074	10.0234	9.76801	9.63252	10.3343	9.89092	9.92758	9.57066
WBGene00008661	F10G8.1	27.4141	2.96475e-10	5.39516	5.52064	5.87858	5.45303	6.02099	5.37312	5.39358	5.15535	4.81494	5.55464	5.14633	4.92027	6.00989	5.33599	5.68135	6.18262	5.34481	5.65271	5.0098	4.72111	5.25813	4.68594	5.02945	4.44415	4.34342	4.50992	4.7973	5.30967	5.23417	4.88295	5.61535	5.13762	5.34157	5.27902	5.48631	4.79771	5.49981	6.03399	5.28695	4.98468	4.81319	4.91194	6.13009	4.94638	5.74428	7.08059
WBGene00008667	F10G8.9	60.2219	5.37505e-18	8.64276	8.50778	8.2769	8.04456	8.52219	9.02979	9.01408	9.26838	9.38577	9.12931	9.45357	9.20124	8.68111	8.6799	8.55232	8.68076	8.92614	8.71373	9.30223	9.34241	9.24282	9.46016	9.26599	9.19025	9.30829	9.11121	8.99538	9.32196	9.30656	9.01361	8.86795	8.49625	8.39351	8.51164	8.98465	8.47264	8.72305	8.30297	8.48596	8.85763	8.83974	8.7532	8.61968	8.42955	8.46275	8.55943
WBGene00008708	F11E6.4	32.7965	1.00357e-11	5.0549	5.37531	5.52452	6.47834	5.35749	5.22078	6.02486	6.00774	5.47461	6.29729	6.00664	6.37354	6.17756	6.34505	6.83835	6.45945	5.79247	5.33924	6.39276	6.11381	6.42224	5.92017	5.77986	6.22157	5.49488	5.7795	5.78299	5.95477	6.13079	5.92015	5.43079	6.61575	5.95166	6.39399	5.52025	5.18144	5.47704	5.04423	5.98441	6.47098	6.18605	6.8247	5.70202	5.56648	5.23717	5.22869
WBGene00008731	F13B12.3	28.1531	1.83746e-10	6.22917	6.28152	6.12379	6.33707	6.66559	6.72703	5.59125	6.10891	5.76613	6.72047	6.03354	6.50373	7.19634	7.17091	7.17178	6.2619	5.81869	6.45868	5.91117	6.23542	6.40861	6.25696	6.09411	5.62168	5.3679	6.52159	6.00463	6.0379	6.24023	5.89612	5.64213	5.77318	6.38931	6.42102	6.30102	5.75386	6.32039	6.50602	6.35567	6.1129	6.89634	6.36969	6.19722	6.41292	6.57195	6.0794
WBGene00008739	F13D12.3	27.686	2.48486e-10	8.20452	7.83599	7.95111	8.13553	8.06086	8.18512	8.96951	8.42909	9.10969	9.19766	9.01717	8.82752	8.58974	8.93774	8.93187	8.31905	8.84272	9.30915	8.7177	9.30331	9.24167	9.26639	8.90186	8.87906	9.29338	9.81549	9.81718	9.20383	9.30979	9.30236	8.08707	7.87045	7.95875	7.908	8.39515	7.89956	7.73937	8.04492	8.40228	8.68941	8.90466	8.84671	7.93139	8.17551	8.07966	8.11505
WBGene00008793	F14D7.6	29.9761	5.7529e-11	7.44618	7.75466	8.13364	8.05452	8.10703	7.27498	8.2011	7.56718	7.29684	8.01937	8.03025	8.42531	8.28957	7.7911	7.75952	7.63064	7.38912	5.21679	6.96569	6.56141	7.43937	6.72147	7.28446	7.14722	6.27356	6.41888	5.64243	7.05333	7.44073	7.21043	7.56163	8.34119	8.65728	8.09104	7.88726	7.84699	7.41299	8.18044	7.79208	6.64373	7.06228	6.66855	8.11007	7.6071	7.66833	7.82619
WBGene00008810	cyp-13A12	73.934	1.43009e-20	4.85795	6.27517	4.876	5.4099	4.89226	4.90854	6.75979	6.42311	6.39196	6.54093	6.5525	6.04009	5.80655	6.84645	5.91907	5.51505	10.6747	7.10283	7.46648	7.6297	7.92322	8.26034	7.57293	8.10483	10.214	7.10916	8.35719	8.75763	11.6997	10.2154	6.87482	9.41299	7.46094	7.83919	6.93557	6.58685	5.59039	4.55547	5.46405	7.44249	7.42989	7.90731	4.78246	5.3614	5.46605	5.35968
WBGene00008850	F15B9.6	83.0661	3.91567e-22	5.33001	5.17526	7.14257	5.37654	5.56024	7.11803	7.83157	7.61872	7.88742	6.96345	6.28929	5.38518	10.0638	9.9945	10.7703	11.275	9.73765	11.9823	6.92172	9.18713	7.85236	7.01601	6.99185	6.32765	10.4223	9.65217	9.97238	7.58744	7.4295	8.19289	9.1404	6.30201	5.59427	5.31761	8.67129	5.90415	6.27019	5.53108	6.05005	5.81272	5.77637	6.41571	5.86338	5.98485	6.00309	6.5725
WBGene00008856	F15D3.6	28.697	1.2958e-10	10.0162	9.9402	9.90076	9.9441	10.0142	9.8432	9.96456	10.2655	10.2753	10.3504	10.2906	10.1181	9.5766	9.71597	9.59055	9.6453	9.65653	9.52312	10.1782	10.0079	10.0159	10.2691	10.0016	10.1971	10.5193	10.0908	10.9319	10.4871	10.3319	10.2079	9.67768	9.77645	9.74546	9.75696	9.76027	10.0311	9.9433	10.0288	9.85719	9.91707	10.1901	10.3017	9.81992	10.0278	9.98165	9.90056
WBGene00008857	timm-23	33.5008	6.54888e-12	10.9222	10.8176	11.0703	10.6743	11.0022	10.9034	11.5887	11.5637	11.8068	11.969	11.6612	11.6847	10.9052	10.8124	10.3072	11.0132	10.596	10.4632	11.5641	11.8196	11.7973	11.6005	11.5468	11.6198	11.8969	11.9853	11.3177	11.827	11.9228	11.7085	11.1772	11.2285	11.2066	11.2244	11.3071	10.7175	10.7951	11.0594	10.8404	11.0861	10.8592	11.1754	10.8803	10.8079	11.0068	11.1471
WBGene00008859	F15D4.2	39.6679	1.80282e-13	8.5566	8.30699	8.23068	8.19232	8.31081	8.54834	8.58411	8.6725	9.07173	8.85111	8.86079	8.49231	8.93868	8.81591	9.0008	9.06527	9.4363	9.11982	8.91715	9.06318	8.72486	8.79739	8.92397	8.70268	8.96632	9.16129	9.16336	8.70348	8.5448	8.53073	8.8876	8.24536	8.20193	8.32194	9.09372	8.57714	8.5583	8.39988	8.11468	8.13311	8.11098	8.28954	8.24724	8.4079	8.41773	8.57531
WBGene00008860	romo-1	30.3804	4.46248e-11	9.62834	9.43144	9.6987	9.80425	9.62308	9.17782	9.64485	10.2316	10.0971	10.3918	10.1994	10.2511	9.55308	9.58775	9.65123	9.41932	9.12532	9.18426	10.2731	9.81478	10.5209	10.1931	10.3066	10.4687	10.3837	9.76711	10.4551	10.8708	10.9371	10.5624	9.28003	9.96753	9.90992	10.0199	9.72069	9.65268	10.1015	9.36472	9.21563	9.04392	9.48243	9.44837	9.49613	9.44782	9.73787	9.54606
WBGene00008862	F15D4.5	37.0976	7.81452e-13	7.29457	7.02271	6.92194	6.79542	7.11125	7.85619	12.4511	8.67998	11.7157	9.6331	9.6398	9.28623	9.36549	9.7575	9.73723	9.3983	10.0186	10.4904	12.6356	12.9901	12.015	11.9536	12.5847	12.2218	13.8723	13.9426	14.0228	13.2408	13.4489	13.886	8.71128	8.57928	9.52895	9.11636	9.1217	9.0736	6.78905	7.18212	7.52986	7.94815	7.78157	7.65294	7.08992	7.42822	6.9829	6.83081
WBGene00008894	F16H6.4	34.0597	4.67909e-12	4.4242	4.72372	4.93567	5.36849	4.70401	4.0905	4.55846	4.55107	4.58271	4.921	4.67717	4.59988	3.86665	3.84464	4.20104	3.49748	2.71586	3.33542	4.81268	4.65974	5.49139	5.26341	5.3299	5.58589	4.16472	4.25272	4.66097	4.7734	4.59998	5.37302	3.83375	5.52074	5.81675	5.41505	4.19347	4.37656	4.92058	4.72914	4.47357	4.50494	4.66976	5.09469	4.42668	4.7818	4.91482	4.18441
WBGene00008912	F17C8.7	31.4466	2.29763e-11	6.36492	6.51416	6.61331	5.47493	6.8024	6.55623	6.38152	6.07778	6.10731	6.1432	5.87929	6.13005	7.06248	6.42008	5.95286	7.00221	6.23624	6.22579	6.05067	5.79868	5.92235	5.67051	5.88349	5.16857	5.7142	6.25662	5.16692	6.35206	6.45557	6.06655	6.96986	5.84801	6.37066	6.35782	6.96952	6.15918	6.0969	6.97448	6.0916	6.18826	5.38566	5.26321	6.82425	5.79054	6.54819	7.27738
WBGene00009246	gfm-1	96.1631	3.37543e-24	11.2451	11.1978	11.4638	11.3761	11.3566	11.0744	11.5735	11.5811	11.5764	11.9184	11.8522	11.8669	11.0322	10.8756	10.7855	10.9698	10.8403	10.7794	11.6953	11.6271	11.9276	11.7069	11.7647	11.9601	12.0504	11.8101	11.9663	12.0869	12.246	12.0034	11.5827	11.8259	12.0211	12.0172	11.5555	11.4594	11.4941	11.2675	11.0952	11.383	11.3987	11.424	11.3184	11.1479	11.3906	11.4899
WBGene00009247	bath-45	75.6747	7.06145e-21	5.52494	4.88672	4.84999	5.57147	5.72245	5.54547	7.1094	7.44608	7.13375	7.44185	7.33964	7.22937	5.95461	5.60567	5.16956	5.89907	5.69598	5.14198	8.09329	7.89342	8.18357	8.02493	7.99491	7.9702	8.50751	8.48735	8.03095	8.55255	8.39114	8.63654	6.18401	5.98213	6.45199	6.33188	6.454	5.95578	5.48759	5.64441	4.91851	5.41798	5.19972	5.10957	5.45243	5.31953	5.27856	5.63472
WBGene00009319	mccc-1	27.598	2.63089e-10	11.7687	11.8823	12.0106	11.9348	11.9472	11.5673	11.4192	11.8045	11.3957	11.8155	11.797	11.956	11.7469	11.6136	11.4877	11.58	11.1941	11.0296	11.7717	11.3465	11.8804	11.8792	11.814	11.901	12.2311	11.5903	12.0056	12.3721	12.3597	12.2047	11.6854	11.8925	11.9995	11.9456	11.817	11.6757	11.9753	11.688	11.8921	12.2894	11.8923	12.1526	11.8885	11.7722	11.8948	11.6423
WBGene00009335	F32D8.13	38.7984	2.94702e-13	6.20428	6.27226	6.03602	6.33057	6.1343	6.39565	6.72272	6.7006	6.74242	6.9423	6.81036	6.56428	6.34377	6.00594	6.00657	6.24897	6.62724	6.7382	6.73956	6.59735	6.84958	7.02998	6.68354	6.93398	6.44956	6.75247	6.73597	6.63894	6.4845	6.3555	6.30687	6.55047	6.42295	6.39659	6.30288	6.19255	6.40846	6.13671	6.14137	6.19758	6.32129	6.11571	6.4419	6.06307	6.18158	6.1818
WBGene00009367	F33H2.3	38.7583	3.0149e-13	10.1472	10.0837	10.0983	10.3979	10.1502	9.90002	10.657	10.493	10.5986	10.1422	10.4638	10.4089	11.05	11.3062	11.0501	11.1046	10.889	10.8237	10.5938	10.6871	10.4345	10.2775	10.5759	10.6747	10.7247	10.4239	10.8418	10.576	10.5282	10.3437	10.3893	10.8877	10.638	10.8022	10.5991	10.6725	10.3002	9.69594	10.3926	10.0839	9.93268	10.3054	10.0138	10.2683	10.1065	9.90089
WBGene00009396	clec-65	38.484	3.52418e-13	10.4298	10.7375	10.813	10.7431	10.7403	10.3481	11.5285	10.961	11.233	11.5172	11.0481	11.1117	11.3872	11.6364	11.2667	11.6116	11.9482	11.6759	11.6421	11.3715	11.6483	11.2498	11.5912	11.6429	11.7996	11.7384	11.2621	11.2949	11.7429	12.0701	11.2505	11.0864	10.9267	10.8934	12.1997	11.0285	10.7659	10.5428	10.5972	10.7041	10.5969	10.7034	10.8664	10.7277	10.3117	11.1454
WBGene00009397	clec-66	35.6633	1.80507e-12	8.46002	8.89301	9.25262	9.10665	9.03394	8.21301	9.47802	9.20856	8.65342	9.63345	8.94547	9.45034	7.89654	7.60031	7.5306	7.77156	7.31707	8.27597	9.20342	8.83799	9.87636	9.4421	9.28571	9.68716	9.68654	8.71935	8.73946	9.43526	10.2794	9.83614	8.87155	9.14296	9.42427	8.97376	9.48481	8.80468	8.73138	8.81916	8.92909	9.28635	8.81079	9.04825	9.22155	9.03437	8.2237	9.94083
WBGene00009453	F36A2.3	53.1102	1.56286e-16	9.71814	9.60623	10.0754	9.88325	9.89482	10.1312	10.4146	10.4157	10.3567	10.7562	10.4717	10.5369	9.40931	9.58702	9.26814	9.7291	8.89983	9.25972	10.3559	10.4947	10.9243	10.2706	10.3512	10.5524	10.7138	10.8155	10.3986	10.4844	10.5311	10.473	10.6621	10.5504	10.401	10.4954	10.4009	9.70633	10.1068	9.73073	9.81694	10.6919	10.5667	10.857	9.94504	9.8049	9.90455	9.58154
WBGene00009459	F36A2.12	30.6336	3.80861e-11	5.8056	6.07848	6.01487	5.34166	6.32831	6.1072	5.86954	5.45252	5.78327	5.811	5.49829	5.41873	6.01294	5.6947	5.98222	5.87072	5.79788	6.22172	5.55469	5.19152	5.80019	5.35112	5.64345	5.11516	5.36509	5.48825	5.4235	5.75755	5.72193	5.82042	6.36217	5.65277	5.98139	5.91338	6.60048	5.78093	6.43101	5.82995	5.5771	4.95895	5.18388	4.8982	6.33718	5.47878	6.0221	6.85083
WBGene00009488	oac-20	41.707	5.79872e-14	6.70639	8.00615	7.98408	7.89227	7.82024	7.39101	7.13655	7.37523	7.20134	7.00448	6.67428	7.28377	3.02795	3.48409	3.22079	3.04747	2.87393	2.58824	6.04284	5.90089	7.10774	7.00605	6.46106	6.55021	6.52981	5.28906	6.15964	6.37863	6.76735	6.94088	7.51205	7.16758	8.05918	7.36827	5.27765	7.00823	7.32869	7.72895	7.84243	6.59867	6.60259	6.64663	7.49686	7.91296	7.49025	7.84576
WBGene00009511	F37H8.2	82.0808	5.70415e-22	6.22792	5.72431	6.50865	6.55881	6.04096	6.11905	6.80256	6.72986	6.94338	7.54747	7.16929	7.27678	6.09853	6.0354	5.93636	5.81853	5.96272	6.21106	7.30863	7.40769	7.61088	7.2074	7.39367	7.57399	6.69877	7.31364	7.09736	7.6109	7.80765	7.30422	6.81978	7.34659	7.27885	7.3915	6.58563	6.83905	6.22433	6.28271	6.08281	7.39681	7.08961	7.26728	6.09857	6.304	6.18728	6.51616
WBGene00009515	clec-170	38.7416	3.04362e-13	6.05285	6.7201	7.2483	7.29444	6.56528	6.54294	5.20282	6.2518	4.45238	5.79516	5.6425	6.54193	5.07182	4.46283	4.83496	4.66067	3.95427	3.33539	5.96691	4.8365	5.49112	5.60072	5.42112	5.7133	5.72961	5.00244	5.65058	6.56697	6.60924	5.72601	6.20232	7.34503	7.64749	7.44135	5.88126	6.94844	6.57914	6.70055	6.93226	6.36116	6.21962	6.29154	6.99979	6.56472	6.64745	6.39039
WBGene00009522	F38A1.9	35.2861	2.25477e-12	4.60309	4.39259	3.7829	4.87251	4.92913	5.25579	5.29675	4.30761	5.07541	5.03101	4.78879	4.71737	4.01692	3.55481	4.21703	3.49314	3.60983	3.80679	4.1987	4.21717	4.54644	4.41949	5.31695	4.8295	3.18253	4.62707	3.08575	3.86812	4.26343	5.56269	4.53651	4.90326	5.37912	4.71604	4.44282	4.62592	4.49169	4.64472	4.78159	3.62417	4.12136	3.72909	4.55731	4.72696	4.63373	5.02559
WBGene00009523	clec-165	37.6383	5.71991e-13	4.79115	5.08504	3.76544	5.68983	5.60078	6.09799	5.95418	4.48605	5.11447	5.15487	5.1243	5.02959	4.63894	4.01866	4.93055	3.59767	3.54151	4.16268	5.20385	4.75993	4.95085	5.5377	5.87738	5.0765	3.64258	4.93374	3.6596	4.56732	4.33495	5.99732	4.47396	5.25808	5.8081	5.41364	5.18235	5.13476	4.93726	5.28626	5.29159	5.63868	5.92978	5.65177	5.41679	5.26613	4.8322	5.54217
WBGene00009617	slc-9B.1	31.2177	2.6476e-11	6.91997	7.00529	7.49678	7.65949	7.18139	7.26179	6.94864	7.15696	6.64913	7.36103	6.93641	7.05848	7.21248	7.34348	7.39851	7.26682	9.02455	8.89714	6.74691	7.08414	7.15218	7.13698	6.98554	7.03022	7.54033	7.91211	7.55125	7.39964	7.57284	7.38062	7.42733	7.84759	7.66172	7.46671	8.04052	7.21792	7.28301	7.09255	7.38679	7.17369	7.13193	7.57143	7.24532	7.25004	7.26699	7.23668
WBGene00009629	sprr-2	36.9688	8.42017e-13	5.32643	5.97128	6.15495	6.19222	6.05633	5.74448	5.31621	5.16177	5.36677	5.862	5.52479	5.47826	4.84181	5.23098	4.93736	4.76598	5.19115	4.49377	6.04801	6.07744	6.30317	6.38064	6.45961	6.48486	6.6201	6.08695	6.50381	6.68088	6.65712	7.07932	5.59517	5.85727	5.88122	6.16845	6.04449	5.50859	5.94506	5.74837	6.02942	6.69281	6.91193	6.84106	5.9529	5.72812	6.04183	5.09097
WBGene00009634	nspc-9	48.3691	1.68366e-15	8.27748	9.05526	9.22907	8.41382	9.16098	8.96966	7.37367	7.98228	7.3539	8.43588	7.73726	8.02035	5.31734	5.9516	4.2852	5.84011	5.06953	4.43072	8.68781	8.5954	8.74011	8.51096	8.35755	8.49807	8.8699	8.25393	7.70394	8.9583	8.60479	8.57249	8.29082	8.93906	8.84053	8.792	8.49836	8.06048	9.06781	8.70238	8.78295	8.55824	8.36401	8.44511	8.80881	8.92355	8.82078	9.08656
WBGene00009635	F42F12.3	44.1981	1.4998e-14	7.70778	7.88818	7.85897	8.19432	7.72977	7.87035	7.6626	7.63181	7.78509	7.88047	7.66716	7.95273	8.50833	8.65165	8.77482	8.4704	8.95711	8.84019	7.68424	7.89152	7.71074	7.48648	7.6958	7.55138	8.13547	8.48685	8.0193	8.10998	7.97696	8.3112	7.91053	8.2334	8.00923	8.06985	8.544	7.61765	7.37766	8.17453	8.0725	8.82232	8.35104	8.43845	7.9077	7.98233	7.73465	7.62498
WBGene00009637	nspc-13	89.2911	3.86855e-23	7.72637	8.08686	8.22242	8.02196	7.96216	8.17837	7.17472	7.63349	7.23895	8.0921	7.59583	7.48225	4.78255	5.46652	5.66573	5.43038	5.89964	5.30658	8.99147	8.61222	8.78701	8.12404	8.46921	8.19412	8.49128	8.95524	8.08353	8.74842	8.57491	8.23441	7.6021	7.75123	7.90669	7.96238	8.04215	7.68071	8.31133	7.77626	8.01149	7.849	8.09411	7.90511	7.94384	8.09502	8.06022	7.9699
WBGene00009638	nspc-14	33.4464	6.76751e-12	8.94962	9.19907	9.36	9.53026	9.10986	9.14732	7.7121	8.46629	7.71905	8.80106	8.17045	8.38225	7.17541	7.29299	6.86926	7.24182	7.57441	5.8664	9.65668	9.5271	9.77248	9.31097	9.36027	9.34917	9.15259	9.62636	8.93549	9.42588	9.34693	9.00546	8.63671	9.7223	9.04884	9.31597	9.38092	8.8086	9.3144	9.2302	9.10346	9.18888	8.83529	8.85265	9.28879	9.20661	9.15267	9.5336
WBGene00009639	nspc-15	45.5556	7.28484e-15	8.7323	9.12044	9.38262	9.15844	9.21095	9.21159	7.9456	8.59923	7.88318	9.04378	8.34097	8.49076	7.37222	7.52646	7.33615	7.07483	7.64129	6.66662	9.50027	9.21851	9.64144	9.02689	9.35712	9.23881	9.17406	9.50421	9.45596	9.51099	9.26398	9.07592	8.42999	9.50335	8.81983	9.19078	9.28859	8.4513	9.29483	8.97463	9.13871	9.21277	9.05258	9.20419	9.19718	9.08045	9.13055	9.24799
WBGene00009640	nspc-10	47.536	2.58663e-15	8.42659	8.62184	8.75217	8.49673	8.63531	8.69275	7.06288	7.82535	7.23488	8.05318	7.60232	7.68289	5.42899	6.10823	5.47743	5.50617	5.92607	5.2019	8.93631	8.72505	8.92979	8.58082	8.41118	8.69533	8.79473	8.6614	7.92897	8.85456	8.5329	8.50089	8.04272	8.6802	8.71999	8.50461	8.13353	8.10973	8.49361	8.71378	8.60531	8.42802	8.36427	8.51562	8.5637	8.65374	8.59525	8.87231
WBGene00009663	hda-5	38.1234	4.33011e-13	7.75364	7.82091	7.73687	7.82138	7.82767	7.61802	8.00901	7.61895	7.93208	8.18705	8.00664	7.89091	8.61558	8.47177	8.30096	8.34948	8.56473	8.31504	8.15348	8.18831	8.33506	7.8849	8.25744	7.90692	7.67833	8.34042	7.43013	7.60928	7.5117	8.61149	7.44428	7.47819	7.36275	7.48733	8.45229	7.44016	7.61367	8.09184	7.58374	7.98475	7.70081	7.54576	7.85203	7.77829	7.65893	8.84857
WBGene00009696	F44F1.4	27.3028	3.18748e-10	5.64835	5.41421	5.51252	5.35069	5.16438	5.44988	6.29595	6.09	6.51308	6.80831	6.64031	6.22927	5.37099	5.47148	5.14756	5.07648	5.42886	5.21351	7.62763	7.44434	7.92874	7.67739	7.68444	7.5945	6.37291	6.57076	6.75705	6.681	6.57452	6.99367	5.83552	5.41147	5.60211	5.85348	5.85086	5.69582	5.68546	5.28561	5.29895	4.99627	5.74955	5.39976	5.05986	5.96663	5.24353	5.03872
WBGene00009733	F45G2.7	39.215	2.32737e-13	8.26056	7.9042	7.42495	7.50029	7.95676	8.20478	8.20817	8.43255	8.65543	8.19261	8.50001	8.14037	8.12855	8.24069	8.20803	8.25989	8.35312	8.36333	8.39356	8.48578	8.29419	8.49902	8.39661	8.53224	8.70006	8.19813	8.24696	8.36681	8.33969	8.22053	8.29244	7.92465	7.88396	7.77061	8.45316	8.08266	7.56495	8.21884	7.84198	8.3781	8.41223	8.54284	7.79117	7.97526	7.85933	7.92678
WBGene00009787	F46F2.3	29.5745	7.41313e-11	11.0976	10.7124	10.416	11.1284	10.7258	9.88614	11.6356	12.0261	11.1566	11.0692	11.7806	12.5438	11.4381	12.9734	11.9214	10.5827	9.90103	11.7083	11.151	11.255	11.0702	11.0665	11.172	12.378	11.7159	10.0875	11.762	11.8489	11.9826	11.5975	9.77992	12.8833	12.1876	12.3348	10.506	11.3877	9.94952	10.8206	11.2131	10.0496	10.4913	11.2588	10.4985	10.6699	10.8148	6.78344
WBGene00009803	F47B8.2	54.2834	8.82528e-17	6.95445	7.19668	7.3349	7.5431	6.97285	7.23519	7.94255	7.21408	7.9996	8.11673	7.57355	7.5341	9.30911	9.65718	8.96713	9.4657	10.3826	10.81	8.69959	9.85209	8.9312	8.5612	8.77454	8.50168	8.71365	9.54915	8.65152	8.10244	7.8741	8.07578	7.985	8.09237	7.51523	8.00239	8.9287	7.55401	7.17917	7.13723	7.30218	8.14617	7.79047	7.89786	7.20202	7.21859	7.19798	7.72335
WBGene00009854	clec-31	55.8512	4.15266e-17	4.75331	4.9525	5.26478	5.23406	5.09775	5.14778	5.31518	4.99096	5.2416	5.19259	5.16643	5.42247	3.04497	3.04497	4.11729	3.68572	3.04497	3.04497	4.37596	4.33801	4.66103	4.64938	4.66678	4.9667	4.72571	4.44154	4.12422	4.79625	4.96789	5.08831	5.41578	5.52268	5.77639	5.04038	4.70202	5.01699	5.02769	5.20729	4.99011	5.41065	4.88162	5.07251	5.03185	5.29574	4.8975	6.47687
WBGene00009877	F49C12.7	35.7067	1.7595e-12	8.31985	9.69644	8.38431	8.95599	8.53398	8.55623	8.04726	6.97588	7.28058	7.74717	7.55464	7.10068	9.21866	9.64316	8.95304	9.23464	10.9487	8.94705	7.17173	6.30004	6.23582	6.95453	7.00688	6.96678	7.63818	8.85728	8.23478	8.56074	8.1744	9.00594	7.90736	9.1826	9.21534	8.94843	9.0216	8.59302	8.92627	8.53654	8.76059	8.16125	7.88115	7.76618	9.18705	8.93072	8.10563	8.40151
WBGene00009940	strl-1	30.4041	4.39659e-11	10.6114	10.4843	10.5428	10.3693	10.4846	10.7274	10.6774	10.929	11.0009	10.8153	10.9603	10.6362	10.6017	10.6359	10.4147	10.5283	10.651	10.5759	11.0351	11.2664	11.1826	11.314	11.1108	11.0567	11.4249	10.7967	10.7598	11.1844	11.0776	10.9847	11.1412	10.7189	10.6718	10.7415	11.269	10.8354	10.4923	10.414	10.7035	11.0254	11.1074	11.0801	10.4479	10.5913	10.5707	10.0104
WBGene00009964	fip-6	28.2309	1.74763e-10	5.79252	6.15475	7.48351	7.80514	6.45316	6.44978	6.91906	6.25373	6.54349	7.41181	6.30777	7.44625	8.85208	8.58881	10.0561	9.05865	7.30584	8.44648	6.62361	6.3242	6.5471	5.98436	5.93805	6.13282	6.90595	7.12238	7.53997	6.03876	6.28258	5.60384	7.17276	7.35847	6.92118	7.68978	7.65736	6.54666	7.24208	6.24887	6.57847	7.28178	6.62462	6.42444	6.14267	7.18636	6.7404	7.09373
WBGene00009984	F53F1.6	36.0329	1.45285e-12	5.75417	6.45361	5.56151	6.39032	5.85684	6.13162	6.34778	6.52966	5.58927	6.68115	5.8709	6.42174	4.37402	5.34555	5.56904	4.69723	4.86569	5.03643	5.46418	5.37562	5.71494	5.59945	5.82881	5.48402	6.69503	6.74623	6.51847	5.99324	6.31786	6.03281	5.97966	7.1859	6.30517	6.41056	6.74508	6.35867	6.19556	6.13708	5.74139	4.66823	4.98742	4.53409	6.20886	6.51996	5.34522	7.53355
WBGene00010034	F54B11.11	26.8122	4.39178e-10	5.77342	6.6612	6.42306	7.69845	6.1035	5.77631	4.99776	4.97328	4.16504	4.38599	4.47402	5.32353	4.3692	4.28012	4.57518	4.06607	4.91928	3.53361	5.29591	3.47413	4.33868	4.17269	4.68965	4.45543	3.78235	3.71425	5.23864	4.84993	4.87832	4.74063	4.31436	6.89025	6.13852	6.16869	4.27386	6.11612	6.61317	5.71891	6.88589	5.43532	5.80751	5.61339	6.63757	6.49225	6.08816	5.97071
WBGene00010042	bcs-1	27.6276	2.58074e-10	10.4115	10.3084	10.164	9.9526	10.3154	10.3611	10.2682	10.6644	10.5795	10.3406	10.6235	10.5029	10.052	10.0906	9.7647	10.0965	10.0357	9.86753	10.5264	10.4036	10.4476	10.6083	10.5888	10.7182	10.4834	10.1695	10.0587	10.6487	10.5375	10.3544	10.3665	10.1819	10.4154	10.3731	10.1904	10.5042	10.1541	10.3027	10.2997	10.4126	10.3352	10.3953	10.2803	10.2034	10.2729	10.0748
WBGene00010052	F54D5.7	28.3644	1.6039e-10	10.8702	11.0436	11.1489	10.7671	11.1296	10.9665	11.2089	11.5724	11.1277	11.6144	11.5185	11.6653	10.963	11.1707	10.4747	11.0174	11.0647	10.4317	11.6004	11.1448	11.6147	11.6441	11.5926	11.7105	12.2358	11.197	11.8732	12.4041	12.3385	12.1653	11.2744	11.2978	11.2258	11.2776	11.3195	10.9855	11.0087	11.012	10.9422	10.9737	10.7102	10.8149	11.0581	10.9367	10.9682	10.8409
WBGene00010062	lipl-1	30.2326	4.89602e-11	5.76557	9.39017	6.78703	7.09751	6.73594	7.77634	7.96445	5.91554	6.45759	7.0081	6.44213	7.1181	11.8869	11.8873	11.7514	11.5032	13.2389	9.73687	9.0253	8.7305	8.50236	8.9505	9.60697	8.61099	6.88893	10.6772	8.5599	9.52462	9.33871	9.77971	7.71372	8.89287	8.62437	9.21816	10.4189	8.18689	6.99603	7.20971	7.57055	6.99751	6.92335	6.91398	7.88418	7.0538	6.8383	7.27296
WBGene00010072	F54F12.1	35.5269	1.95598e-12	5.97091	6.26687	6.40701	5.96274	6.55543	5.9256	5.63917	5.47414	5.23865	5.97026	5.50402	5.77087	6.83745	6.25174	6.36194	6.99549	6.25051	6.2464	5.71651	5.45469	5.99125	5.3436	5.67625	5.27077	4.97697	5.94501	6.09146	6.27835	6.23441	6.13312	6.00634	5.94526	6.25093	6.30445	5.99502	5.78436	6.66391	6.21753	5.66284	5.19231	5.54928	4.83975	6.81011	5.40249	6.33167	8.0259
WBGene00010086	F55B11.4	28.0952	1.90736e-10	8.71838	8.96276	9.10591	8.8473	8.90516	8.928	8.72985	8.56549	8.57573	8.54289	8.54019	8.9603	9.48323	9.56819	9.44627	9.50371	9.72195	10.1245	8.69817	8.90211	9.10641	8.82414	8.77408	8.43126	9.9431	9.22362	9.75658	9.48413	9.50719	9.64779	9.3411	9.01025	8.9327	8.41856	9.38911	8.6012	8.41351	9.26929	9.05096	8.87684	9.37301	8.77193	8.92759	8.94179	8.86439	9.13464
WBGene00010091	ssp-35	27.1878	3.43547e-10	6.70194	6.83796	6.58719	5.60637	6.96002	6.69114	6.61082	6.56514	6.3722	6.66446	6.62052	6.4026	6.9905	6.67858	6.58217	6.92575	6.75706	6.69529	6.41107	6.06856	6.53948	6.34824	6.38891	5.74935	6.49784	6.1897	6.58997	6.98859	6.74043	6.69455	6.97691	5.49393	6.1745	6.17523	6.91453	6.48894	6.74936	6.83928	6.10367	5.80223	6.34495	5.68326	6.92602	6.08696	6.67933	7.51499
WBGene00010094	tsfm-1	110.194	3.24512e-26	10.2298	10.0994	10.237	10.1914	10.2438	9.92396	10.4275	10.6752	10.4453	11.0155	10.9054	10.9944	9.90278	9.89942	9.51781	9.77577	9.34416	8.99739	10.9506	10.5444	11.2019	10.9215	10.9618	11.3517	11.2008	10.7367	10.8317	11.6814	11.8765	11.269	10.2483	11.0292	11.1563	11.2132	10.5847	10.6293	10.0784	10.2054	10.1789	10.9224	10.5735	10.8279	10.1094	10.0727	10.2806	10.0322
WBGene00010115	aakb-1	33.8353	5.35384e-12	7.9259	8.0813	8.29845	8.76364	8.30992	7.8377	8.31143	7.78042	7.91044	8.5173	8.09198	8.31857	9.13041	9.24108	9.75179	9.31103	9.12827	9.94154	8.01027	8.24345	8.12434	8.01557	8.06208	8.0093	8.53199	8.41299	8.95793	7.97071	8.17836	8.25051	7.97681	8.4545	8.36834	8.47617	8.85547	8.11667	8.08938	8.18683	8.33224	8.67026	8.32617	8.51783	8.21614	8.21527	8.17704	8.67601
WBGene00010123	F55G11.2	70.7024	5.44273e-20	7.18926	7.02964	7.88077	8.12964	7.61558	6.49826	5.4664	5.51039	5.02317	5.65816	5.60578	6.57187	3.67661	3.7771	4.16528	3.94949	4.03409	2.38086	6.08511	5.26963	7.77334	7.1969	5.9993	7.53805	7.0996	5.79088	5.86276	7.10627	7.51212	6.71474	6.46973	7.0427	7.3276	6.86347	6.29629	6.16233	6.94029	7.30587	7.92541	7.20955	6.36312	6.76811	7.70964	7.08188	7.38005	8.2623
WBGene00010125	dod-22	52.3353	2.28766e-16	6.09769	6.9146	7.8341	7.06294	6.58982	6.6233	6.77199	6.18586	6.40772	6.80658	6.10168	6.79504	3.77406	4.27622	4.05946	4.76981	3.98228	4.11629	7.44059	7.34401	8.90784	8.2357	7.94616	8.26249	10.6127	9.00313	9.21974	10.2917	10.0328	9.73573	7.89453	7.50514	7.722	7.63561	7.48171	6.86171	7.09587	6.68201	6.78335	7.12425	6.54201	6.91897	7.46318	6.86976	6.22829	7.64255
WBGene00010185	F57A10.4	37.927	4.8457e-13	7.73539	7.42478	6.92118	6.84697	7.24114	7.62279	7.31891	7.60484	8.07691	7.06311	7.55035	7.00102	7.62599	7.82481	7.43249	7.62259	8.44425	8.02432	7.51146	7.43755	7.16817	7.53625	7.4172	7.45168	7.15639	6.654	5.79011	6.81103	6.545	6.61119	7.57558	6.77311	6.89964	6.98797	7.7529	8.00327	7.25787	7.57624	7.06202	6.74887	7.23635	7.37715	7.22859	7.25467	7.41286	7.50641
WBGene00010212	fbxa-192	33.8437	5.32709e-12	7.82991	7.30114	7.60164	7.47518	7.81022	8.09362	11.0722	11.703	11.201	10.9949	11.4237	11.1931	9.50911	9.1127	9.29566	9.61151	9.23167	8.69	10.6203	10.2483	10.3841	10.7688	10.7487	10.6649	10.1088	10.0474	9.95212	10.2754	9.96637	10.05	11.4527	10.6089	11.1249	10.8828	10.7413	11.2874	7.4815	8.04251	7.53185	7.87573	7.73447	7.70051	7.5552	7.68608	7.81457	6.17422
WBGene00010215	nhr-193	39.4281	2.06348e-13	6.11052	6.25684	6.09711	6.13022	5.84377	5.4782	7.0127	6.60762	6.67035	7.5743	7.45953	7.38799	6.73498	6.33743	6.12896	6.6379	6.75529	5.10557	7.06053	7.20378	7.66174	7.61304	7.41708	7.61494	7.04414	7.64088	6.40772	7.57667	7.96281	7.89472	5.9947	7.23858	7.31336	7.72074	7.6594	7.27244	6.61082	5.7765	5.57101	6.55469	6.05385	6.48581	6.06429	5.90264	5.9914	7.23141
WBGene00010238	F58B4.5	56.7417	2.71964e-17	8.81625	8.56087	8.32609	8.87977	8.44172	7.80688	9.18151	9.1746	9.36569	9.83003	10.0913	10.0082	9.02192	8.59888	8.82151	8.14259	8.54354	6.61685	9.63402	9.59224	10.275	10.5529	10.0313	10.4503	8.78287	8.86271	9.30055	10.1208	10.5701	10.4927	8.56316	10.2336	9.84165	10.1784	9.52852	9.18401	9.03073	7.91386	8.4712	8.98128	8.81424	9.29086	8.2387	8.49549	8.6816	9.16314
WBGene00010246	F58D5.7	33.3691	7.09128e-12	5.98571	6.16502	6.71348	5.90242	6.59611	6.61234	6.60226	5.94777	6.17121	6.07446	5.83158	5.78533	6.61058	6.13511	6.40758	6.6168	5.95004	6.67154	5.84236	5.82422	6.00852	5.50064	5.78961	5.29235	5.64601	6.23833	5.94391	6.18456	6.11861	6.15892	6.65506	5.79994	6.0633	6.05405	6.32282	5.59721	6.8366	6.18173	5.96922	5.85338	5.84696	5.60222	6.7613	5.78891	6.43733	7.62832
WBGene00010259	ric-7	28.6859	1.30505e-10	10.8624	10.8395	10.7584	10.5578	10.8404	10.6768	10.8768	11.0857	10.8955	10.955	11.0936	11.0635	10.7664	10.7244	10.4546	10.85	10.8523	10.4917	11.0479	10.8113	11.1306	11.2064	10.9501	11.0364	11.0204	10.5884	10.9667	11.1588	11.1262	10.8917	10.5476	10.6222	10.6962	10.8119	10.5798	11.0048	10.8161	10.9683	10.4832	10.941	11.2493	11.2426	10.733	10.73	10.8046	10.6031
WBGene00010273	srm-3	27.7826	2.33422e-10	4.87667	4.49234	4.42463	4.43775	4.295	4.89246	5.15094	5.55335	5.65877	5.85946	5.69397	5.45653	4.55216	4.18673	5.46536	4.57375	4.58819	5.8318	5.21686	5.79711	5.98728	5.68533	5.69052	5.32113	5.51672	5.66256	5.73376	5.6963	5.76943	6.12287	5.36507	5.37556	5.19975	5.35075	6.25508	5.2332	4.68028	4.25065	4.77849	5.15979	5.4994	5.19773	4.74583	4.52955	4.43404	4.7473
WBGene00010274	F58G6.3	49.2387	1.07964e-15	8.05311	7.64349	8.30746	8.03026	8.09184	7.60298	8.55017	8.81184	8.93563	9.34188	9.20252	9.27722	6.723	6.03347	6.44039	6.44884	4.79136	6.0172	8.99209	8.81293	9.65332	9.06755	8.97048	9.25411	8.55348	7.99849	8.47772	9.51193	9.66282	9.6833	8.3301	9.29583	9.18428	9.37555	8.29911	8.61876	8.66318	7.12539	8.076	8.09989	8.24451	8.29408	7.84008	7.84948	8.17501	7.12764
WBGene00010277	F58G6.7	60.5515	4.62209e-18	8.43515	7.93933	8.48246	8.56554	8.51039	8.28726	9.02222	9.51465	9.48534	10.0128	9.74796	9.69502	6.61662	5.96893	7.25236	6.66248	5.345	6.78226	9.31051	9.28225	10.0222	9.57918	9.55326	9.7808	9.21564	8.31002	9.54439	9.55912	9.83147	9.87949	9.21534	9.64701	9.551	9.84511	8.80277	8.83715	8.72377	7.78521	8.60108	9.23702	9.05108	9.18268	8.32398	8.25698	8.5291	8.28073
WBGene00010295	fbxa-193	29.6243	7.18306e-11	7.22338	6.60781	7.24291	6.94341	7.25043	7.76291	9.54653	9.83973	9.6697	9.41204	9.52929	9.69953	9.36046	8.64378	9.22747	9.57351	9.27781	8.95903	9.52717	9.68462	9.44043	9.97922	9.54236	9.52168	9.77741	9.64141	9.2576	9.55964	9.65736	9.18695	10.0213	9.37977	9.48818	9.39975	9.06008	9.21059	6.55972	7.88637	7.06934	6.7752	7.08339	7.22721	7.04128	7.21898	7.25516	5.66576
WBGene00010303	cri-3	43.8046	1.85256e-14	11.8351	11.8214	11.9987	11.9238	11.9496	11.6752	12.0426	12.1808	12.0525	12.248	12.2719	12.3672	11.321	11.2629	11.0328	11.2513	10.8002	10.8325	12.0855	12.0067	12.2063	12.021	12.0847	12.3321	12.0588	11.9128	11.9068	12.2881	12.5563	12.2099	11.7949	12.2682	12.4408	12.3458	11.485	11.8613	11.7922	11.7884	12.0213	12.1441	11.6861	12.0913	11.8801	11.7638	11.958	11.5507
WBGene00010408	mboa-2	28.0362	1.98136e-10	10.2244	10.3177	10.5773	10.3015	10.4594	10.549	9.98941	10.5565	10.4723	10.4599	10.4643	10.3466	11.0503	11.1124	10.8399	11.0772	10.9085	10.8036	10.2312	10.2356	10.139	10.402	10.2205	10.2391	10.6178	10.0336	10.2735	10.5073	10.4215	10.338	10.2307	9.82659	9.90721	10.0074	10.2778	10.1478	10.2442	10.3438	10.6267	10.9588	10.8093	11.2361	10.3119	10.4657	10.4372	10.6023
WBGene00010418	H27A22.1	60.3474	5.07445e-18	9.8665	9.78466	9.54084	9.80303	9.76051	9.81981	9.89516	9.97168	10.0934	10.1934	10.1417	9.9026	9.81638	9.75752	10.0456	9.79962	9.68872	9.91151	10.1784	10.0162	10.0423	10.1278	10.0643	10.0958	10.1293	10.0664	10.1713	10.1552	10.0336	10.035	9.86012	9.97413	9.73276	9.87279	10.1952	9.86079	9.64606	9.58792	10.0537	10.1387	10.1419	10.2522	9.65107	9.80236	9.83425	9.72483
WBGene00010470	cdr-4	77.9384	2.86142e-21	8.14489	7.98923	9.77077	7.86888	8.1995	10.9596	9.8787	11.0264	10.5748	10.7731	10.8471	10.432	9.36787	9.04929	9.78903	10.5004	9.78824	12.4375	10.1632	11.4149	11.3118	11.0974	10.4367	10.5781	12.8094	10.3429	12.6469	11.6854	11.9596	11.3427	12.4051	10.1845	9.0809	9.8049	9.81966	8.76679	8.83035	8.69105	8.94504	11.0955	10.8931	11.4903	8.41952	9.06014	8.98678	7.81244
WBGene00010473	hrg-2	62.4575	1.948e-18	5.64864	5.65827	5.44131	5.35676	5.78303	5.16068	6.81325	7.18108	8.08415	8.4772	8.14726	7.02815	5.4878	5.35208	5.82544	5.41069	5.55168	4.76816	8.09883	8.51864	10.1115	9.56342	9.13042	8.87914	8.29144	7.92263	8.22076	8.49731	7.9442	8.43687	5.84081	6.73078	6.61614	7.43962	6.16617	6.19352	5.28818	5.38653	5.84963	9.26141	8.82442	9.40526	5.55928	5.51355	5.45151	6.67642
WBGene00010528	K03D3.2	32.6248	1.11425e-11	5.07678	4.23555	4.23555	4.673	4.23555	4.23555	4.23555	4.23555	4.93571	4.6564	4.89879	4.8404	7.85224	8.19463	8.35599	8.42037	7.45199	7.36003	6.74804	7.72077	7.54607	5.73845	6.75185	6.70278	6.81189	8.20316	5.3148	6.48251	6.57843	6.6456	5.15564	5.26045	4.85023	5.07041	6.25004	4.23555	4.88706	3.91387	4.54506	5.2934	4.28027	5.43469	4.5565	4.56029	4.22921	4.95587
WBGene00010589	cyp-33D1	35.0127	2.65086e-12	4.203	4.5462	4.64611	4.47225	4.42631	4.33134	5.07389	4.68987	4.72948	4.95867	5.28262	5.03134	5.93149	5.86676	5.38017	5.61982	6.1307	6.51043	5.49162	5.74248	5.65729	5.81322	5.43725	5.39557	5.7328	5.67628	5.11284	5.45249	5.78934	5.85976	4.85004	5.33456	5.01462	5.3571	5.48121	4.8447	4.56689	4.32865	4.41707	4.38405	4.72303	4.76324	4.51039	4.47424	4.32797	4.2412
WBGene00010597	K06A4.7	33.7244	5.72312e-12	10.162	10.2629	9.61359	9.9109	10.2202	9.42261	10.7599	10.1574	10.7729	10.7137	10.5869	11.0876	10.8833	11.2936	9.76754	10.5192	11.5232	9.88418	10.5606	10.5079	10.6721	10.6462	10.4811	10.5751	10.2894	10.669	8.55169	10.567	10.7898	10.9829	9.77622	10.585	10.1509	10.3742	10.9713	10.2465	10.0297	10.2978	9.46868	9.21272	9.35072	9.12962	10.0161	10.0299	9.75011	10.0104
WBGene00010614	cri-1	28.6401	1.34384e-10	4.31019	4.82551	4.55686	4.7017	4.43289	4.39925	4.44597	4.76674	4.42777	4.63719	4.46055	4.46574	6.84734	7.46433	7.40151	7.80147	7.24034	7.51867	4.73923	5.1764	5.12998	4.48364	4.75935	4.70763	4.73011	5.17442	5.35515	4.69965	4.88677	4.57782	4.69971	4.61823	4.81796	4.56414	5.02779	3.96033	4.24572	4.71252	4.65497	5.32057	5.1069	5.04311	4.56732	4.54765	4.49824	4.69624
WBGene00010645	fecl-1	33.7335	5.69214e-12	10.8167	10.7856	10.8202	10.8068	10.6228	10.5602	10.6809	11.1496	10.7274	11.0198	11.0174	11.1842	10.5884	10.6204	10.6441	10.593	10.5082	10.3795	10.9438	10.6053	10.9615	10.9769	10.9188	11.1004	11.3248	10.761	11.325	11.4608	11.4825	11.3222	10.7015	11.0434	11.0195	11.0757	11.0731	10.8973	10.3571	11.0028	10.8462	11.3265	11.1427	11.1403	10.7159	10.7211	10.7691	10.4929
WBGene00010666	K08E4.2	36.5597	1.06799e-12	8.57424	8.51625	7.70513	7.59185	8.38056	8.62645	8.70003	8.8728	9.24532	8.27666	8.95383	8.40952	8.78845	9.49216	8.69749	8.88418	9.69816	9.194	9.12519	9.19427	8.78149	9.07236	9.13704	9.12246	9.2767	8.48396	8.44311	9.04918	8.7174	8.7146	8.65399	7.6353	7.69263	7.92682	9.25388	8.99063	8.2151	8.46773	8.01441	8.32398	8.56725	8.53395	7.98795	8.50704	8.20225	7.9662
WBGene00010705	cyp-14A1	60.6316	4.45595e-18	6.25331	6.17804	5.52692	5.80802	6.04321	5.5137	6.80991	7.96104	7.96132	8.94725	8.53046	8.08862	6.89475	7.70662	7.03746	6.37718	6.23565	6.36253	8.0372	8.10973	8.6916	9.02125	8.47521	8.87486	8.51381	7.66977	8.46912	9.02867	9.10229	8.86296	6.41027	7.83849	7.36061	8.15535	7.03204	6.65206	5.84849	5.80097	6.01214	7.33393	7.24732	7.70528	5.7866	5.96801	5.90699	5.72304
WBGene00010723	cpg-7	38.8526	2.85775e-13	7.85286	8.2571	9.24616	8.33878	8.73047	8.6525	7.99115	7.49591	7.09811	8.59848	7.36344	7.8846	9.48307	8.63816	8.57465	9.67231	7.31976	7.94966	8.16289	8.0576	8.28086	7.10465	7.95473	7.3901	7.31296	8.75193	7.08518	7.28015	8.16743	7.44006	8.09194	7.80994	8.26216	8.03838	8.81502	8.03448	8.94788	8.5301	8.06096	8.08946	8.4279	7.88095	8.72431	8.4118	8.40282	10.0733
WBGene00010724	K09E9.1	53.5454	1.26334e-16	7.58706	7.73031	8.04039	7.64647	7.80517	7.72036	7.96109	7.88846	8.139	8.49566	8.45148	8.5123	8.18349	7.82799	8.39414	8.43205	8.99847	8.35484	8.59472	8.78339	9.14648	8.9054	8.59557	8.86884	8.53609	8.1922	8.51782	8.86198	8.98104	9.05612	8.63741	8.80755	8.52388	8.94175	9.23784	8.05904	7.94901	7.40528	7.9106	9.33703	9.06588	9.46383	7.6224	7.77284	7.86964	8.28078
WBGene00010736	istr-1	38.0122	4.6147e-13	11.221	11.1399	11.1368	11.0477	11.1901	11.4975	11.2296	11.2884	11.3327	11.1471	11.2605	11.0852	11.2298	11.2726	11.3532	11.2913	11.4927	11.7867	11.3113	11.5014	11.3037	11.3883	11.3209	11.2597	11.9669	11.3568	11.9798	11.2581	11.1842	11.1439	11.7976	11.1495	11.1106	11.2293	11.4857	11.3668	10.9553	11.3806	11.2806	11.422	11.3271	11.4438	11.1354	11.2643	11.2168	11.2135
WBGene00010757	pad-2	28.3419	1.62721e-10	7.0528	6.74335	6.79521	7.16545	7.19963	6.86059	7.11977	7.20043	7.57076	7.4649	7.36229	7.26342	7.20721	7.07258	6.94172	6.95303	6.96963	6.79239	7.57049	7.51795	7.47376	7.30214	7.63843	7.51229	7.15663	7.26575	7.24582	7.22253	7.48772	7.61777	7.22701	7.51554	7.08527	7.53075	7.55634	7.02924	6.81378	6.58148	7.51326	7.63012	7.86473	8.06118	6.9634	7.01831	6.9268	6.52619
WBGene00010805	M01E5.2	35.8659	1.60238e-12	7.93603	8.03061	7.79474	7.62687	8.0607	8.26454	8.33683	8.47386	8.58753	8.58382	8.53655	8.33722	7.97433	8.14506	7.36433	8.15157	8.31136	7.37764	8.26568	8.54617	8.46341	8.6267	8.48958	8.60128	8.67152	8.50971	7.97919	8.74992	8.57851	8.43904	8.11215	8.16919	8.09243	8.43967	8.35339	7.97286	8.05481	7.99998	7.80195	7.77045	7.92296	7.72624	8.07578	7.87421	7.90676	7.7416
WBGene00010809	lias-1	45.5547	7.28841e-15	10.4034	10.4949	10.7586	10.4257	10.6926	10.7517	11.1852	10.9474	11.1196	11.1757	11.0799	10.9947	10.6612	10.6912	10.1106	10.7292	10.8564	10.3202	11.1908	11.4317	11.2709	10.9978	11.2848	11.2057	11.6223	11.789	11.2893	11.6045	11.6197	11.5135	11.0671	10.8919	10.8701	10.9655	11.2563	10.5057	10.4922	10.8005	10.4707	11.1423	11.055	11.1419	10.6359	10.5024	10.625	10.8004
WBGene00010810	M01F1.4	43.0624	2.76611e-14	10.3374	10.068	10.1388	9.94803	10.2847	10.4183	10.2816	10.5218	10.5514	10.6126	10.5659	10.2881	10.9778	10.9536	10.7802	11.0592	11.2124	11.3372	10.5817	10.7906	10.5582	10.4964	10.6772	10.5723	10.9549	10.7122	10.6647	10.8143	10.6251	10.6674	10.6089	10.0073	9.93148	10.1396	10.7702	10.0245	10.1171	10.3016	10.179	11.0951	10.8119	11.0243	10.1622	10.218	10.2175	10.0311
WBGene00010811	hmit-1.3	44.4645	1.30056e-14	8.33549	9.07991	8.78007	8.71744	8.9666	8.80015	8.01964	8.05037	7.66773	8.57832	8.0204	8.3199	9.46256	9.37961	8.85175	9.28085	9.67291	8.32657	8.44606	7.98963	8.52983	8.51397	8.47919	8.49626	8.7022	9.00946	8.05761	8.96871	9.08015	9.12421	8.66146	8.74947	8.96812	8.88131	9.59867	8.69073	9.24799	8.35631	8.73554	8.49067	8.46572	7.79966	8.98564	8.91732	8.43687	9.96862
WBGene00010825	M01G12.14	27.9039	2.15808e-10	4.85556	4.98583	5.96019	5.56786	5.30009	4.79731	5.40859	5.33029	5.02998	5.3521	5.20153	5.29274	5.38953	5.34903	5.59054	5.77848	5.2583	5.44109	5.28108	4.72679	4.80037	4.56723	4.88869	4.96003	5.35943	5.23521	5.42451	5.13247	5.28548	4.74632	5.32608	5.44475	5.47216	5.33264	5.23316	4.82453	5.21443	5.20004	5.31894	5.25397	4.59378	5.22249	5.57386	4.89474	5.26482	5.81074
WBGene00010842	ymel-1	34.7002	3.19149e-12	10.6443	10.5518	10.5363	10.4948	10.6811	10.5126	10.9242	10.8506	11.0079	11.0888	11.1399	11.0473	10.6036	10.6225	10.3965	10.6023	10.6704	10.1298	11.1157	11.0706	11.2105	11.21	11.0992	11.2956	10.7571	10.8488	10.4061	11.1819	11.1776	11.1539	10.5161	10.9206	10.8845	10.9967	10.3176	10.6803	10.6256	10.5231	10.5618	10.664	10.7023	10.6751	10.5473	10.5694	10.5938	10.4812
WBGene00010878	M05D6.5	67.6067	2.02542e-19	8.85042	8.78809	8.97052	9.0699	9.11384	8.51585	9.22303	9.31755	9.11072	9.79394	9.66305	9.60883	9.0742	9.15118	9.41098	9.13711	9.01149	8.74161	9.52118	9.2308	9.70732	9.62104	9.4401	9.62656	9.42288	9.19016	9.73405	9.66419	9.84848	9.48513	8.59234	9.4696	9.45551	9.46284	9.10125	9.16392	9.25924	8.44184	8.95324	9.20324	9.09281	9.20935	8.96073	8.90251	8.79106	8.62845
WBGene00010901	M28.10	29.0946	1.00532e-10	10.2021	10.3046	10.5158	10.6949	10.3999	10.3044	10.6981	10.3042	10.351	10.5113	10.3094	10.4863	11.5945	11.7088	11.7192	11.4757	11.6658	11.5946	10.3978	10.4783	10.5292	10.2294	10.478	10.3506	11.02	11.1551	11.3376	10.9598	10.9974	11.2324	10.6802	10.5102	10.2447	10.1885	11.2567	10.2198	10.0136	10.3887	10.8086	10.5342	10.4662	10.677	10.5817	10.3657	10.2635	10.9921
WBGene00010902	M79.2	27.5815	2.65908e-10	8.19903	8.34577	8.91602	9.11232	8.45804	8.20226	8.5476	8.52819	8.45714	8.0773	8.29735	8.31881	8.8133	9.49766	8.92873	9.09078	9.75358	9.52046	8.12541	8.18314	7.97361	7.79033	8.04448	8.08787	9.01551	8.22317	8.52911	8.29557	8.10134	8.2099	8.38896	9.17855	8.87826	8.88217	8.43375	8.23284	9.0177	8.14506	8.45396	8.25388	7.87717	8.41296	8.51269	8.57948	8.52455	8.67816
WBGene00010904	ugt-62	118.269	2.68306e-27	10.7804	10.644	10.3914	10.6957	10.6041	10.1878	11.3745	11.3154	11.6463	12.2021	12.4128	12.2692	11.3167	11.3203	11.1324	9.894	10.1692	9.23076	12.586	12.6663	13.3266	13.2294	12.908	13.4697	12.527	11.7442	11.334	13.2275	13.6644	13.4479	11.2227	12.1004	11.9618	12.3351	11.7312	11.7932	10.3064	10.4522	10.8932	13.4396	13.0801	13.4552	10.0658	10.6516	10.9344	10.5254
WBGene00010967	nduo-5	27.8063	2.2986e-10	13.2529	13.1091	13.3988	13.1954	13.4538	13.0471	13.1983	13.4562	13.4107	13.6217	13.4246	13.8758	12.8779	12.7121	12.9201	12.802	13.1386	12.4346	14.1132	14.1852	14.6306	14.3293	14.0536	14.7166	14.6289	13.6182	13.5257	15.202	13.7925	15.0389	13.4802	14.383	14.3559	14.6115	14.1439	14.0692	13.1729	13.201	13.3546	13.9844	13.787	14.0842	13.196	13.2513	13.2813	12.7271
WBGene00011009	cyp-14A4	174.503	1.18945e-33	4.14647	4.69958	4.34167	4.81825	4.23174	4.11844	6.22003	6.99738	6.20645	8.70334	8.38438	7.98796	5.52555	5.71336	4.88404	4.97899	6.94994	5.44087	8.22178	8.19633	8.22989	7.95783	8.5521	8.43989	9.05134	7.66202	8.87415	9.89548	10.312	9.38936	6.54816	8.18931	6.76479	8.23815	6.74006	6.46989	4.31151	4.07016	4.79641	7.48848	7.66187	7.86628	4.13058	4.68622	4.36128	4.39369
WBGene00011046	R05H10.7	56.1874	3.53789e-17	4.1033	3.97928	4.21145	3.8784	3.98456	4.07527	5.13811	6.0615	5.2589	5.22	5.71464	5.21915	7.10874	6.48633	6.14971	8.09664	9.97308	5.9899	5.33144	5.03821	4.7409	5.37488	5.0369	5.04732	4.34488	4.30453	5.10924	4.66123	4.66834	4.92824	3.91808	3.89781	3.7652	3.98754	3.96925	3.9524	4.09854	4.22116	3.79643	4.34611	3.34796	3.97962	4.24979	4.15642	3.70991	4.64545
WBGene00011058	fdps-1	40.1669	1.36266e-13	10.1459	10.0277	9.9012	9.81274	9.92457	10.0879	10.0201	10.1511	10.1557	9.93174	10.1572	10.035	9.69695	9.78027	9.72356	9.63498	9.75936	9.65421	10.117	10.1908	10.0917	10.2555	10.0573	10.291	10.6065	10.0204	10.1288	10.3129	10.3663	10.0477	10.2037	9.88925	10.0827	10.0488	10.096	10.1982	10.1	9.96858	9.88146	10.021	10.2118	10.2404	9.92197	9.99143	10.0366	9.72437
WBGene00011165	R09D1.9	31.1739	2.7205e-11	3.97092	4.62903	4.12594	4.57812	4.37679	4.91275	3.27013	3.60265	3.44273	3.79749	3.72061	3.81552	3.49583	3.30516	2.86921	3.96186	3.96271	4.44199	3.82644	3.98145	3.77713	3.61591	4.04457	3.66964	3.79027	4.31455	3.83884	3.92015	3.92566	4.23378	4.97059	5.00811	4.11902	4.16386	4.75285	4.16023	4.43106	4.59828	4.26744	5.34514	5.10864	4.45849	4.3554	4.46035	4.48103	5.1592
WBGene00011167	chil-23	56.6646	2.82072e-17	4.74742	5.4591	5.14508	6.20685	5.39753	5.71095	4.82772	4.55275	4.16292	5.33581	4.45825	5.43011	4.22097	2.87725	3.58411	4.11505	4.40299	4.15837	4.99292	4.56081	5.53097	4.52154	5.68196	5.04996	4.24195	4.80736	4.18209	4.49883	4.40185	5.32528	5.58345	6.06335	5.66255	6.06595	6.75788	5.23031	5.78285	5.18095	5.36966	5.01045	4.30363	4.2268	5.68227	5.33243	5.31877	7.528
WBGene00011263	R13H4.5	62.6977	1.74883e-18	6.853	7.16025	7.84701	7.03307	7.01964	6.85503	7.46485	7.65959	6.80793	7.80586	6.82703	6.97634	8.4417	8.434	8.0594	9.30729	7.87043	8.1987	7.35112	7.57918	7.74422	7.49915	7.19865	7.2682	7.97199	7.96885	7.91153	7.18712	7.12851	7.49371	7.51204	7.90915	7.18562	7.45456	7.95892	7.58835	7.26902	7.17745	6.93754	7.2155	6.82698	7.03607	7.19004	7.27561	6.91835	7.06419
WBGene00011274	R53.5	31.8136	1.83184e-11	9.80006	9.6824	9.79605	9.5088	9.80115	10.037	10.3298	10.1006	10.3017	10.3922	10.2232	10.1132	11.0394	11.0665	10.969	11.1291	10.9029	11.1015	10.7131	10.7668	10.5109	10.1934	10.5374	10.3311	10.3988	10.4919	10.2992	10.3405	10.2593	10.4857	10.0106	9.72381	9.55506	9.86198	10.6475	9.63805	10.1864	9.53735	9.58893	9.27258	9.12816	9.23152	9.7048	9.76916	9.83874	9.91643
WBGene00011305	hrg-9	78.8786	1.97545e-21	6.1137	5.84916	5.81046	6.01791	5.86377	5.52246	6.96921	7.08971	7.09321	7.86968	7.626	7.63416	6.59794	6.39965	7.14135	6.51352	6.76138	6.69456	7.72062	7.63804	8.27754	7.95894	7.7915	8.09126	8.58829	7.69123	9.00441	8.47918	8.78402	8.46735	6.7326	7.75548	7.68128	8.05838	7.52905	7.02932	6.35297	5.50543	5.73033	7.14949	6.92623	6.97405	5.73965	5.98094	5.86814	6.25311
WBGene00011333	nrde-2	36.0658	1.42508e-12	11.3935	11.2472	11.1908	11.2008	11.2911	11.6104	12.0138	11.4528	11.8017	11.5907	11.7141	11.4985	11.1143	10.9117	11.2191	11.1694	10.9822	11.5906	11.7014	11.9774	11.9291	11.7768	11.862	11.7746	11.8427	12.1736	12.2087	11.9267	12.0468	12.0204	11.9308	11.7598	11.9318	11.8608	11.8886	11.7608	11.6522	11.3085	11.0062	10.8954	11.2613	10.8622	11.357	11.3448	11.2651	11.0432
WBGene00011334	mrps-14	48.8362	1.32553e-15	10.177	10.0262	10.3179	10.1466	10.2932	9.95525	10.2298	10.3418	10.2399	10.2044	10.3484	10.593	9.7963	9.67572	9.60198	9.73376	9.37175	9.55548	10.523	10.3767	10.781	10.3583	10.5318	10.7356	10.7893	10.6599	10.9031	11.153	11.3003	10.9795	10.3345	10.6247	10.863	10.8229	10.5253	10.4909	10.3137	10.0286	10.1157	10.0288	10.2081	10.1017	10.1529	10.0616	10.2436	9.97327
WBGene00011340	ugt-30	38.8193	2.91231e-13	6.58939	6.5861	7.13477	6.86801	7.11591	6.35713	5.92169	6.91174	6.11208	7.32947	6.84404	7.3075	4.7803	4.48845	4.80229	4.36881	3.08109	3.56668	6.86848	6.3318	7.13732	6.75337	6.87548	6.95473	6.21532	5.17647	6.03503	6.19928	6.2976	6.52799	6.292	5.56312	7.09012	6.26693	5.66007	6.50653	6.48947	6.7355	7.10069	6.76541	7.73741	7.01011	6.78248	6.44931	7.09386	6.95251
WBGene00011362	cest-1.1	58.8112	1.03061e-17	5.6665	6.67876	5.87358	6.48592	5.55472	6.37088	5.66418	4.72273	5.16748	6.10706	5.44535	5.45571	10.3824	10.3254	10.7621	10.1554	10.5827	9.34372	8.71193	7.81266	8.78007	7.7619	8.72049	8.41503	7.06212	7.69298	8.24026	8.49483	8.23319	8.41151	7.64884	8.86322	7.59336	8.37858	10.0926	7.59319	6.93578	5.37196	6.00744	6.46171	6.08738	6.13813	6.06987	6.3631	5.8822	5.65382
WBGene00011364	cest-1.2	41.5173	6.43725e-14	7.38102	7.76686	7.98262	8.46783	7.72688	7.53979	7.10334	6.97317	6.88428	7.81881	7.35862	7.58408	6.61226	6.89971	7.19892	6.70353	8.18078	7.96611	6.96043	6.59971	7.13786	7.24288	7.04264	7.26627	7.54717	7.15355	6.65218	6.75325	7.17804	7.42716	7.45655	7.96179	8.60615	8.3808	8.44021	7.7494	7.59659	7.98493	7.85097	7.72603	7.04668	7.29635	7.78478	7.75222	7.8955	8.57839
WBGene00011435	T04D3.8	31.6504	2.02574e-11	7.56819	7.53226	6.93878	7.22147	7.11277	7.29509	6.86752	6.84361	7.45129	6.888	7.10909	6.7596	7.98483	8.16851	8.23735	7.95687	8.23612	8.14384	7.07013	7.37593	7.23456	7.18947	7.06851	6.99505	7.26893	7.30317	7.10019	7.23372	7.18494	7.12662	7.36924	6.82557	6.93693	6.92802	7.44168	7.80278	7.28393	7.4047	7.14566	7.20561	8.01436	7.52236	7.12822	7.33245	7.37361	7.79544
WBGene00011486	T05E12.3	31.1382	2.7815e-11	6.78008	7.58551	6.61199	6.74011	6.56867	6.82789	7.83977	7.63675	8.11992	8.30249	8.46991	7.55261	6.09519	7.14601	5.02738	5.70675	7.71804	4.61411	6.50517	6.23713	6.09293	6.87863	6.86215	6.77118	6.71744	6.15096	6.10852	7.1267	6.64673	7.22954	6.07851	5.80706	6.17541	6.12752	6.46278	7.58909	7.07278	6.72203	6.7623	6.43681	7.21724	6.64509	6.79717	7.04282	6.71713	8.06582
WBGene00011510	pdha-1	27.4938	2.81495e-10	12.7959	12.774	12.8729	12.9241	12.8786	12.8147	12.8317	13.2115	12.8949	13.1538	13.0993	13.1904	12.6195	12.6193	12.6226	12.669	12.7068	12.584	12.9791	12.8343	12.9837	12.9412	13.0086	13.0341	13.3723	12.9778	13.4581	13.3158	13.3228	13.2677	12.9035	13.0026	12.9875	12.9958	13.0208	12.768	13.053	12.8028	12.6743	12.752	12.5068	12.4772	12.8343	12.8297	12.8662	12.6355
WBGene00011526	cox-15	41.8942	5.23183e-14	10.4475	10.4038	10.513	10.3666	10.5375	10.3137	10.6441	10.8363	10.6355	11.0918	10.9086	11.0152	10.2496	10.3038	9.79332	10.3275	10.0653	9.81898	10.8499	10.5472	10.914	10.8316	10.7923	10.991	11.04	10.6486	10.656	11.2502	11.3693	10.8925	10.5507	10.7396	10.8551	10.9313	10.4976	10.5635	10.5426	10.2949	10.4536	10.7514	10.784	10.9891	10.3987	10.3514	10.5408	10.3661
WBGene00011527	cchl-1	48.214	1.82328e-15	11.6531	11.5172	11.4614	11.4383	11.603	11.4222	11.4556	11.6627	11.6465	11.6786	11.839	11.6113	11.25	11.2146	11.0755	11.0272	11.1159	11.1074	11.6135	11.5073	11.6852	11.814	11.7287	11.8238	11.73	11.3894	11.5464	11.838	11.928	11.6795	11.4498	11.432	11.5938	11.5361	11.3161	11.5342	11.445	11.6436	11.459	11.6991	11.7714	11.8714	11.4558	11.5506	11.5412	11.2001
WBGene00011539	fbxa-135	31.1144	2.82282e-11	4.25892	4.33751	3.84837	3.85514	4.00962	5.11414	4.90825	4.94666	5.1001	6.3122	5.43464	5.14121	6.19089	5.43683	7.02212	6.13131	6.21143	8.00607	5.17397	5.36156	5.76176	5.32128	5.39114	4.82304	7.19722	5.22763	5.79842	5.44077	5.3406	5.5552	5.59178	4.61065	4.52134	5.27261	5.46289	4.8134	4.56793	4.32657	3.81735	3.81735	4.50361	4.70379	4.23366	4.47155	4.00664	5.4421
WBGene00011676	cyp-13A2	39.6258	1.84596e-13	7.36863	6.83484	6.94547	7.96244	7.35208	7.10399	8.19831	6.17978	8.04124	7.46713	7.53061	7.76814	6.49595	6.32744	6.92007	5.29753	6.9894	4.86169	7.39663	6.78358	7.35414	7.13588	7.70201	8.40555	6.76566	7.94521	5.55034	6.706	7.1739	8.19502	6.15472	9.07777	8.73395	8.2964	8.32978	7.15336	7.44277	7.01591	7.32505	7.20056	6.97175	7.23989	7.41855	7.59192	6.77326	7.9819
WBGene00011742	tgn-38	32.0153	1.61814e-11	9.99211	9.90268	9.7553	9.73256	9.81984	9.90812	9.93258	9.92872	10.1417	9.87308	10.0964	9.75289	9.75234	10.0186	9.84435	9.85466	9.90751	10.3266	10.0987	10.1325	9.96905	10.0813	10.124	10.054	10.3036	9.9213	9.89533	10.019	9.79924	9.87031	10.2162	9.93581	9.93577	10.0576	10.3191	10.2753	9.7014	9.59784	10.2561	10.1182	10.2378	10.4279	9.76506	9.94164	9.8486	9.5021
WBGene00011798	T16G1.4	31.0146	3.00357e-11	5.90633	6.80383	5.33906	6.35993	5.59348	5.60895	5.85797	5.86453	5.74789	6.3097	5.88236	6.28158	5.03882	5.19722	4.77747	6.14034	8.49575	4.31918	6.79958	6.78518	6.3269	6.30727	6.397	6.49808	6.10728	7.51465	5.95875	6.74912	6.98943	6.60226	5.86031	7.70626	6.38375	7.86952	8.77622	6.71203	6.38153	5.58531	5.83894	6.71353	5.81967	6.56791	5.67375	6.16449	5.96754	7.13647
WBGene00011800	T16G1.6	36.403	1.17016e-12	7.31247	7.48906	7.04106	7.27635	7.3197	6.55956	7.8929	7.39428	6.91565	6.73131	7.40969	8.48356	5.98295	6.04482	5.38271	5.97281	9.19776	5.3226	7.7911	7.29659	6.45479	7.08466	7.88496	7.64357	7.55522	8.8909	7.21525	8.08063	8.97459	9.17087	6.39263	8.85172	8.01117	8.31202	8.82781	7.65127	7.21715	7.06887	7.21308	7.04725	7.51863	7.53085	6.91325	7.31095	7.27491	6.73208
WBGene00011852	clec-26	53.991	1.01698e-16	5.67886	5.62024	5.36144	5.89477	5.67587	5.31797	5.36787	5.12677	5.04487	5.03987	4.87508	5.43392	3.84619	3.41377	3.27711	3.93372	4.10306	4.03601	5.16318	5.08966	5.17543	4.86541	5.5061	4.89475	4.46843	5.59326	5.20017	5.47461	5.40638	6.0109	5.71214	6.14838	5.83275	5.91697	6.31923	5.80518	5.37277	5.44721	5.95459	4.68676	5.16978	4.96641	5.6871	5.76022	5.32726	6.76716
WBGene00011869	dod-6	45.5005	7.50012e-15	8.66611	8.73205	9.05396	9.70837	8.88802	8.73024	8.81501	8.96099	8.67289	9.2926	8.7891	8.87774	12.1153	12.1635	13.2206	11.333	12.2094	12.3453	8.94438	9.06973	9.11214	8.69956	8.89947	8.88385	8.80025	9.3973	10.4052	9.24234	9.18299	9.06602	8.60898	9.21425	8.73561	8.86739	9.29215	8.44518	9.29812	8.36596	9.22529	9.22283	9.14165	9.3139	8.9496	9.01816	8.92161	9.99641
WBGene00011897	scpl-4	37.4278	6.45727e-13	11.1021	10.8556	10.982	11.1368	10.9897	10.8312	10.9561	10.9208	11.0516	11.2506	11.2559	11.2234	10.662	10.3666	10.8559	10.3859	10.7326	10.711	11.0181	11.0026	11.2081	11.0796	11.0273	11.2914	10.7487	10.8745	10.8233	10.9779	11.1692	11.0506	10.9514	11.3147	11.3947	11.3705	11.0796	11.052	11.236	10.7389	10.9737	10.9909	10.9078	11.1207	10.9325	10.9429	11.0733	10.9473
WBGene00011935	scrm-1	39.1468	2.41889e-13	7.60842	7.56902	7.893	7.67871	7.7544	7.81377	7.85994	7.85662	7.95594	7.83094	7.68528	7.889	8.50336	8.87724	8.71019	8.40322	8.95002	9.19912	7.95841	8.01632	7.96853	8.01202	7.88954	7.67185	8.69341	8.34278	8.62581	7.86534	7.9007	7.93732	7.75777	7.51139	7.53604	7.53983	8.07006	7.66754	7.8732	7.73144	7.55402	7.82205	7.85688	7.93486	7.60049	7.84426	7.71391	7.94387
WBGene00011984	T24C2.5	51.8247	2.94512e-16	5.84173	7.02911	6.39856	6.69783	6.69163	6.87858	6.131	6.87898	6.04806	6.88608	6.54753	6.49363	7.47404	7.73053	7.68363	8.09837	8.41789	8.43868	5.99039	6.41724	6.33448	6.37029	6.23016	6.00469	7.18222	7.24862	7.9147	6.78161	6.67817	6.86421	7.15663	6.41723	6.4179	6.35992	7.50357	5.90259	7.10469	5.94327	6.72075	5.97531	5.97199	5.87844	6.69625	6.62847	6.444	6.84613
WBGene00012122	T28C6.8	51.2045	4.00967e-16	7.85191	7.7312	8.16456	8.35372	7.82023	8.23122	7.82593	7.61417	8.01141	8.23992	7.77004	7.84933	8.97529	8.76972	9.34371	8.85294	8.76055	9.34495	7.93008	8.35063	7.92487	7.57125	7.96601	7.87199	7.99423	8.66127	8.12258	7.52071	7.80245	8.14517	8.1701	7.78792	8.00769	8.14953	8.31269	8.03646	7.97109	8.13132	7.97401	8.16442	8.10086	8.04846	8.20084	7.86904	8.00654	8.2492
WBGene00012130	slc-17.4	85.8402	1.37776e-22	8.59308	8.05034	8.12235	7.99456	8.79052	7.68216	8.50855	8.78227	8.94099	9.84633	9.79165	9.57289	7.49464	7.98115	7.18035	6.70259	7.01955	6.8653	8.63285	8.95393	9.44547	9.51173	8.70866	9.00044	9.31436	8.66511	8.27628	9.12979	9.18397	9.06312	8.10409	8.43923	8.68794	8.59574	8.87451	8.53494	8.05176	8.2497	8.31505	9.10284	9.0254	9.16279	8.01693	8.27628	8.32329	7.94273
WBGene00012131	T28F3.5	57.2031	2.18703e-17	5.74956	5.55162	6.41526	6.4241	5.869	6.07793	6.10443	6.46538	6.45601	6.53007	6.08488	6.41439	5.69106	5.67024	5.69421	6.27179	5.60524	5.84389	6.59633	7.35662	6.9714	6.96421	6.43453	6.84967	6.94697	7.56526	7.22083	7.07927	6.97865	6.6827	6.85859	6.70652	6.56081	6.80333	6.45498	5.92788	6.11292	5.55886	6.37196	6.99948	6.81454	6.78726	6.08539	6.04233	5.91602	6.08083
WBGene00012140	T28F4.5	30.5167	4.09747e-11	10.5368	11.2966	12.2954	11.2837	11.3532	12.1442	10.148	12.1623	10.8529	11.6015	10.7134	11.2269	12.3027	12.7546	13.0078	13.398	13.1989	14.0774	10.9905	12.306	11.6246	11.9264	10.4592	10.7335	13.8036	11.5547	14.4639	12.6705	12.3075	11.562	13.4827	10.3445	10.6991	10.8053	12.2041	10.1126	11.8992	11.3331	11.2226	11.7183	11.7183	11.0761	11.356	11.7331	11.3659	12.1538
WBGene00012175	W01C9.1	28.3609	1.6075e-10	4.22921	4.89251	4.5346	5.41397	4.22066	4.81811	4.78868	4.74325	4.80675	4.90481	4.42823	4.98488	6.14146	6.03007	6.35261	6.09401	6.13725	5.94945	4.97435	4.94485	5.0246	4.76489	5.16012	4.85217	4.3247	4.60933	3.49817	4.62937	4.96218	5.02358	4.72765	5.84663	5.2757	5.67896	5.71371	4.53997	4.4155	4.66831	4.97072	4.24877	4.83267	5.03642	4.9347	4.7852	4.33463	4.31548
WBGene00012204	mfn-1	27.3546	3.08172e-10	9.90421	9.85364	10.232	9.89481	9.95384	9.6995	10.0795	10.1876	10.0463	10.1904	10.0752	10.1955	9.67859	9.61981	9.65121	9.8477	10.1009	9.89361	10.1036	10.1	10.2736	10.1306	10.0241	10.0953	10.2253	10.1418	10.2585	10.2198	10.3531	10.2334	10.1584	10.1026	10.1677	9.99513	10.3176	9.90853	10.0783	9.84919	9.84154	9.67789	9.68594	9.82068	9.99983	9.82405	9.94513	10.3061
WBGene00012217	W02H3.1	33.172	7.98957e-12	7.11614	7.13012	6.52036	6.66732	6.51215	6.83019	7.06373	7.55741	6.65683	7.16332	7.30617	7.51845	5.74433	6.4086	4.66683	5.54536	6.61323	6.49959	6.81869	6.7786	7.175	7.2314	7.02736	7.15859	8.02863	6.33093	8.52853	7.7824	7.81742	7.78048	6.21852	6.44838	6.91705	6.74053	7.0545	7.14959	6.64394	7.3523	6.3919	6.07568	6.50047	5.86352	6.8981	6.6812	6.80884	5.95412
WBGene00012231	W04A4.2	30.2223	4.92774e-11	8.7358	9.41643	9.12686	9.22532	9.15236	8.81946	8.04343	7.83573	7.88278	7.44338	8.02635	7.99234	7.03413	6.24177	6.84387	6.55639	7.36869	7.20068	7.08669	6.92693	6.76241	8.13047	7.16824	7.23533	8.47027	6.39901	7.84046	8.50537	8.55595	8.16933	8.81792	7.69367	8.57698	8.21203	8.20934	8.49999	8.94723	9.29317	8.99772	8.60796	8.5075	8.04886	9.19334	8.93124	9.11354	8.29483
WBGene00012244	mrps-11	27.2605	3.27653e-10	10.1605	10.3055	10.3606	10.0041	10.3643	10.334	10.4803	10.5688	10.6851	10.7116	10.6324	10.5431	10.2387	10.2262	10.2079	10.51	10.4326	10.3003	10.4929	10.5658	10.5612	10.4479	10.6571	10.4577	10.8483	10.8485	10.4545	10.7237	10.6221	10.5268	10.6422	10.2479	10.3414	10.362	10.8017	10.109	10.0252	10.4177	10.3216	10.5241	10.5726	10.6618	10.2445	10.2695	10.2504	10.4646
WBGene00012404	Y6G8.2	26.8238	4.35871e-10	5.71373	7.06545	5.91166	7.39145	6.47568	7.52564	7.37472	7.24985	7.83348	8.71336	8.11219	7.75139	9.63749	9.9216	9.56211	9.30573	9.93197	9.50214	8.21544	8.38557	8.35567	8.68176	7.85466	8.29168	8.97444	9.68544	9.1712	8.97747	8.64133	8.95702	8.09402	8.07285	7.69061	8.21304	8.77689	7.36157	6.98297	6.51262	6.54622	7.10622	6.68757	6.95617	6.4615	7.00246	6.57783	8.88124
WBGene00012431	Y11D7A.7	31.5636	2.13731e-11	9.48814	9.29806	8.36653	8.51201	9.16193	9.73132	9.60523	9.79414	10.1339	9.41139	9.91854	9.44587	9.10882	9.18689	9.32276	8.98071	9.94891	10.2658	10.0437	10.029	9.68837	10.1063	9.97528	9.88981	9.90166	9.14509	10.0751	9.52172	9.30627	9.73753	9.74179	8.572	8.70434	8.87323	9.6859	9.97534	8.8624	9.38907	9.02752	9.30036	10.021	9.54884	8.9513	9.23016	9.09753	9.22082
WBGene00012491	Y20C6A.1	33.3828	7.03259e-12	4.69202	5.79537	4.74364	6.35298	5.0102	5.72459	6.038	5.5182	6.15214	6.64622	5.7728	6.00717	7.32712	7.54839	7.27719	6.53639	7.62523	6.7099	6.23151	6.24044	6.13721	6.09706	6.24601	6.09223	6.21709	7.10425	6.84212	6.56819	6.07505	6.97229	5.67617	6.24318	5.92852	6.28467	6.81187	5.63389	5.07629	5.55259	5.53052	6.08229	5.22047	5.38816	5.33915	5.49504	5.32521	6.54237
WBGene00012533	fbxa-209	32.5009	1.20177e-11	5.32355	5.42974	5.65068	5.66707	5.50368	6.04448	5.97603	4.94694	5.64419	6.53838	5.8586	6.03257	5.22316	4.22846	5.84664	4.44858	4.70191	4.94249	6.23974	5.90476	6.47235	5.80654	6.55015	5.91796	6.55436	6.92502	5.81208	6.1799	6.03141	6.56541	6.01775	6.82301	6.54673	6.49738	6.73658	5.88786	5.64886	5.43419	5.72655	6.07955	5.92987	6.02981	5.34539	5.71597	5.74823	6.1834
WBGene00012548	Y37D8A.6	79.9568	1.29582e-21	7.62285	7.51822	7.80668	8.19524	7.68162	7.60631	8.32128	7.91899	8.17962	8.42074	8.31226	8.15793	8.21116	8.25805	8.39663	8.06482	8.31392	8.5864	8.66213	8.86945	9.0759	9.00355	8.78251	8.77356	8.96555	9.00463	9.42598	8.90772	9.10708	8.8439	8.146	8.3157	8.13753	8.46165	8.44874	8.14033	7.82203	7.5459	7.84753	8.45028	8.26235	8.41644	7.72228	7.68285	7.81032	7.57411
WBGene00012582	clec-8	49.3784	1.00557e-15	6.7403	6.62716	6.78826	6.79466	6.94788	6.19832	6.80798	6.15431	6.4538	6.79411	6.0226	6.29958	9.34648	9.24531	9.19915	8.67596	8.31683	7.17666	6.2873	5.70159	6.26677	5.87203	6.3571	5.78912	6.17236	6.7022	6.08932	6.22471	6.24857	6.71471	6.15322	6.58127	6.45354	6.51455	7.30789	6.70675	6.3453	7.04116	6.66183	6.55756	6.13891	5.79675	6.78055	6.61237	6.65537	6.80919
WBGene00012583	clec-4	53.0462	1.61269e-16	6.87259	7.44144	7.66036	7.21913	7.505	6.31468	8.44239	7.9914	8.12284	8.91559	7.81608	8.05441	6.26262	6.23275	6.24316	5.73495	4.90896	5.0893	8.59782	8.29049	9.29891	9.11095	8.86952	9.25517	8.78495	8.0989	8.18467	8.72863	9.56804	9.48515	6.53134	7.50243	7.85987	7.50861	7.29931	7.38723	7.6584	6.49768	7.35053	8.89251	8.38714	9.10521	7.55412	7.39492	6.55757	8.1548
WBGene00012592	Y38E10A.14	34.7168	3.16013e-12	7.84013	7.09282	8.09826	8.11493	8.12907	8.108	9.32333	8.56994	9.5599	9.54573	8.89849	8.77949	5.9172	4.98368	6.08805	6.46579	4.89134	8.14461	7.45942	7.83673	7.1322	6.5505	7.33521	6.73644	7.97019	9.30536	8.91409	8.12605	8.33472	8.41458	8.46379	8.13534	7.61168	8.59638	9.39335	8.18869	7.88619	7.8712	7.93422	8.37657	8.53948	8.85752	8.03401	7.84745	7.81015	8.30357
WBGene00012615	dct-16	37.3091	6.91501e-13	13.5218	14.0548	14.1011	14.4853	13.6238	13.2875	12.6713	13.5554	12.3939	13.3672	13.3636	13.8912	14.6644	14.7329	15.1265	14.0631	14.1314	13.2915	13.3525	12.3705	13.4839	13.818	13.2733	13.5159	13.9289	12.1934	14.3161	14.3861	14.3405	14.2171	13.479	13.7639	13.8791	13.7857	13.8731	13.6547	14.2449	13.7227	13.5696	12.39	12.4317	12.2916	13.9654	13.8756	13.6962	12.5421
WBGene00012668	Y39B6A.5	34.448	3.70917e-12	7.89188	7.92915	7.97754	8.497	7.97554	8.40508	8.66271	8.57828	8.93193	8.65187	8.55255	8.15537	8.42637	8.92121	9.54518	8.65178	8.98531	10.2995	8.28908	8.56651	8.47946	8.4203	8.18589	8.19936	9.2299	8.90158	9.8612	8.63045	8.51647	8.75582	8.73408	7.89744	7.71493	7.69499	8.83774	7.8372	8.78592	7.85857	7.69361	7.25804	7.44138	7.07312	8.05831	8.23405	8.04573	8.39074
WBGene00012673	dyf-17	30.5462	4.02234e-11	7.21005	6.35714	6.18847	6.25693	6.59279	6.92887	6.67875	7.17028	7.13707	6.74448	7.36746	6.60866	7.21941	7.04248	7.38313	7.19721	7.1089	6.99737	7.02692	7.04276	6.69965	7.28111	7.28777	6.98382	6.88676	6.40002	6.73568	6.63896	6.6395	6.76002	6.32746	5.99966	6.22322	6.41164	6.52909	6.68991	6.44322	6.89155	6.43235	6.45576	6.0544	7.01108	6.5393	6.57455	6.65327	6.0136
WBGene00012822	Y43F8B.12	31.0403	2.95595e-11	4.15232	4.83386	4.50272	4.82878	4.38478	4.45963	4.7273	4.57998	4.53425	4.90418	4.21657	4.8696	3.55333	3.98928	3.55333	4.19408	3.55333	3.55333	4.51056	3.95508	4.26114	4.30003	4.11922	4.35376	5.42783	5.04536	4.97684	5.06464	4.42213	4.39522	5.1377	4.79633	4.97004	4.96288	5.12416	4.72776	4.58641	4.5867	4.40794	4.46266	4.702	4.62623	4.75763	4.4497	4.37371	5.76319
WBGene00012867	seld-1	27.3604	3.07007e-10	8.41666	8.41095	7.90456	8.26938	8.37127	8.27932	8.57038	8.34089	8.55048	8.23449	8.29338	8.15625	8.72792	8.74691	8.61116	8.5886	8.92233	9.18158	8.60273	8.76699	8.49865	8.5757	8.58412	8.56012	8.63529	8.7149	8.3395	8.65562	8.48875	8.3793	8.31666	8.07069	8.15123	8.15095	8.55622	8.3473	8.64458	7.86242	8.31906	8.33011	7.99267	8.16875	8.32081	8.30538	8.19989	8.13665
WBGene00012898	Y46G5A.6	40.8642	9.2389e-14	5.66315	5.36298	5.01842	5.04011	5.78359	5.40918	7.56918	7.11681	7.19725	7.36206	7.05326	7.08955	6.69368	6.63146	5.19247	6.59709	6.01486	5.97839	7.42886	7.45332	7.28732	7.28431	7.40588	7.25111	7.47449	7.84487	7.24731	7.6462	7.19001	7.23259	6.10469	6.12277	6.3381	6.16623	6.40255	6.15813	5.37957	5.37957	5.37957	6.19982	6.34136	6.61491	5.61605	5.35059	5.17208	5.59699
WBGene00012911	acl-7	35.621	1.8505e-12	8.99067	9.12093	9.38873	8.94356	8.95813	9.03823	8.61886	9.16719	8.79715	8.93159	8.9139	9.24956	8.641	8.68831	8.0946	8.63726	9.4218	8.3857	8.95422	8.92666	9.30851	9.33509	9.30657	9.29519	9.2814	9.22561	9.15749	9.67892	9.55043	9.5202	9.22667	9.15785	9.04806	8.77656	8.48386	8.77245	8.92591	9.19777	9.09644	8.98639	9.00215	9.24435	9.21314	8.99742	9.00957	9.68928
WBGene00012919	Y46G5A.34	47.548	2.57068e-15	6.12786	6.37964	5.9906	6.04521	6.14032	5.60637	6.0952	6.28216	6.0349	6.08708	6.40009	6.63667	7.50304	7.31697	7.26598	7.29628	7.57267	7.22002	6.35754	5.9307	6.2863	6.05152	5.96837	5.81655	6.31907	6.24783	5.73917	6.7327	6.69132	6.44086	5.78357	5.55402	6.13759	6.48187	6.28431	6.23048	6.53467	5.88879	5.72154	6.0183	6.34607	5.99862	6.12419	5.80557	6.21525	6.55406
WBGene00013004	mrpl-37	32.4037	1.27537e-11	9.34041	9.2568	9.49615	9.66758	9.38995	9.4226	9.80264	9.49394	9.63846	9.60907	9.52156	9.61775	9.06073	8.7907	9.00886	8.90914	8.86503	8.89239	9.48597	9.65669	9.56992	9.50334	9.44362	9.7527	9.69765	9.83845	9.4718	9.80844	9.91522	9.79334	9.38807	9.52393	9.59141	9.59328	9.20046	9.27072	9.47049	9.57943	9.23682	9.27426	9.18341	9.4423	9.50778	9.29589	9.48307	9.54634
WBGene00013078	ttr-25	47.3537	2.84289e-15	8.77485	9.07821	9.30866	9.33352	9.08853	9.11147	9.26314	9.09279	9.45417	9.15679	9.08291	9.12102	10.1199	10.409	10.225	10.5245	10.562	10.8448	10.2236	10.6361	10.3262	9.86239	10.2192	10.0158	9.15076	9.75801	9.74432	9.35773	9.3879	9.51791	9.47192	8.98814	8.95516	8.90475	9.69697	8.67649	9.0799	9.15016	9.11757	9.45434	9.22087	9.37038	9.08715	9.10611	9.15436	8.86426
WBGene00013079	ttr-26	51.6709	3.17887e-16	7.27337	7.93167	7.86492	8.16938	7.47076	8.6464	9.01624	8.80261	8.95709	8.72087	8.01275	8.32637	9.48134	10.3193	9.2959	10.0491	9.30394	10.9787	8.38458	9.30741	8.91576	8.12747	8.31351	8.49228	9.55009	9.63071	8.99633	8.37906	7.91695	7.56894	9.80707	9.65086	9.08069	9.31814	9.51971	8.13477	7.97402	7.83006	7.87416	8.39701	7.9556	8.36624	7.92765	8.03014	7.72047	8.92185
WBGene00013132	strd-1	27.3615	3.06798e-10	9.44623	9.36336	9.09817	8.91021	9.15621	9.37515	9.17206	9.39323	9.52398	9.28616	9.49628	9.28048	9.3423	9.39203	9.23547	9.48284	9.64027	9.32054	9.45133	9.49029	9.32148	9.45557	9.4709	9.33425	9.56004	9.34907	9.24844	9.20234	9.23373	9.22004	9.50261	8.96285	9.06105	9.09586	9.56185	9.31789	8.95935	9.55312	9.16219	9.55697	9.65301	9.69024	9.15606	9.32174	9.19686	9.15125
WBGene00013198	Y54E5A.2	30.6547	3.75861e-11	6.71711	6.88269	7.07004	6.23838	7.20316	6.58522	6.49303	6.17346	6.24146	6.62035	6.52389	6.45148	7.4035	6.67069	7.00376	7.5451	6.99502	6.95533	6.5353	6.30082	6.64747	6.17689	6.40407	6.14107	5.82219	6.28451	6.12069	6.31759	6.3554	5.94913	6.78526	6.48003	6.67063	6.79599	6.88317	6.67822	6.90366	7.11846	6.32618	6.47847	6.20096	6.06274	6.87708	6.69312	6.7781	7.74044
WBGene00013216	Y54G11A.7	59.5968	7.16484e-18	8.61982	8.71424	8.43494	8.89705	8.57915	8.2682	9.85249	9.1482	9.79995	10.0856	10.0648	9.67105	9.97584	9.85086	9.56441	9.74783	10.1925	10.4726	9.98755	9.99242	10.811	10.2825	10.4531	10.509	9.28056	10.0676	9.09257	9.86631	9.77404	10.1632	8.71565	9.46504	9.35792	9.80953	9.25182	9.13382	8.58213	8.62439	8.55018	10.0356	9.81075	10.0275	8.64379	8.48996	8.62294	8.50067
WBGene00013217	ddl-3	35.9066	1.56456e-12	10.0451	9.86026	10.0938	9.87683	10.0531	10.0377	10.1009	10.1279	10.2161	10.236	10.3384	10.1852	9.85546	9.80447	9.69598	9.89405	9.48721	9.66247	10.1483	10.1417	10.2009	10.2011	10.1776	10.3277	10.2482	10.1689	10.0664	10.5525	10.5235	10.3925	10.0842	10.0617	10.2443	10.142	9.79766	9.89856	10.1663	9.90832	9.90869	9.87638	9.88865	9.91685	9.98453	9.94884	10.05	9.74873
WBGene00013218	Y54G11A.9	30.3202	4.63399e-11	9.21799	8.99529	9.09133	8.91533	8.78572	9.17486	8.70382	9.33661	9.39697	9.297	9.48238	9.37959	8.36969	8.52347	9.16921	8.72486	8.98412	9.02567	9.16989	9.4485	9.39455	9.71209	9.10934	9.62042	9.61486	9.0586	10.1645	9.96877	9.99429	9.57137	9.38143	9.09219	9.19633	9.28549	8.70841	9.27373	9.39574	8.81519	8.87933	8.83913	9.15604	9.10423	8.86539	9.14232	9.08256	8.71217
WBGene00013220	ctl-3	53.745	1.14628e-16	9.13908	8.78858	8.24405	8.39378	8.91114	9.11767	9.07484	9.14442	9.64324	9.54443	9.08149	8.70349	11.0893	10.9248	10.9307	11.1249	11.2835	11.4342	10.1337	10.3235	9.74632	9.68899	9.70582	9.34698	9.09643	10.0493	9.3005	8.95373	9.00689	8.86197	9.55343	8.17858	8.49686	9.17599	10.1529	9.09995	9.79119	8.15505	8.3509	9.78128	9.08298	9.34791	8.70481	8.70512	8.88722	9.14118
WBGene00013239	Y56A3A.22	34.3633	3.90158e-12	10.1487	10.0431	9.87903	9.65006	10.0905	10.1609	10.1546	10.4497	10.4796	10.3603	10.6199	10.2064	9.75684	10.0249	9.54802	9.84819	9.81252	9.8473	10.3242	10.368	10.3714	10.5125	10.3783	10.5137	10.7201	10.2545	10.2506	10.6038	10.7237	10.5642	9.96086	9.74631	9.80679	9.88398	10.0698	9.95224	9.97741	10.0576	9.95109	10.2898	10.5914	10.6439	9.76324	10.1205	10.1024	9.72823
WBGene00013244	Y56A3A.33	32.318	1.344e-11	6.16733	6.32179	6.71074	5.49781	5.94919	6.47733	6.70352	6.88891	6.43868	6.88921	6.41783	6.62963	6.4083	6.98542	6.78666	7.70915	7.02404	6.75708	6.81406	7.12481	6.69584	6.69268	6.50438	6.60622	7.48395	7.78069	7.23835	6.89662	6.87617	6.51243	7.03391	6.49365	5.9983	6.09933	6.69387	6.55591	6.1765	6.52549	5.86011	6.51573	6.0382	6.66196	6.02876	6.39089	6.14246	6.04371
WBGene00013259	trpp-5	29.9183	5.96618e-11	8.52464	8.57395	8.26945	8.32982	8.53914	8.61824	8.66828	8.92222	9.00851	8.72978	8.86917	8.74248	8.66757	8.77982	8.4959	8.74386	8.84723	8.36903	8.86951	8.79914	8.93905	8.98784	8.73361	8.91197	8.91905	8.6108	8.44745	8.7484	8.82356	8.54243	8.41317	8.37815	8.57856	8.58045	8.59764	8.50877	8.84692	8.07258	8.50812	8.1511	7.64722	8.02032	8.35615	8.57829	8.49317	8.4031
WBGene00013359	Y60A3A.8	27.8712	2.20412e-10	8.42618	8.48752	8.1921	8.18864	8.21551	8.57367	8.56917	8.51503	8.55778	8.54057	8.45906	8.47892	8.89272	9.11954	8.74609	8.88878	9.10004	8.99872	8.60196	8.62788	8.68455	8.56151	8.45711	8.54176	9.22387	8.95908	8.75842	8.92317	8.64188	8.32807	8.68989	8.34505	8.20748	8.29272	9.02085	8.62041	8.67565	8.17381	8.19234	8.1084	8.5002	8.27532	8.24318	8.42024	8.37839	8.56941
WBGene00013422	popl-5	35.0329	2.61927e-12	8.21361	8.13698	8.1342	8.03225	8.27646	8.16592	8.13471	8.41133	8.26134	8.44902	8.40934	8.51666	8.05351	8.20123	7.92531	8.04494	7.91459	7.28025	8.46803	8.23719	8.47851	8.46833	8.4354	8.63744	8.42034	7.98097	7.55461	8.76113	8.71494	8.06162	8.16948	8.46424	8.46233	8.71064	8.26783	8.46002	8.09612	8.18424	8.19935	7.92429	7.99913	8.12069	8.03812	8.15114	8.29045	7.95196
WBGene00013425	ceh-91	31.0897	2.86657e-11	9.04071	8.77536	8.36201	8.38837	8.73788	9.2384	9.49073	9.28974	9.67845	9.00052	9.31906	8.90951	9.09711	9.25447	9.25652	9.27246	9.64044	10.1627	9.23664	9.8321	9.0603	9.37184	9.35133	9.0304	9.60194	9.79719	9.59609	9.13974	8.91789	9.28056	9.44374	8.38201	8.30384	8.47966	9.42134	9.27092	8.99786	8.71375	8.55975	8.29959	8.6014	8.30338	8.70603	8.70446	8.86087	9.0992
WBGene00013480	egas-3	33.5677	6.28987e-12	5.52522	4.69486	4.62716	4.73893	5.23207	5.93451	6.71978	6.16519	7.29106	6.48895	6.64536	5.76711	4.40166	4.63735	4.68705	4.55666	5.00706	6.00448	6.5405	7.18747	6.70074	6.87067	6.53226	6.44008	7.0462	7.37449	7.38805	6.56978	6.29871	7.24824	6.97406	5.06571	4.9299	4.6099	5.69268	4.74242	5.28052	5.23376	4.86209	4.81422	4.91663	5.21771	4.83005	5.34653	5.1998	5.22266
WBGene00013644	Y105C5A.25	32.9155	9.33533e-12	5.92617	5.85536	5.46109	6.14771	6.08069	5.5631	5.6749	5.43931	5.5859	5.78783	5.60855	5.36329	4.88893	5.00874	4.66423	5.26336	5.2875	6.05683	5.52891	5.18425	5.6534	5.40753	5.93869	5.33802	5.45984	5.51161	5.92057	5.42083	5.31637	6.0457	5.80342	4.95512	5.51896	4.75901	6.29008	5.70166	5.3248	6.45551	5.73675	6.63493	7.19771	6.84344	5.94808	5.69117	5.87782	6.03643
WBGene00013653	ifas-3	39.285	2.23704e-13	3.88693	4.43641	4.27158	4.55664	4.55994	4.72536	5.78605	5.10187	5.27063	4.76114	5.39715	4.34086	4.38178	4.35849	4.82125	3.9375	4.71779	5.04178	5.2527	5.80888	6.01684	5.39143	5.35345	5.44095	4.55201	4.4477	4.6503	4.66719	4.82517	5.46353	4.70166	4.69478	4.49246	4.32116	4.58379	4.60034	3.4843	4.70168	5.03244	5.15321	5.3178	5.27688	4.45715	4.27114	4.49014	4.20473
WBGene00013723	Y106G6H.13	28.5231	1.44847e-10	6.62781	6.8338	6.98983	5.80307	7.00185	6.70334	6.84421	6.68057	6.44405	6.65453	6.54054	6.26857	6.71516	6.63208	6.26591	6.97737	6.75364	7.08007	6.37875	6.09169	6.47232	5.95943	6.39195	5.72369	6.34662	6.56998	6.34036	6.81684	6.65598	6.74598	7.02277	5.39158	6.24193	6.02192	6.97342	6.41858	6.56582	6.9104	6.50363	6.61074	6.79382	6.17098	7.15476	6.03714	6.78794	7.65983
WBGene00013725	ska-1	27.1069	3.62173e-10	9.65646	9.39069	9.11319	9.17257	9.45931	9.40006	9.24704	9.72917	9.63818	9.14018	9.5122	9.22551	8.97695	9.06361	9.34029	8.99243	9.54767	9.60224	9.42863	9.47751	9.32759	9.76078	9.43769	9.37439	9.59803	8.9714	9.76331	9.28183	9.23745	8.9927	9.62494	8.93997	9.1399	8.96508	9.35469	9.77297	9.24487	9.70392	9.14734	8.91304	9.5592	9.10389	9.22543	9.49355	9.37716	9.03516
WBGene00013757	fbxa-113	37.5767	5.92637e-13	5.03227	4.51184	4.70179	4.09494	4.51495	5.00123	4.98034	5.51913	5.07585	5.55463	5.22475	5.52776	5.39068	5.70492	5.3649	5.76869	5.44855	5.06378	5.31667	5.3313	5.16249	5.64972	5.93957	5.64131	5.77567	5.44042	5.51845	5.88889	6.01785	5.4595	4.93715	4.73068	5.08667	4.82041	5.35829	4.98069	4.97348	4.73212	4.2229	4.2229	4.90917	4.2229	4.57315	4.70579	4.64957	4.79989
WBGene00013800	Y116A8C.23	27.5765	2.66777e-10	5.48963	5.53439	5.3409	5.10811	5.60235	5.31858	5.35045	5.14869	5.26696	5.38924	5.02584	4.83431	5.71797	5.48814	5.64614	5.61414	5.75504	5.94092	5.15238	5.10952	5.36434	4.77512	4.88347	4.60035	5.01706	5.4226	6.14619	5.62672	5.65996	5.26331	5.49145	4.61493	4.98744	5.10362	5.58616	5.27179	5.67186	5.50173	5.02339	4.69259	5.29865	4.86047	5.85998	4.78688	5.55013	6.76846
WBGene00013805	bca-2	30.8618	3.30319e-11	9.44804	9.65235	9.56476	9.58264	9.543	9.45221	9.75938	10.0449	9.76444	10.2532	10.0372	10.1541	9.56963	9.72116	9.64681	9.79146	9.47369	9.39294	9.93427	9.83144	10.1919	10.0365	10.1104	10.0747	10.3663	10.1803	10.425	10.5124	10.5236	10.2517	9.55675	9.79916	9.7766	9.767	9.86541	9.40177	9.5796	9.50413	9.53776	10.2141	9.64767	9.84639	9.52321	9.50092	9.59736	9.36701
WBGene00013882	msa-1	49.1431	1.13346e-15	9.27608	9.48737	9.54102	9.47757	9.41022	9.48893	9.65988	9.70594	9.85242	9.80228	9.46652	9.56563	10.8243	11.6155	10.6034	11.2755	11.887	12.8111	10.2234	10.9831	10.309	10.1392	10.4285	10.2179	11.0484	10.9544	10.8617	10.4982	10.1773	10.3462	9.64552	9.49594	9.25205	9.33277	10.1903	9.10658	9.79053	8.8862	9.66387	9.67863	9.54142	9.58919	9.40291	9.46532	9.47237	9.60132
WBGene00013884	ZC412.3	29.1155	9.92052e-11	8.60304	8.59849	8.75406	9.19452	8.77645	8.77814	9.10204	8.82738	9.09233	9.25674	9.11914	9.02513	8.98141	9.43836	9.70886	9.24989	9.50551	10.0466	9.54153	9.5603	9.64695	9.39606	9.6059	9.79382	9.20713	8.79717	9.60807	9.18878	9.17332	9.47461	9.07672	9.69044	9.02959	9.41746	9.71056	8.20389	8.78814	8.20996	9.35425	9.47068	9.17514	9.61517	8.76641	8.77305	8.81288	8.46312
WBGene00013904	ugt-6	30.2925	4.71519e-11	7.36848	7.24377	7.78363	8.04527	7.80604	7.21325	7.29716	6.59384	6.58583	7.77104	6.72135	7.09097	7.91673	7.29281	7.98214	7.95077	7.54095	8.07663	7.12408	6.82875	7.2609	6.45371	7.21526	6.59736	5.70056	7.39774	6.42363	6.17322	6.70708	6.86823	7.10581	7.48287	7.55322	7.56266	8.30917	7.83481	7.70692	7.64451	7.37879	6.82309	7.26097	6.75162	7.6366	7.46988	7.62374	8.14964
WBGene00013906	ugt-5	26.7679	4.52116e-10	7.25434	7.34487	7.84618	8.29015	7.73009	7.34523	6.66433	7.4717	7.02598	7.86279	7.42631	8.19848	8.17645	7.97425	8.62113	7.50922	7.78119	7.44536	7.43697	7.36047	7.8079	7.72497	7.08611	8.07013	7.91631	7.18579	7.50313	7.67034	7.57627	7.6944	7.70057	8.0149	8.18549	8.04916	8.0037	7.45283	7.74474	7.4264	7.73429	7.43976	7.11548	7.23526	7.42551	7.86275	7.61717	8.63521
WBGene00013947	ZK228.4	60.2315	5.35144e-18	9.02132	8.86698	8.90738	8.95101	9.13459	8.23206	9.93246	9.99275	10.1323	10.2827	10.6243	10.1218	8.2631	8.49365	8.01567	7.40839	7.12261	6.97614	9.76199	9.94379	10.2739	10.2259	10.0072	10.6287	9.31378	8.95424	8.9815	9.80859	10.3789	10.2548	7.85632	9.66611	9.3994	9.35711	7.80407	8.82182	8.66344	9.11343	8.7798	9.78528	10.2496	10.3057	8.97425	8.51978	9.06264	8.45385
WBGene00013975	glam-5	49.282	1.05608e-15	5.58448	5.65522	5.7452	5.80593	5.82394	5.37638	5.52252	5.72773	5.79467	5.63787	5.94391	5.73925	7.15352	7.84611	7.47782	6.89897	8.07646	8.37663	5.88105	5.97818	6.04799	6.15599	5.8775	5.75372	6.57346	5.45448	6.24918	5.92689	5.71256	5.58582	5.00975	5.88527	5.66504	5.53485	5.56357	5.30051	5.29349	5.79485	5.90724	5.66331	6.09749	5.94205	5.87567	5.41232	5.70759	4.99776
WBGene00013983	ZK512.2	27.137	3.5512e-10	10.7034	10.9253	11.052	10.8483	10.8246	10.7815	10.9347	10.7731	10.7346	10.5574	10.7192	10.6413	10.447	10.3782	10.1949	10.5214	10.4683	10.6075	10.3353	10.5076	10.3444	10.5088	10.5538	10.5121	10.505	10.4495	10.0242	10.3024	10.2147	10.2888	10.8623	10.828	11.0194	10.9144	10.3827	10.6935	10.898	11.0739	10.5957	9.87834	10.1597	9.70848	10.9269	10.7411	10.8995	10.8419
WBGene00013999	phyh-1	31.589	2.10403e-11	6.67465	6.6832	6.80553	5.90077	7.00037	6.69027	6.59463	6.20905	6.0327	6.24156	6.18452	6.05915	6.77217	6.38474	6.47282	6.81218	6.82096	7.07033	6.06239	5.96194	6.12702	5.78842	5.97624	5.34114	5.82258	6.16113	6.26289	6.10541	6.07813	6.13997	6.99313	5.67483	6.1023	6.06286	6.82673	6.38474	6.63045	6.89047	6.35647	6.23043	6.23402	6.08558	7.19718	5.98423	6.69599	8.07367
WBGene00014018	ZK632.11	32.8865	9.5014e-12	10.4013	10.2309	9.79384	9.86974	10.0602	10.2704	10.3667	10.2362	10.3323	10.0381	10.3138	10.207	10.147	10.2034	10.0201	9.94312	10.3478	10.1604	10.2666	10.285	10.0519	10.4324	10.2435	10.2202	10.3664	10.2193	9.98021	10.2415	10.0961	9.92727	10.192	9.88709	10.031	10.1082	10.2191	10.563	9.99921	10.0817	10.2322	10.641	10.521	10.4605	10.0479	10.1596	10.1056	9.79271
WBGene00014022	famh-136	41.2354	7.52162e-14	10.552	10.5026	10.5777	10.6222	10.6351	10.4298	10.7599	10.9778	10.9192	11.0804	11.0686	10.9416	10.2085	10.3704	10.4824	10.3363	10.4364	10.5805	10.9233	10.7873	11.0167	11.097	10.9481	11.0405	11.449	10.6345	11.7525	11.4422	11.3751	11.079	10.5417	10.6126	10.6255	10.5263	10.8938	10.4796	10.5683	10.3856	10.7058	11.0622	11.0989	11.3021	10.5519	10.5146	10.5932	10.4368
WBGene00014027	tpk-1	28.2961	1.67581e-10	7.24734	6.96938	6.32915	6.89662	6.91897	7.04742	7.30271	7.62189	7.96426	7.54407	7.82216	7.45166	7.06775	6.58186	6.70509	7.10715	7.21712	7.10891	7.64025	7.47172	7.65524	7.81783	7.85882	7.72357	7.70071	7.14184	6.96721	7.57389	7.58757	7.48774	7.38991	7.08354	6.80084	7.04868	7.57134	7.16177	6.74211	6.67952	7.28281	7.43403	7.5461	7.66968	6.80064	6.93859	6.9652	7.26879
WBGene00014028	trxr-2	32.7099	1.05797e-11	8.09636	8.08203	8.22069	8.46687	8.27963	8.12302	9.02973	9.23676	9.08569	9.33358	9.37236	9.32937	8.32296	8.28864	8.49808	8.52393	8.44077	7.77478	9.38609	9.09938	9.34407	9.25263	9.46622	9.40616	9.40865	9.13923	9.2638	9.56989	9.53286	9.53706	8.53555	8.69715	8.68444	8.78559	8.9643	8.38557	8.12943	8.23639	8.26848	8.37827	8.08621	8.30778	8.16284	8.25363	8.21782	8.42922
WBGene00014030	glb-1	50.6383	5.32297e-16	9.54174	10.0893	9.7341	9.26439	9.6114	9.57122	10.1889	10.0863	9.76225	9.97999	10.1655	10.5843	11.7416	13.1612	10.8026	11.7507	12.7491	12.6645	10.6857	10.8554	10.4568	10.7474	10.9246	10.8617	11.2551	10.8666	10.6671	11.9223	11.9194	11.4775	9.74366	9.45474	9.23167	8.97881	10.903	9.67586	9.34538	10.2695	9.29116	8.80501	8.86618	8.49408	9.88288	9.6728	9.3504	8.94422
WBGene00014057	ZK673.1	30.0565	5.46877e-11	6.90311	7.94733	6.26949	7.64468	6.58992	6.2097	6.70439	7.07185	5.75535	6.85321	6.54094	6.96126	5.2479	5.18557	5.06462	6.10134	6.98331	4.96054	6.36036	5.62816	5.94984	5.92766	6.10239	5.60176	5.35831	6.31907	6.12402	6.76048	6.48667	6.82548	6.11567	7.51099	6.90805	7.12109	7.12558	7.16773	6.68672	7.04432	7.05108	6.17752	6.70179	6.36411	7.02308	7.10433	6.6547	7.40651
WBGene00014166	ZK945.4	30.9983	3.03408e-11	7.66979	7.80926	7.27888	7.11802	7.11215	7.54331	7.90425	7.81779	7.57241	7.37782	7.69742	7.57153	8.26184	8.37868	7.57418	7.60623	8.27602	7.77962	8.12727	7.81988	8.16185	8.06804	8.08112	7.99478	8.09617	7.80436	7.01457	7.91811	7.62285	7.84136	7.2273	6.95088	7.32063	7.16779	7.70364	8.12211	7.27726	7.72646	7.26199	7.53846	7.53648	7.37872	7.24804	7.59358	7.42409	6.64426
WBGene00014172	clpp-1	35.7117	1.75435e-12	9.55576	9.53975	9.53673	9.38756	9.50628	9.44529	9.79402	9.84611	9.80424	9.99823	9.93815	10.0525	9.63447	9.48011	9.00762	9.49161	9.33372	9.18572	9.8593	9.65722	9.89387	9.85933	9.88101	9.9188	9.9473	9.76575	9.44479	10.2737	10.27	10.1577	9.36294	9.72893	9.67531	9.79407	9.59623	9.50272	9.5235	9.57753	9.38466	9.10115	9.09808	9.24778	9.42395	9.49179	9.56995	9.5067
WBGene00014179	ZK1010.5	27.9791	2.05568e-10	6.93539	6.91523	7.10188	6.90553	7.27555	7.18592	7.21673	6.60531	6.66497	6.80368	6.60732	6.60112	7.68118	7.13918	7.86369	7.68085	7.27488	8.16458	6.44022	6.44264	6.51292	6.13047	6.46953	5.84183	6.07293	7.02704	7.22039	6.52896	6.64555	6.79743	7.37097	6.45943	6.80891	6.8365	6.84584	6.66134	7.39921	6.97609	6.78445	6.75245	6.85811	6.64199	7.71407	6.16975	7.27593	8.62978
WBGene00014213	ZK1073.1	32.652	1.09595e-11	9.03062	9.16328	9.0725	9.4457	9.15844	9.02222	9.71499	9.74457	9.45865	10.4723	10.2285	10.1238	10.0723	10.0723	10.3633	9.99097	11.0093	10.6844	10.254	10.1986	10.7311	10.5268	10.476	10.7118	10.3146	10.486	11.0966	10.7675	10.85	10.6269	9.39814	9.95736	9.60882	10.0734	10.2733	9.50235	9.1708	9.07971	9.19588	10.3876	10.3873	10.609	9.1536	9.06338	9.22941	9.73161
WBGene00014251	gstk-1	34.1242	4.5018e-12	9.14279	9.17107	9.34691	9.51205	9.21477	8.80742	9.4435	8.54658	9.10582	9.16071	9.12461	9.0475	10.359	10.0974	10.2123	10.1518	9.61139	9.67169	8.88777	9.48626	8.9028	8.90609	8.98124	9.21869	8.39883	9.69889	8.25944	8.61257	8.95778	9.4776	9.18385	9.57668	9.75274	9.80219	10.3236	9.47969	9.67198	8.91484	9.01069	7.83701	7.58754	7.55235	9.16826	9.42348	9.00576	8.94598
WBGene00014253	ZK1320.3	30.3658	4.50341e-11	11.0815	11.2334	11.4798	11.4044	11.3401	11.152	11.2813	10.9479	11.1561	11.2773	11.1183	11.4136	12.0916	12.3698	11.9011	11.8159	12.154	11.7031	11.4574	11.1268	11.6026	11.4786	11.483	11.3621	11.681	11.1859	11.3336	11.7053	11.8009	11.9133	11.3826	11.2323	11.0063	11.1161	11.9046	10.8795	11.2864	11.3192	11.2401	10.772	10.7805	10.761	11.418	11.2096	11.2181	10.9918
WBGene00014813	M176.9	54.782	6.93552e-17	5.69485	5.80258	6.15187	5.39049	6.0722	5.96235	5.5854	5.29152	5.18758	5.43785	5.21047	5.23565	6.24081	5.83875	6.15301	6.29924	6.03172	6.26273	5.32113	5.24016	5.60697	4.95562	5.32987	4.78094	5.40522	5.97309	5.57416	5.82626	5.6778	5.54925	6.52192	5.5459	5.83774	5.76759	6.15109	5.64564	6.29457	5.88807	5.35452	5.87324	5.80971	5.5099	6.25151	5.28417	6.00149	7.3107
WBGene00014836	T09F5.12	27.8643	2.21398e-10	6.90356	6.07877	8.14555	6.80661	7.09347	7.46696	7.52596	8.90708	7.78678	8.1457	7.28778	7.49212	6.50924	6.75735	6.71389	9.25413	6.54728	8.85892	7.35411	9.08091	8.25467	7.68708	7.4237	7.4627	9.40979	9.91826	10.0319	8.9839	8.93392	8.69894	9.02178	8.2328	7.66137	7.93573	7.6123	7.44325	6.91348	7.15085	7.18313	8.5346	8.17869	8.25954	7.05384	7.14596	7.04765	7.47833
WBGene00015021	nfs-1	48.1191	1.91448e-15	10.0842	10.1533	10.2539	10.0951	10.1654	10.1925	10.5193	10.2953	10.4206	10.4809	10.4119	10.4335	10.1244	9.97166	9.56748	9.95724	9.66293	9.45459	10.5239	10.3763	10.5593	10.3245	10.4741	10.6935	10.4506	10.5991	10.2557	10.7304	10.9256	10.6293	10.1524	10.5744	10.5587	10.5791	10.2651	10.2336	10.0503	10.1301	10.2918	10.4242	9.89066	10.163	10.1763	10.1025	10.1933	10.0619
WBGene00015076	spi-2	27.0657	3.72054e-10	5.35295	5.46195	6.04945	5.58299	5.56664	5.91015	7.96185	6.39257	7.43521	7.10271	6.5007	6.81523	6.98749	7.44399	6.80975	7.14004	7.28075	7.42938	6.99422	7.78459	7.08007	6.44861	7.0312	6.93875	6.7548	8.49389	6.35794	6.47549	5.94032	6.31029	6.46453	6.63478	6.16267	6.42647	6.76969	5.26698	5.30263	5.65998	5.99946	6.1926	5.77772	6.107	5.85756	5.38483	5.71967	6.09881
WBGene00015085	B0244.10	31.7269	1.93243e-11	6.15852	6.04983	6.29675	6.06979	5.98011	5.83993	6.51246	6.66144	6.5477	6.76836	7.02943	6.84768	5.44042	5.40206	5.69372	5.21806	5.73561	5.12173	6.22095	6.69435	7.1081	6.98353	6.62214	7.00781	6.22518	6.77734	5.43487	6.65064	7.04031	6.94071	6.24222	6.76579	6.3416	6.51721	6.09876	6.31126	5.9354	6.02973	6.23233	6.36168	6.75171	6.3419	5.87977	6.1812	6.13648	5.89514
WBGene00015116	paic-1	54.9522	6.38961e-17	9.76635	9.85353	10.2319	10.5465	9.7409	9.42562	9.2021	9.01236	8.89058	9.27639	9.08912	9.49977	11.6972	11.6827	11.5932	11.463	10.6834	11.1698	9.85971	9.72558	9.79751	9.64873	9.7687	9.87625	9.72974	9.91742	9.35199	10.0161	10.1398	9.99632	8.81505	9.80504	10.0331	9.89329	9.60796	9.46377	9.84921	10.0363	9.89694	9.7977	9.32274	9.46188	9.99315	9.86185	9.9274	8.40734
WBGene00015147	B0336.7	28.7101	1.28502e-10	9.7633	9.69593	9.16828	9.33842	9.50875	9.63471	9.56931	9.65756	9.79746	9.46266	9.82205	9.5929	9.31636	9.41875	9.17208	9.12786	9.62038	9.22363	9.70843	9.53586	9.60239	9.78166	9.80091	9.78752	9.70527	9.34721	9.24347	9.45619	9.32676	9.33804	9.47102	9.29996	9.31184	9.39241	9.37211	9.85264	9.42601	9.55102	9.57767	9.4455	9.67274	9.71486	9.41552	9.5442	9.59497	9.22563
WBGene00015177	tmc-2	27.2902	3.21365e-10	6.56432	6.88978	7.08519	7.63321	6.73155	6.58622	6.98293	6.4667	6.30652	7.17821	6.7069	7.08551	7.4187	6.78981	7.42585	7.05978	5.77806	5.87838	6.34732	6.23317	6.4759	5.78307	6.47074	6.47982	5.31123	6.61171	6.06478	6.04893	6.40997	6.35	6.4782	7.45496	7.52213	7.63273	6.74418	6.89531	6.60172	7.32325	6.82017	7.25922	7.08983	7.37643	7.19524	6.73335	6.81655	7.50637
WBGene00015279	cest-5.1	32.4016	1.277e-11	6.45697	6.52195	6.64177	6.87949	6.69855	6.71011	6.14766	6.2948	6.60998	6.82187	6.64536	6.62375	6.83519	6.43042	6.90686	6.30958	6.41639	6.86748	6.24701	6.2878	6.43915	6.43254	6.07779	6.22406	6.70079	6.80228	6.17188	6.01116	6.34185	6.72182	6.81078	6.41183	6.61157	6.57027	6.84021	6.55669	6.7557	6.62512	6.5736	6.4986	6.09239	6.35222	6.59967	6.80472	6.55003	7.32245
WBGene00015299	npr-42	27.3398	3.11146e-10	4.89954	5.22908	4.99647	4.86565	5.09062	4.88092	4.7686	4.86571	4.62605	4.62852	4.70791	4.65706	5.51808	5.7789	5.53897	5.23451	5.89959	6.06267	4.82603	5.13334	4.91989	4.67415	5.07344	5.02338	5.1428	4.87968	4.91692	5.19353	5.0303	5.11308	5.14596	4.74807	4.90252	4.67825	5.05277	4.80681	5.41597	5.00341	4.56175	5.22304	4.93804	5.11886	5.18327	4.9017	4.89617	5.42392
WBGene00015333	slc-17.3	36.299	1.24341e-12	6.741	6.29386	6.62283	6.20745	6.55063	5.90993	5.66626	5.98653	6.09914	6.67705	6.64405	6.81845	5.01696	4.86043	5.49819	4.6606	6.0718	3.9596	6.43198	6.37886	7.20609	6.97513	6.69545	6.7936	7.07655	6.35001	6.79055	6.74991	6.5679	6.77304	6.53396	7.18515	7.12379	6.80186	7.81641	6.45924	6.0271	6.35957	6.77618	6.36645	7.18063	7.04455	6.23453	6.62692	6.30139	6.43221
WBGene00015355	C02F12.5	46.1148	5.42651e-15	7.77226	7.79719	8.31797	7.18381	7.9195	7.6198	8.42616	8.4365	8.18733	8.09114	8.30166	8.10484	9.26819	8.95529	8.58955	9.27783	8.73818	9.57094	8.22008	8.00138	8.6666	8.15639	8.34625	7.90125	8.35562	8.41261	8.57884	8.53373	8.75447	8.39343	8.42752	7.5709	8.29186	7.35914	8.94382	8.36959	7.61524	8.05925	7.63077	6.6014	8.08613	7.05979	7.5367	8.18408	7.58448	7.5074
WBGene00015381	C03B1.13	30.5225	4.08254e-11	6.90882	7.16167	7.43963	7.04041	7.0743	7.3096	6.68047	7.26299	6.28747	7.04522	6.95372	7.28496	7.11199	7.15492	7.0212	7.21456	6.82556	7.95499	6.55101	6.6506	6.77121	6.94924	6.388	6.62318	7.39742	6.45723	6.67612	6.45366	6.90417	6.7949	7.54627	7.02937	7.39205	7.26759	7.39992	7.11023	7.0993	7.21309	7.15482	6.90959	7.49935	7.00847	7.34494	7.18674	6.93553	7.59944
WBGene00015393	exc-13	37.0049	8.24587e-13	6.13127	6.12312	6.77098	6.58306	6.22519	6.51958	6.90663	5.90222	6.6432	6.14544	5.7581	6.15457	7.48631	7.34269	8.01746	7.88581	7.05152	8.04847	7.20307	7.4331	7.18313	6.30602	7.17476	7.11278	5.82312	6.69584	5.79057	5.77849	5.56374	5.88119	6.90637	7.12803	6.76128	6.89068	6.87476	6.13797	6.21997	6.09783	6.85879	6.73948	6.2046	6.80817	6.4464	6.31683	6.41337	7.44479
WBGene00015403	clec-10	110.749	2.72403e-26	8.02437	8.61825	8.41914	8.81845	8.33702	7.95904	7.24949	8.43812	6.83574	8.98555	8.26214	8.98188	4.14941	3.78016	3.03757	3.9489	3.25678	2.32653	8.5056	7.57566	8.63208	8.76633	8.62263	8.95156	7.85259	7.14883	8.02816	8.77433	8.85836	7.98966	8.09841	9.15466	8.89259	9.32959	8.74431	8.63451	8.59056	7.92659	8.571	9.06415	8.98741	9.02221	8.63693	8.12344	8.32778	7.89425
WBGene00015601	fbxa-166	44.3293	1.39809e-14	4.88572	4.65158	4.63303	4.17785	4.71667	4.68725	5.53332	5.02608	5.65913	5.54558	5.21572	5.19663	4.95248	4.51522	5.01899	5.0356	4.3283	5.07413	6.18903	6.18581	6.58659	5.97153	6.18399	5.97766	6.83946	7.08749	6.76365	6.63936	6.56919	7.26773	6.20096	6.91906	6.04402	5.86734	7.2043	5.5341	5.31179	4.41615	4.14811	4.97242	5.3114	4.14806	4.58337	4.36098	4.9317	6.1158
WBGene00015609	math-4	45.8194	6.33872e-15	8.1066	8.27661	8.00965	8.32241	8.04607	7.12601	8.23348	7.70085	7.24998	7.91577	7.95302	8.33962	7.89117	7.73219	7.56617	7.14535	8.14724	6.41243	7.90729	7.26562	7.95124	7.73417	7.97541	7.82077	7.16427	7.73764	7.88023	8.05275	8.52055	8.45931	7.02491	8.33685	8.3806	8.32183	8.27266	8.27115	7.96341	8.09468	7.88558	8.26251	8.2635	8.02041	8.17199	8.05521	7.71648	8.52878
WBGene00015710	C12D5.9	29.4639	7.95099e-11	5.53489	6.3728	6.64796	6.53752	6.10896	6.07413	4.6785	5.3719	4.21812	4.94872	4.98828	5.17	4.44074	4.36724	4.24209	4.59442	3.94522	3.74836	4.68572	4.65521	5.08162	5.33678	5.03158	5.2371	5.64508	5.09158	5.10495	6.05071	5.87536	5.75865	5.73473	6.36669	6.4144	6.21015	5.5363	5.82171	6.50572	5.93642	6.19599	6.22745	5.82799	6.0159	6.10912	6.4293	6.09971	6.60316
WBGene00015828	math-14	64.9325	6.48047e-19	6.80905	6.79691	6.91713	6.87438	6.82919	6.76274	8.4382	7.53136	7.71517	7.92108	7.89714	7.28174	3.80987	4.24581	3.80987	4.26479	3.80987	3.80987	7.44467	7.29509	8.25371	7.4337	8.3477	6.97888	7.13109	7.65716	7.56829	7.4378	7.26565	8.41221	6.73935	7.52938	7.29358	7.19199	8.2889	7.95836	7.17075	6.68332	6.64063	6.87971	7.14409	6.60294	7.3313	6.76626	6.39714	6.15488
WBGene00015839	math-10	55.4236	5.09509e-17	4.93608	4.46855	4.43183	4.59158	4.40527	4.4519	6.18476	4.98613	5.7974	5.97092	5.43759	4.69227	3.31613	3.31613	3.31613	3.31613	3.31613	3.31613	5.17486	5.12769	5.68419	5.39637	5.63645	5.06475	5.35817	6.34946	5.35211	5.75441	5.63108	6.11008	4.23622	5.20501	5.03579	4.48141	5.63406	5.405	5.04458	4.51805	4.07998	3.71829	4.43796	4.21032	5.01651	4.40391	4.22219	4.31122
WBGene00015917	C17G10.3	31.8298	1.81364e-11	5.46349	5.55365	5.81966	5.30292	5.61205	5.66183	5.19549	5.26581	4.82808	5.06492	4.87228	5.3389	6.04472	5.51146	6.09244	5.99253	5.53296	6.1184	5.03672	5.06136	5.23514	4.85048	5.10962	4.50674	4.8746	5.84503	5.83905	5.40588	5.58138	5.30158	6.10888	5.10241	5.66502	5.52721	5.7804	5.48445	5.77183	5.45855	5.47642	5.95176	6.32485	5.91575	5.9464	5.17065	5.58975	6.68146
WBGene00016004	C18H9.6	27.8452	2.24158e-10	8.80284	8.78429	8.95266	9.48868	8.89495	8.42112	8.87068	7.94211	8.39311	8.85535	8.64407	8.77263	8.50741	8.35283	8.82511	7.52426	8.76468	6.6181	8.35702	8.07056	8.75454	8.88946	8.35313	9.1352	8.62566	8.45247	7.90576	8.60199	8.63427	8.7929	8.73023	9.05936	9.19203	9.10056	8.75594	8.58225	9.23616	8.48714	8.94897	8.4947	7.70928	7.92736	8.7219	9.11668	8.83369	9.54953
WBGene00016046	C24B5.4	42.7593	3.2609e-14	6.86177	7.14654	6.56503	7.35027	6.8428	7.10803	7.65111	7.48868	7.56685	8.58199	7.90572	7.95188	7.59228	8.02325	7.82018	7.77074	8.44172	7.58269	8.13884	8.28437	8.47848	8.33183	8.17809	8.31718	8.31463	8.39473	7.99797	8.55948	8.40192	8.49918	7.4953	8.21234	7.88855	8.24403	8.5741	7.67872	7.55437	6.74002	6.64283	7.56604	7.41347	7.60683	7.00345	7.2104	6.72337	7.22213
WBGene00016052	dod-3	43.3116	2.41687e-14	5.70171	7.43822	6.10202	6.39875	6.49309	7.7569	7.09524	6.90875	6.73487	9.51473	7.53551	7.12104	10.5909	11.7972	10.4381	10.1817	10.9804	7.54384	8.41174	8.0635	8.08918	8.75596	8.67295	7.71674	7.3206	8.99915	7.98329	8.10091	7.75223	8.19016	7.21329	6.3852	5.59805	6.77456	8.61799	5.73624	6.97608	6.51285	6.45641	6.71606	6.64287	6.71287	6.19761	6.90831	6.83942	6.93725
WBGene00016064	acd-1	30.4611	4.24238e-11	5.1969	4.7395	5.78484	5.89696	5.51719	5.53907	8.32778	6.3566	7.7602	8.29442	7.44989	7.19419	5.70414	4.76442	5.48482	5.70502	4.87798	5.32013	7.4252	7.11507	7.55807	7.48663	7.68797	7.97124	5.55054	7.48738	5.60044	6.33286	6.56534	7.11091	7.20242	7.30262	7.10512	7.65584	6.73771	6.66799	5.32128	5.16271	5.85324	6.05091	5.74966	5.8592	5.47764	5.55543	5.30415	7.5655
WBGene00016097	C25E10.8	35.5783	1.89762e-12	7.45893	7.4672	7.98467	7.45049	7.94882	7.67616	8.86891	8.65606	9.0076	9.09188	8.80353	8.7957	10.0838	10.5108	9.9848	9.83852	10.7614	10.815	8.72213	8.5825	8.90746	8.62533	8.8779	8.81261	9.80777	9.72819	9.23059	9.40909	9.40014	9.43602	7.91368	7.88774	7.8637	8.0631	8.44427	7.71579	7.42685	7.78517	7.78112	7.5529	7.9976	7.50464	7.67122	7.67062	7.6513	7.84833
WBGene00016102	C25F6.1	29.8647	6.17116e-11	7.95318	7.92864	8.01382	8.28879	7.99886	7.58151	7.9844	8.17041	7.94627	8.45096	8.10576	8.27628	7.92568	8.10323	8.33673	7.63419	8.04675	7.48085	7.98534	7.87639	8.26593	8.1241	8.22517	8.22297	8.00768	7.92862	8.27007	8.19416	8.30557	8.29974	7.54135	8.38376	8.248	8.38661	8.24856	8.07986	7.77801	8.0896	8.0148	8.72621	8.47575	8.83736	7.86042	8.04753	7.97444	7.57969
WBGene00016116	C25H3.7	32.9636	9.06628e-12	10.4942	10.3446	10.3632	10.0671	10.5203	10.3217	10.5519	10.9468	10.7274	10.9532	10.8235	10.9067	10.5971	10.531	9.91315	10.6845	10.4168	9.807	10.9721	10.6987	11.0615	10.9531	10.9124	11.0834	11.3051	10.8062	10.4861	11.4951	11.4383	11.2334	10.5836	10.6387	10.7523	10.7778	11.0521	10.4879	10.2361	10.5004	10.319	10.8045	10.644	10.7298	10.2738	10.3521	10.4297	10.4568
WBGene00016174	mfsd-13.2	62.7109	1.73845e-18	7.21812	7.75435	8.03269	8.37667	7.90201	7.90883	6.73051	7.00529	7.00026	7.3916	6.8029	7.70567	6.7679	6.52002	7.36348	6.26632	6.57779	6.29593	7.18951	6.62153	7.35929	7.1953	7.2253	7.4563	7.83081	7.25061	7.85183	8.20369	8.08498	8.10545	7.36196	8.13053	8.24911	7.77002	7.62149	7.06752	7.85428	7.68859	8.05346	7.76461	7.52344	7.38514	7.79491	8.0026	7.79883	8.3991
WBGene00016274	C30G12.2	64.3817	8.26219e-19	9.72916	10.7378	10.6179	10.7147	10.4611	10.0524	8.01651	9.88438	8.39821	9.05147	8.69142	9.17891	12.6209	12.6176	12.1759	11.6931	12.1788	10.0053	8.87045	7.86097	8.10375	8.6357	8.34183	8.09891	8.58508	6.81395	8.68923	9.37766	9.51499	8.6255	8.21262	8.71635	9.6809	9.20314	8.77453	9.30297	10.3493	10.7632	10.044	8.55134	9.08558	8.66312	10.6136	10.0015	10.5414	8.13653
WBGene00016294	C31H2.4	91.1765	1.95824e-23	6.78953	6.46649	6.85025	7.13395	6.75033	5.58223	7.67475	7.50334	8.14032	7.73171	8.16734	7.7563	5.56873	5.07297	5.92338	4.96254	4.48208	4.69033	7.60151	7.98455	8.29168	7.97375	7.85803	8.25131	6.95888	7.34845	7.35019	7.69867	8.03031	8.10044	5.72984	8.00294	7.70853	7.61441	7.09784	6.90376	6.89644	6.20875	6.6812	7.18295	7.21067	7.48923	6.38923	6.5478	6.84936	6.48787
WBGene00016314	ttc-39B	32.5907	1.13768e-11	7.86274	7.91384	7.83121	7.94515	7.95119	7.47703	7.66811	7.61128	7.60382	7.71938	7.89306	8.10177	7.23121	7.46491	6.96175	6.62044	7.58734	6.08037	7.77591	7.49146	7.90342	7.93017	7.84996	7.79874	7.47438	7.95467	7.95935	8.45176	8.41671	8.24079	7.25783	7.49914	8.02541	7.9838	8.4286	7.57089	8.13635	7.4938	7.86043	6.6673	7.09928	7.08176	7.68624	7.96627	7.83807	8.27433
WBGene00016325	C32E8.9	39.4146	2.07923e-13	8.79675	8.49305	8.53956	8.3763	8.5718	8.38707	8.46405	9.28356	8.89584	9.2292	9.37374	9.34969	8.22461	8.13117	8.26259	8.20129	8.18659	8.0736	8.78764	8.71785	9.0497	9.08536	9.01786	9.08487	9.52933	8.89268	9.34765	9.59321	9.60316	9.54602	8.41346	8.8172	8.62844	8.66825	8.83823	8.51068	8.92945	8.33198	8.32084	7.95116	8.28661	8.25746	8.55888	8.54388	8.47951	7.84177
WBGene00016346	fbxa-120	29.9123	5.98878e-11	6.75743	6.32447	5.98258	5.71218	6.39788	6.26672	7.04198	7.30789	6.95199	7.33808	7.36217	7.06742	6.19803	6.89921	5.58186	6.38424	7.28261	6.28839	7.54854	7.3575	7.3294	7.48352	7.63195	7.41	8.02447	6.94099	7.43038	7.70885	7.64631	7.53053	6.25147	6.29855	6.28593	6.07105	5.99125	6.84719	6.02387	5.9898	6.70696	6.27144	6.61042	6.26064	6.04932	6.35295	6.31837	6.1358
WBGene00016412	mrps-26	34.2758	4.11103e-12	10.4939	10.3542	10.548	10.3774	10.575	10.4897	10.54	10.7022	10.5667	10.5714	10.6595	10.7052	10.0094	9.75978	10.0035	9.83877	9.89558	10.1916	10.4376	10.4582	10.546	10.5509	10.478	10.6512	10.6169	10.4865	10.6472	10.7021	10.7773	10.599	10.6319	10.6887	10.7824	10.7559	10.4384	10.5373	10.3962	10.4741	10.5488	10.4665	10.7862	10.7223	10.451	10.5048	10.4633	10.3532
WBGene00016414	C34F11.2	29.3788	8.39215e-11	5.7018	5.86484	5.889	5.23256	6.13272	5.87428	5.57707	5.62484	5.34297	5.46501	5.60865	5.71578	5.9152	5.5501	5.57953	5.96425	5.76758	5.42654	5.29899	5.05141	5.16044	5.28219	5.25145	5.03187	5.58139	5.4022	5.54347	6.01603	6.02558	5.50674	5.81807	4.98084	5.60442	5.3033	5.66532	5.48902	5.76209	6.15798	5.42752	4.84587	5.33501	5.08258	6.31379	5.18981	5.844	6.57414
WBGene00016435	C35B1.5	33.0025	8.85473e-12	10.6017	10.308	10.8533	10.9767	10.7654	10.5005	10.479	10.929	10.8252	11.7485	11.4414	11.6227	11.2473	11.027	11.229	11.0464	9.67794	10.6997	11.7029	11.5446	12.3146	11.807	11.6151	11.9461	11.4136	10.6065	11.8901	11.7143	11.917	11.4038	10.8243	11.1768	10.9139	11.2061	11.5703	10.4192	11.1564	10.4858	10.3606	10.462	10.4006	10.5736	10.6492	10.6423	10.7113	10.302
WBGene00016442	C35D10.5	79.1201	1.79683e-21	9.58109	9.32179	9.3542	9.47244	9.41684	9.27116	9.40085	9.99286	9.79195	10.0696	10.1603	9.99808	9.13857	9.05729	9.05168	9.05813	9.06671	8.75255	10.0103	9.79471	10.2876	10.2453	10.0887	10.2645	10.2226	9.73601	10.3191	10.5504	10.6645	10.2637	9.47793	9.90864	10.0066	10.0603	9.64924	9.75757	9.44644	9.37252	9.38981	9.55074	9.37722	9.77502	9.29749	9.42867	9.48261	9.0979
WBGene00016450	clec-5	31.8976	1.73961e-11	8.96737	8.81208	9.08688	9.03941	9.15858	8.97064	8.4139	9.12292	8.40566	9.42265	8.95978	9.05893	8.83078	9.09106	8.68911	8.24792	7.59558	7.12859	8.59733	7.36065	8.46079	8.47619	8.68995	7.83429	7.62633	7.35793	8.40722	8.58002	8.61247	8.58636	8.75128	8.83267	8.31027	8.76723	8.96685	8.22815	8.93673	8.77729	9.30345	8.5103	9.12492	8.85817	9.0293	8.90908	9.0791	9.0897
WBGene00016511	C37H5.13	36.7148	9.7582e-13	8.83575	8.91943	9.0731	8.9782	8.98003	8.48766	9.31042	9.51957	9.36105	10.0986	9.87196	9.7271	9.55007	9.32961	9.24999	9.61087	9.15544	9.33322	9.42432	9.37915	9.69434	9.64823	9.54413	9.57538	9.73994	9.41024	9.71103	9.81443	9.8828	9.67294	8.96821	9.57055	9.4345	9.64071	9.56716	9.02485	9.09091	8.79359	8.75259	9.30763	9.01316	9.34001	8.72216	8.91816	8.99677	8.52632
WBGene00016602	mus-81	35.8898	1.58001e-12	10.1263	9.84543	9.5941	9.5493	9.87977	9.98002	10.0191	10.2484	10.2347	10.1452	10.3362	10.0301	9.80471	10.0411	9.9462	10.0545	10.4186	10.0877	10.2956	10.036	10.0887	10.4698	10.2821	10.2619	10.2909	9.83697	10.0736	10.311	10.1311	10.1153	9.99131	9.50556	9.66179	9.80287	10.1375	10.0375	9.79771	9.94374	9.74603	9.87441	9.90106	9.81338	9.7747	9.89025	9.82253	9.83436
WBGene00016630	acer-1	38.3599	3.78263e-13	12.3608	12.5032	12.1945	12.3313	12.5902	12.4047	13.2046	13.0805	13.1814	13.6761	13.3811	13.3354	12.581	12.9118	12.2709	12.971	11.8099	12.283	13.4258	13.0589	13.6387	13.6002	13.4479	13.5348	13.5878	13.3729	13.6436	13.9246	13.5982	13.5209	12.5413	12.8919	12.8003	12.7708	13.5647	12.3385	12.3829	12.4315	12.378	13.0099	12.5256	12.9218	12.398	12.4825	12.3118	12.1345
WBGene00016655	acbp-1	28.5936	1.38449e-10	11.33	11.2765	11.5387	11.7073	11.4666	11.3461	11.1347	11.2247	11.1134	11.4416	11.2837	11.4659	11.9337	11.8937	11.7132	11.8733	11.0297	11.165	11.4435	11.1821	11.6453	11.3751	11.4594	11.5447	11.577	11.3488	11.3547	11.8089	11.8652	11.8376	11.3228	11.3927	11.3954	11.3853	11.4357	11.1542	11.3481	11.7772	11.2073	10.6433	10.6822	10.5862	11.5082	11.39	11.4344	10.8843
WBGene00016663	C45E1.4	31.0106	3.011e-11	5.53617	6.03712	6.39982	5.87185	5.86729	5.68129	6.40465	6.9181	6.01637	6.70389	5.98002	6.77834	5.65474	5.25199	6.00391	6.54711	5.74146	6.49275	6.35181	6.28872	6.52159	5.91561	6.38977	6.11566	5.96323	6.52707	7.24159	6.01596	6.27219	6.03374	5.89766	6.60806	6.35003	6.20783	6.61151	6.10909	5.64964	5.93534	6.11179	6.51218	6.6524	6.81683	6.00127	5.80235	5.89315	6.59609
WBGene00016754	cebp-2	27.2945	3.2046e-10	8.79874	8.44621	8.19488	8.82761	8.51627	8.70806	8.37755	8.61034	9.01521	8.51711	8.71863	8.51089	8.36693	8.45054	9.16155	8.23638	8.65993	9.50956	8.51433	8.48274	8.54668	8.80775	8.56188	8.48974	8.75704	8.23418	9.7392	8.6187	8.59223	8.47246	8.5155	8.62805	8.54857	8.33129	8.66887	8.89345	8.70072	8.38252	8.66265	7.84458	8.78408	8.18547	8.47734	8.61447	8.65408	8.54245
WBGene00016756	C49A9.2	46.5054	4.42198e-15	8.38446	8.44233	8.66385	9.04625	8.59459	8.20374	8.07476	8.3101	7.74361	8.19953	8.1715	8.58218	8.22047	7.60341	8.59978	7.9838	7.4126	7.94518	7.92254	7.68004	7.97489	7.64923	7.8231	7.88493	7.64008	7.97119	8.22501	7.93285	8.26586	8.49737	8.0671	8.60015	8.93538	8.71129	8.75587	8.5705	8.74338	8.41359	8.51065	7.86823	8.6504	7.96567	8.68658	8.46319	8.51784	8.69185
WBGene00016767	C49C8.3	33.4635	6.698e-12	7.19493	6.94043	6.59667	6.3761	6.83397	7.45186	7.57107	7.95517	8.10376	7.53813	7.75708	7.55217	7.6964	7.32753	7.19329	7.67008	8.00747	7.68489	7.74769	7.86809	7.73545	7.87683	7.66557	7.668	7.88038	7.83231	7.57746	7.82573	7.75557	7.51591	7.4149	6.38787	6.78174	7.09657	7.74596	7.36853	6.71057	7.27719	6.70922	6.16277	6.73533	6.48975	6.92505	6.99897	6.77296	7.25793
WBGene00016809	C50D2.6	32.0052	1.62819e-11	6.27367	6.04736	5.86262	6.41642	6.04566	6.92657	5.89144	4.95627	5.84659	5.83578	5.59389	5.6203	7.31252	7.8521	7.37692	6.67984	6.12509	6.4287	6.51467	5.94982	6.07021	5.83599	6.87954	6.58078	5.22046	6.12934	5.23415	5.39848	5.66615	6.29107	4.96991	6.55383	6.52979	6.34679	5.78687	6.50535	6.07328	6.40576	6.30711	6.46345	6.11776	6.83341	6.00803	6.14843	6.62969	5.1688
WBGene00016812	mcat-1	83.4961	3.32577e-22	9.58413	9.59972	9.4828	9.47284	9.61492	9.5126	10.0738	10.1322	10.2702	10.6857	10.5309	10.3068	9.53116	9.61893	9.50106	9.60124	9.59184	9.29468	10.2143	9.99913	10.3682	10.1962	10.2699	10.4407	10.3288	10.1302	9.87629	10.4552	10.5656	10.3344	9.79265	9.94692	10.0333	10.2957	9.86464	9.8229	9.57266	9.69368	9.36716	10.2027	10.0659	10.1965	9.55349	9.53923	9.54078	9.42323
WBGene00016860	cyp-33C9	32.412	1.26886e-11	7.43872	7.82918	7.99452	8.35589	7.72374	7.45328	8.36689	7.96328	7.86495	8.31669	8.34607	8.49953	8.17443	8.76126	8.51884	7.91524	8.52859	8.02697	8.36648	8.62285	8.83596	8.44963	8.71116	8.72428	9.03941	8.54889	9.13201	8.94497	9.12499	9.08997	7.78686	8.12793	8.34212	8.50648	8.49446	8.26256	7.76171	7.65566	7.9803	8.77605	8.49271	8.70034	8.07865	7.65993	7.65908	7.62462
WBGene00016877	C52D10.3	38.8765	2.81919e-13	8.00065	8.45424	9.62132	10.2038	8.68054	8.93038	8.76065	8.02906	7.31097	8.96056	7.58732	8.48909	10.2481	9.8253	10.4465	10.8635	7.09416	10.0841	8.45286	8.49862	8.63513	7.12065	8.03895	8.36809	7.47955	8.32003	8.28901	7.07168	7.69743	8.22235	9.02199	9.76799	9.73539	9.97857	8.68642	8.76759	8.9792	8.70623	9.26003	9.39659	8.58961	9.26944	9.38941	8.6014	8.95465	6.30797
WBGene00016883	C52E2.4	32.7141	1.05522e-11	5.23413	5.81166	5.59727	5.86946	5.82959	5.64447	5.95576	5.57435	6.07551	6.46941	6.0917	6.31529	4.57605	4.29718	3.96601	4.44593	4.96348	4.73218	5.9396	6.41396	6.17348	5.63099	6.26599	6.17894	5.94561	7.14858	5.63751	6.06841	5.91544	6.39058	6.17143	5.87936	6.05073	6.02195	7.07766	5.78495	5.42723	5.901	5.66505	6.09067	5.9345	5.59913	5.93952	5.63264	5.42113	8.46403
WBGene00016957	atic-1	43.4391	2.25593e-14	9.90544	10.0814	10.6589	10.8065	10.1216	9.8422	9.29601	9.61867	9.01331	9.6189	9.56779	9.68315	11.8101	11.8692	11.7496	11.7785	11.0209	11.2183	9.96338	9.63429	9.88195	10.1567	9.8644	10.1909	10.0059	9.76285	9.96949	10.2837	10.2911	10.2458	9.11323	9.86753	10.0784	9.95964	9.39342	9.37986	10.8015	9.78975	10.1168	9.70639	9.4705	9.53857	10.2743	10.25	10.1837	8.77585
WBGene00016987	CC8.2	39.3096	2.20621e-13	8.87033	9.01911	8.79213	9.20023	9.20785	8.8681	8.18391	8.97154	8.46715	8.16042	8.201	8.25088	10.0484	10.1225	10.6249	10.6013	9.80058	10.9587	9.39523	9.215	8.91106	8.90705	8.58299	9.00292	8.78386	8.33996	10.2777	8.98027	9.03755	8.26203	8.62326	8.74385	8.22229	8.19899	8.62859	8.65412	8.8835	9.08737	9.00801	8.88083	8.78924	8.94574	9.18378	8.93792	8.85718	8.26229
WBGene00017007	D1007.10	28.662	1.32513e-10	8.97898	8.59656	8.37678	8.13482	8.74203	9.1648	9.12551	9.16748	9.46227	8.9475	9.44168	9.05035	8.72199	8.75483	8.42332	8.76399	8.80964	8.35812	9.39879	9.43626	9.30503	9.4813	9.38895	9.3823	9.64265	9.34511	8.49798	9.39365	9.28036	9.24638	8.88137	8.5465	8.60138	8.69434	9.10639	8.72462	8.84706	8.63452	8.51541	8.53471	8.24682	8.68319	8.59391	8.75041	8.65267	8.68683
WBGene00017035	D1065.3	27.0826	3.67958e-10	4.81397	5.24768	6.0967	5.14243	5.51015	5.10886	5.03428	4.80657	4.69452	4.7963	4.32059	4.55032	6.1001	5.35504	6.04785	6.21454	5.04002	6.13089	4.82101	5.30835	4.94833	4.26521	4.53756	3.99442	4.53771	5.39768	5.27995	5.26664	4.93805	4.8473	6.03964	5.18877	5.4167	5.37113	5.22666	4.30393	5.55895	5.48739	4.91355	5.38784	4.69959	4.62872	5.63294	4.83107	5.4959	7.01681
WBGene00017041	D2007.1	30.9671	3.0936e-11	7.62822	7.69935	7.79004	7.65694	7.43453	7.70814	7.28854	7.79362	7.57134	7.76031	7.53228	7.88258	7.99981	7.9913	7.66812	7.60531	8.14634	7.87102	7.56758	8.01393	8.07475	8.21529	7.52848	7.88729	8.7106	8.10043	8.0576	8.35504	8.51973	8.52611	8.03062	7.80538	7.69967	7.36077	8.2712	7.53634	8.04247	7.21111	7.70504	6.99065	7.04666	7.15145	7.67047	7.75743	7.5307	7.75871
WBGene00017058	msrp-6	39.2696	2.25669e-13	5.88841	6.22332	5.98337	5.41935	6.21913	5.53661	5.05521	5.789	4.72338	4.96675	5.4264	5.77591	5.446	5.18747	4.94229	5.32712	5.57447	4.60099	4.90182	4.33721	4.53646	4.97866	4.80821	4.47289	5.23575	4.40703	5.094	5.40428	5.33288	4.52914	5.77367	4.99647	5.81114	5.54473	4.89102	6.06066	5.56401	6.63018	5.4409	5.04243	5.66257	4.74897	6.32035	5.24051	6.07424	6.72337
WBGene00017071	aagr-1	27.4344	2.92584e-10	9.56278	10.6198	10.6961	10.3765	10.2624	10.2113	9.83492	9.13341	9.26159	9.38376	9.34546	9.57908	10.6668	10.8749	10.5116	11.02	11.8014	10.2553	9.90688	9.52204	9.83053	9.68675	9.91502	9.59288	10.5481	10.3794	10.0087	10.7233	10.6584	11.2214	10.6047	10.1095	10.1536	9.79922	10.1352	9.79567	9.96946	10.2853	10.6096	9.99395	9.53629	9.49895	10.7006	10.5578	9.60601	11.8764
WBGene00017082	DC2.5	139.351	6.74191e-30	7.9966	7.4189	7.20561	7.75351	7.78044	7.20103	8.99446	8.82408	9.40268	9.82039	9.71622	9.34323	7.28649	7.17459	6.95807	6.60346	6.55826	5.56806	9.14284	9.04911	9.78647	9.81359	9.39345	9.54536	9.73608	8.89435	9.34877	9.76463	9.86253	9.56621	7.6858	9.44496	9.16622	9.33153	8.6275	8.2079	7.71294	7.32154	7.64357	9.17202	9.02465	9.27362	7.30165	7.54033	7.83607	5.79787
WBGene00017089	poml-2	28.0428	1.97284e-10	7.24477	7.4963	6.91327	7.13196	7.12716	7.13691	6.25993	7.52373	6.05501	7.40332	7.35186	7.20153	7.9978	8.16388	8.36461	8.07359	7.66809	7.29891	7.37486	6.67131	7.5417	7.6408	7.50657	7.46902	7.45732	6.11717	8.26254	8.1379	7.86536	8.12158	6.95925	6.8194	6.91297	6.70285	7.73898	7.12079	7.11853	7.38321	7.02344	6.96774	7.14877	6.57071	7.34851	7.1794	6.99727	6.29245
WBGene00017119	timm-17B.1	42.6381	3.48325e-14	11.3356	11.1517	11.3833	11.5548	11.3045	11.0083	11.2502	11.6331	11.5459	11.7876	11.8118	11.7141	10.9154	10.9288	11.2442	10.8802	10.6707	11.0789	11.6303	11.5089	11.9378	11.8366	11.6461	12.0258	11.6036	11.338	12.0905	11.8856	12.074	11.8362	11.2228	11.736	11.7382	11.7654	11.0657	11.4055	11.5304	11.1205	11.2181	11.4275	11.4181	11.8597	11.3206	11.2033	11.3452	11.0609
WBGene00017128	E04F6.9	44.6561	1.17415e-14	8.77886	8.94325	9.31801	9.66741	9.00688	9.07048	9.35689	9.23242	9.33811	9.54442	9.20216	9.35908	10.8806	10.8753	11.4048	11.1647	10.8403	11.4939	9.83039	9.8275	9.97297	9.4709	9.6347	9.8213	9.36652	9.93616	9.93334	9.594	9.46935	9.49872	9.46307	9.66605	8.98579	9.4929	10.2927	8.80447	9.25818	9.12245	9.01181	8.94154	8.93807	9.14916	9.12784	9.19154	9.07307	9.04566
WBGene00017131	E04F6.15	30.1225	5.2464e-11	7.64795	7.94079	8.12183	8.50766	7.69547	7.85825	7.36112	7.11895	7.2874	7.25247	7.22584	7.46059	8.15712	8.34805	7.36847	7.43152	8.51756	6.97623	7.04113	6.97648	7.08528	7.62699	7.232	7.40642	8.07539	6.93185	7.69748	8.08131	7.82624	8.31796	7.47016	8.29791	7.93047	8.1115	7.70743	7.57338	8.37739	7.61199	7.89659	6.88684	6.54625	6.68097	8.03038	8.28932	7.56627	7.60798
WBGene00017244	apy-1	40.7133	1.0047e-13	10.3034	10.1669	10.6842	10.7126	10.5585	10.4298	10.5211	10.6629	10.4365	11.1613	10.9835	11.0816	11.1047	11.0069	11.0598	10.9855	10.1351	10.2671	11.0053	10.711	11.4026	11.1762	11.0992	11.3554	11.2191	10.4854	11.2257	11.4203	11.5015	11.4228	10.9181	11.2793	11.1288	11.2092	11.1865	10.6115	10.5205	10.2023	10.7049	11.3842	11.3236	11.6077	10.4178	10.5034	10.5065	10.6109
WBGene00017257	F08F1.3	34.7213	3.15182e-12	6.0115	6.10449	7.28911	7.11986	6.75859	6.63254	6.11627	6.58537	5.96101	6.72366	5.99019	6.73388	7.35716	7.05976	8.19821	7.35319	7.28428	8.74906	6.56431	6.66884	6.7622	6.41697	6.14725	6.33698	7.39683	6.54603	8.7077	6.78019	6.92205	6.53218	7.23768	6.45066	6.63636	6.42906	6.77239	6.10786	6.93145	6.43596	6.59064	5.83272	6.11655	6.22606	6.78374	6.51841	6.65588	7.26713
WBGene00017268	hmgr-1	28.8576	1.16934e-10	10.4506	10.3703	10.2961	10.1704	10.3894	10.4204	10.5824	10.5405	10.7343	10.7305	10.8404	10.4879	10.4699	10.4574	10.5229	10.4574	10.4519	10.8204	10.6108	10.7536	10.893	10.9817	10.7838	10.7937	10.798	10.5669	10.709	10.8448	10.8611	10.8644	10.7957	10.3573	10.4945	10.4841	10.6859	10.62	10.306	10.3775	10.3652	10.9042	10.8204	10.8841	10.3025	10.3875	10.3586	10.0737
WBGene00017294	F09E10.1	33.0553	8.57566e-12	7.17933	7.0872	6.06973	6.36924	7.03604	7.03707	7.69042	8.78925	8.42814	8.97504	8.81842	8.61727	6.82344	8.00453	6.55729	6.31052	8.6289	7.27288	9.27449	9.30562	9.65464	9.95269	9.5354	9.48882	10.8016	9.48743	9.81184	10.7732	10.69	10.6148	6.87465	5.79085	6.42431	6.33183	7.10386	7.01804	6.50608	6.99298	6.89025	6.71936	6.82482	6.89005	6.87765	6.96998	6.54168	5.82999
WBGene00017315	ugt-36	28.6267	1.35547e-10	4.91269	4.12642	4.55934	4.87524	5.14293	5.28153	5.80691	6.09627	5.92545	6.86718	6.42321	6.29574	6.53149	6.31729	6.82189	6.58579	6.36528	6.64108	5.87091	5.61961	6.1543	6.37983	5.91287	6.44862	6.15811	5.73573	5.9811	5.27774	6.09522	5.93448	5.87915	5.96791	5.53168	6.08766	5.9975	5.2656	4.96374	4.80719	4.67815	5.58745	5.9503	5.89458	4.65226	4.99879	4.79803	4.83885
WBGene00017336	ugt-41	37.0988	7.80917e-13	8.32956	8.77907	9.03026	9.15981	9.29721	9.72163	8.31353	9.30283	8.53753	8.38898	8.61068	9.16776	10.8129	11.5389	11.015	11.152	11.8428	12.8041	8.51361	9.21036	8.49188	8.91456	8.52783	8.64784	10.7635	9.30579	10.0451	9.10695	9.30214	8.83511	8.90683	8.63447	8.38123	7.91313	8.7422	7.39145	8.90063	9.30764	8.9505	8.85561	9.44043	8.8441	9.16974	8.81273	9.1763	8.19065
WBGene00017374	ttr-41	37.3397	6.79417e-13	10.2514	10.4148	10.5898	10.4935	10.6059	10.5827	10.6519	10.3236	10.5893	10.8765	10.561	10.5253	11.4404	11.5175	11.346	11.3604	11.3637	11.5557	10.7415	10.8549	11.006	10.7202	10.8512	10.6134	10.8736	10.9306	10.664	10.9675	11.0447	11.0351	10.5933	10.0778	10.0232	10.1132	10.7833	9.81595	10.6029	10.4624	10.4038	9.7503	9.81166	9.6308	10.5857	10.5093	10.3741	10.526
WBGene00017390	F12A10.1	27.2865	3.22139e-10	6.46672	7.22936	7.00064	6.64432	7.3648	7.26506	7.36954	8.37815	7.84617	7.96056	8.01292	8.20076	7.92326	8.561	8.43077	8.95532	9.35356	10.857	7.25475	8.08167	7.8057	8.2583	7.1476	7.63177	9.21131	7.88717	9.68037	8.14723	7.83014	7.21875	8.46513	6.95432	6.85161	6.97953	7.82624	6.56835	6.59223	7.39821	6.99502	6.91992	6.75334	7.28695	7.21219	6.64317	7.1301	6.83023
WBGene00017429	F13D11.4	27.5626	2.69201e-10	6.45722	6.72594	7.63713	8.06607	6.99072	7.35533	7.31752	6.36824	7.23905	7.54747	6.32405	7.0929	8.6934	8.55944	9.17701	8.97256	7.79895	8.38594	7.39652	7.49758	7.14964	6.09291	6.96508	7.17834	5.63527	8.23967	6.87303	5.7289	6.1474	6.0076	7.21396	8.23171	7.65364	8.01015	8.04856	6.67985	7.82289	6.50677	7.28655	7.025	6.06304	6.94358	7.08277	7.44072	7.09272	7.92867
WBGene00017442	scly-1	31.332	2.46654e-11	7.06727	6.89537	6.69916	6.58183	7.21456	6.75832	6.94268	7.1624	6.67774	7.21952	6.95519	6.75585	6.55987	6.27788	6.10633	6.51474	6.29264	5.94312	6.95508	6.92831	7.49488	6.93976	7.00249	7.24176	7.11836	7.16817	6.66146	7.61631	7.71401	7.55381	7.07818	7.20403	7.2038	7.05791	7.31655	6.90456	6.91967	7.05938	6.62921	7.26896	6.90651	6.78204	6.76983	6.79676	7.04166	7.20619
WBGene00017498	pud-4	27.2491	3.30085e-10	6.5414	9.74964	9.23977	9.30249	8.47268	8.0633	6.40726	5.79141	5.51607	6.37815	6.00755	6.22693	9.58034	9.21339	9.48523	10.4748	10.7226	9.89801	7.88291	7.39226	7.33685	7.45458	8.44244	7.29243	8.01089	6.30008	7.91961	7.7644	8.21355	9.43504	10.0159	9.44006	10.1689	9.72061	9.13427	8.05914	8.91656	8.9582	7.80989	5.1869	5.36046	4.24291	8.69011	9.19764	7.7969	6.26788
WBGene00017592	F19C7.2	101.233	6.00007e-25	7.26289	7.50327	7.94617	8.2101	7.67401	7.37663	6.85802	6.67798	6.54851	7.17543	6.72185	6.88094	5.92162	5.78766	6.09007	5.18493	5.22785	5.32082	6.27926	6.74407	7.10069	6.53388	6.51346	6.59264	6.59638	6.66925	7.09526	7.04207	6.93137	7.08506	7.4299	7.66554	7.73274	7.50379	7.528	7.30162	7.58582	7.52917	7.87154	7.81955	7.38554	7.40494	7.93888	7.49702	7.55064	8.2961
WBGene00017594	F19C7.4	29.0816	1.01373e-10	5.73579	6.39817	6.18566	6.55857	6.08704	6.1355	5.91206	5.45291	5.35604	5.58664	5.58768	5.92239	4.44292	4.72494	4.78056	4.24372	4.54992	5.37943	4.77615	5.00015	5.04389	5.08912	5.26453	5.08892	6.22313	4.2989	5.39316	6.24588	5.91137	6.45815	6.91229	6.2121	6.50294	6.19916	6.13772	5.64257	5.88087	6.27908	6.39041	6.46617	6.21896	6.0758	6.38355	6.28542	5.8814	5.50613
WBGene00017599	F19F10.3	37.3415	6.78704e-13	5.53977	6.26039	6.31819	6.64515	6.25688	6.08933	5.66235	6.3266	5.74017	6.10015	5.83133	6.03224	7.19304	6.99307	6.9547	7.1808	6.82805	6.82043	5.62398	5.4368	5.95844	5.67754	5.97614	5.67968	5.76847	5.61854	6.08498	6.1778	6.44224	5.74854	5.79363	6.41542	6.22326	6.16529	5.80676	5.97419	5.93586	6.3989	6.2201	6.38623	5.64162	6.06761	6.26495	6.23697	6.05294	6.38766
WBGene00017621	txt-17	32.7334	1.04291e-11	7.97556	8.24676	8.50357	8.3248	8.27948	7.84651	8.1941	7.82204	8.09733	8.30629	7.99743	8.07341	9.88689	9.9389	9.88838	9.88398	9.81277	9.93769	7.952	8.08977	8.15313	7.8064	8.07499	7.99715	8.13556	8.53813	8.05781	8.03673	8.08502	8.18268	7.57804	7.55085	7.78064	7.44623	8.08684	7.45983	8.10847	8.29509	8.18478	7.94689	8.27175	7.9467	8.24543	8.18861	8.1543	9.01686
WBGene00017635	F20D6.5	29.2838	8.91363e-11	6.82854	7.34816	7.27817	7.13703	7.04809	7.07763	6.6522	6.75881	5.60787	6.71258	6.34449	6.79753	7.64241	7.58017	7.26132	7.0965	7.0291	6.4302	6.40972	6.40624	6.96598	6.62319	6.92143	6.7478	6.38484	6.35393	6.0412	6.69347	6.97237	6.93871	6.84293	6.21651	7.16131	6.81791	7.18804	6.96942	7.11921	7.47471	6.76489	6.56411	6.5579	6.3525	7.33311	6.75657	7.26913	8.3763
WBGene00017660	F21C10.11	113.471	1.16302e-26	6.57554	6.85808	6.2749	5.45535	6.45006	6.36145	7.6691	6.4179	7.30449	7.60383	6.94858	7.40273	10.5171	10.5257	9.77825	10.4452	10.6218	9.082	7.99191	8.36077	8.64737	8.12414	8.10088	7.30858	7.71456	8.40643	6.34955	7.78782	7.83601	8.28878	7.40122	6.92095	5.72592	7.00165	8.48897	6.69408	6.1297	6.68558	6.17241	6.58294	7.07042	6.61516	6.36146	6.43211	6.19411	6.86825
WBGene00017673	icmt-1	40.0177	1.48138e-13	6.10545	6.16765	5.75003	4.94047	6.11925	6.78632	7.17015	6.02906	6.70277	6.88413	6.47906	6.21228	9.37974	9.59513	8.85402	9.17234	9.26049	9.06771	7.20529	7.18905	7.17458	6.35243	7.09002	6.24499	5.73489	7.26251	6.14199	6.34586	6.28453	6.34103	6.93503	5.6538	5.6178	6.36113	8.0631	5.86087	5.93759	6.38192	5.61508	7.28439	6.78766	7.15327	6.3882	5.37861	6.16777	7.50129
WBGene00017678	asp-12	36.641	1.0186e-12	8.94683	8.12687	8.79982	9.25193	8.26028	7.97607	6.68242	5.73691	7.20619	6.48913	5.96241	6.30187	10.5627	10.7768	10.3717	9.93372	10.7807	10.4517	6.23344	6.44122	6.00162	5.8617	6.10628	5.60133	5.93937	7.48818	6.87241	6.5726	6.23533	6.64785	7.41769	7.83734	6.36854	7.01699	8.70503	6.84554	8.68606	7.8134	9.18145	9.70319	8.67746	9.50764	8.45727	8.69253	8.5311	6.27194
WBGene00017688	ttr-35	28.278	1.69552e-10	8.34139	8.90267	9.33764	9.11717	8.88563	8.89994	8.69739	9.01622	8.58705	8.71335	8.61438	9.05891	9.45971	9.75578	9.32192	9.48718	8.42988	8.55211	8.56789	8.49376	8.63408	8.17156	8.48798	8.6146	8.78435	8.62214	8.72172	9.00398	9.14241	8.96716	8.99253	9.00993	9.20492	9.13969	8.85457	8.78418	9.00605	8.99656	8.73961	8.14058	8.4309	8.03698	9.01418	8.74426	8.98378	8.42416
WBGene00017690	ceh-60	40.4511	1.16261e-13	7.88031	7.73276	7.95842	8.16375	8.02495	7.17001	7.95796	7.68657	7.30104	7.843	7.83358	7.79889	7.55141	7.20451	6.96661	7.11136	7.24166	6.29298	7.19738	6.83318	7.38337	6.9367	7.37214	6.8052	6.15411	7.15797	7.52369	7.34662	7.60442	7.66076	7.0429	7.25288	7.72359	7.34316	7.88203	7.7206	7.79872	7.96382	7.70257	7.24756	7.72642	7.24624	8.02443	7.56337	7.87731	8.45782
WBGene00017698	F22B7.9	29.0094	1.06145e-10	7.04462	8.35312	8.65102	7.38225	8.72719	8.17336	7.50074	8.96034	8.10398	7.87456	7.03693	7.254	9.99313	10.9722	9.76658	12.0946	10.8056	11.4207	8.9445	9.94004	9.24337	9.29294	8.40884	8.96849	10.1335	9.37574	10.7486	9.96106	9.79025	8.44765	10.1857	7.01431	7.67207	7.13509	9.59024	7.08436	7.69213	8.26684	8.20681	7.56706	7.92971	7.88565	8.56263	7.67847	7.92468	7.90987
WBGene00017726	F22H10.2	55.3423	5.29755e-17	6.44362	6.47651	6.54449	5.7848	6.61136	6.22662	7.17977	8.67737	7.55649	7.95428	7.93467	7.77276	6.10998	7.84748	6.06454	6.38929	5.97273	6.51428	7.01555	6.84914	7.82689	8.19283	6.75753	7.3426	8.73503	6.62518	8.62516	8.35086	8.20243	7.59906	6.71561	6.04159	6.12885	6.44817	6.81678	6.0802	7.17807	5.82849	6.03714	6.50765	6.73479	6.45721	6.11735	6.60145	6.3249	6.40471
WBGene00017751	F23F12.3	31.173	2.72207e-11	6.2466	6.87204	5.91618	7.75967	6.41968	5.87951	6.76638	6.39617	5.95752	6.27305	6.40466	6.91262	4.71912	4.90634	4.36867	4.6865	4.02181	4.509	5.95905	4.74303	5.18148	5.37659	6.16773	6.42636	4.7452	5.23851	5.19345	6.49681	6.56712	6.47762	5.58331	7.8286	7.31341	7.49696	5.56407	6.59393	6.78103	6.39644	6.36937	5.82015	5.1374	5.64475	6.84354	6.37011	6.33319	5.91464
WBGene00017769	hmgs-1	44.4025	1.3444e-14	9.08776	9.05419	9.44219	9.30617	9.04872	9.01824	9.57323	9.09181	9.51127	9.55182	9.41819	9.4913	9.03671	8.86478	9.00663	8.90633	8.55915	8.97603	9.45768	9.44346	9.6204	9.1974	9.32794	9.5681	9.16405	9.40429	8.82817	9.47455	9.70781	9.59752	9.2358	9.7438	9.76063	9.71665	9.31648	9.24865	9.32844	8.88152	9.26867	9.28503	9.24886	9.47282	9.21558	9.06352	9.19953	9.1423
WBGene00017770	F25B4.7	57.0043	2.40209e-17	9.99493	9.78823	9.68463	9.48243	9.79807	9.64048	9.93339	10.4528	10.3805	10.1502	10.4548	10.2915	9.37845	9.69538	9.42022	9.47713	9.69583	9.59188	10.1232	10.2447	10.3095	10.6503	10.0915	10.2966	10.761	10.2116	10.8619	10.7426	10.7071	10.2254	10.0066	9.51892	9.84837	9.65307	9.95028	9.92839	9.625	9.82183	9.74756	10.2516	10.5658	10.3809	9.6603	9.75249	9.78159	9.4505
WBGene00017773	dct-6	28.6138	1.36666e-10	9.31835	9.40759	10.0183	9.98261	9.75962	9.98619	9.67323	9.51461	9.0995	9.77897	9.40168	9.78504	10.4449	10.1288	10.3937	10.5165	9.67956	10.9734	9.44918	9.71702	9.6464	9.24512	9.42039	9.53584	9.69535	10.4051	9.32561	9.48022	9.62398	9.84003	10.0497	9.9466	9.99877	9.95683	10.0325	9.45768	9.73626	9.74261	9.75745	10.0602	9.8667	9.69279	9.82508	9.71167	9.69957	9.98886
WBGene00017776	F25B5.5	37.8056	5.19544e-13	10.0005	10.0855	9.78345	9.63034	10.0265	9.95381	10.2331	10.3194	10.3834	10.4351	10.5207	10.3796	9.82895	9.97585	9.46227	10.0134	10.089	9.40003	10.4358	10.3287	10.3142	10.3379	10.3581	10.4498	10.572	10.4278	10.0065	10.4841	10.5116	10.2741	9.81756	9.91396	10.088	10.1868	10.1808	10.1185	10.083	9.84677	9.81019	9.90769	9.94604	9.97926	9.89153	9.86752	9.98094	9.98079
WBGene00017852	F27C1.2	35.1912	2.38496e-12	11.2755	11.147	10.8748	10.9965	11.0427	11.062	11.4167	11.4475	11.5458	11.6557	11.6869	11.4916	11.0356	11.1589	11.0666	10.9834	11.5901	11.5657	11.5765	11.573	11.5877	11.6608	11.5725	11.6205	11.9219	11.5079	11.5778	11.7476	11.7599	11.6019	11.0723	11.0835	11.0669	11.2146	11.4674	11.3087	10.776	11.1301	11.2931	11.4955	11.3323	11.3625	11.0027	11.148	11.0486	11.0888
WBGene00017861	F27D9.2	47.2869	2.94307e-15	7.23309	6.73461	7.05027	6.82235	7.17985	7.21143	7.56941	7.20018	7.5717	8.01027	7.59973	7.71377	6.85517	6.50235	6.30553	7.0772	6.66623	6.38847	7.94565	8.3419	8.49661	8.14953	7.93601	8.15257	7.93251	8.53528	7.57275	8.02994	7.94899	8.10284	7.5926	7.9147	7.52527	7.66814	8.49247	7.29933	7.26228	6.76443	7.08909	8.42001	7.91246	8.33679	6.92575	7.12232	7.06773	7.48933
WBGene00017902	F28E10.4	27.4637	2.8705e-10	4.93645	5.40282	5.65832	4.63602	5.43817	5.21666	4.80873	4.97988	4.44057	4.85164	4.70313	4.88626	5.21767	5.22009	4.60982	5.36792	5.10716	4.797	4.5447	4.3163	4.52632	4.30535	4.58503	3.83295	4.99636	4.63824	4.30955	4.83696	5.06366	4.9969	5.35868	4.0867	5.06225	4.78019	5.04386	4.77438	5.11505	5.76785	4.76132	4.42068	5.17878	4.63151	5.79642	4.63965	5.20815	6.06114
WBGene00017945	F31D5.2	29.0964	1.00419e-10	6.97977	7.57294	7.16209	7.73296	7.2972	6.90816	7.24442	6.91216	6.64918	7.18154	7.15237	7.37347	7.88739	7.79407	7.77186	7.74772	7.79496	7.3311	7.14885	6.86097	7.12955	6.89598	7.07332	7.15072	7.24886	7.32989	7.39897	7.95806	7.60344	7.56785	6.68776	7.17235	7.34421	7.10806	7.51921	7.16421	7.22891	7.0409	7.55676	7.13216	7.31235	7.3332	7.46165	7.14911	7.21579	6.9025
WBGene00017947	mth-2	27.3423	3.10648e-10	6.49314	6.90956	6.94411	7.51157	6.71511	6.60262	6.7461	6.70639	6.28561	6.42418	6.31887	6.9438	6.61599	7.13184	6.75491	6.45559	7.17969	5.25413	6.21437	6.01514	5.63118	6.22344	5.77297	5.86709	6.64371	7.24914	7.99631	6.93902	6.59609	6.64162	5.9086	7.01385	6.94373	7.11806	7.3116	6.55415	6.5981	6.62977	7.36019	6.67187	6.59746	6.77575	6.84399	6.80743	6.93663	6.80998
WBGene00017970	F32A5.4	30.5717	3.95888e-11	8.40191	8.85398	10.4625	10.125	9.04447	10.0821	9.38176	10.25	9.25109	9.56362	8.84092	9.18384	10.4833	10.4295	11.2814	11.9173	9.65507	11.8183	9.68595	10.4174	9.76591	8.81394	9.4803	9.43979	9.9027	10.1814	11.4454	9.21158	8.99419	8.77517	10.7136	10.1501	9.72089	9.82236	10.3374	8.95688	9.60281	8.91039	9.97174	9.84962	9.12697	9.88983	9.56385	9.52504	9.39604	10.024
WBGene00017978	msrp-1	29.5139	7.70311e-11	6.10124	6.12919	5.95897	4.94078	6.14362	5.80263	5.22406	5.04714	4.92475	4.69712	4.99836	4.79716	5.87256	5.5847	4.51069	6.01494	5.83438	5.49709	4.77046	4.30617	4.41373	4.64436	4.62687	4.16017	4.35882	3.87178	3.76185	4.67809	4.65458	4.57363	6.47711	4.76996	5.58675	5.29347	6.11985	6.03454	5.57126	6.43817	5.52878	4.65089	5.41545	4.96443	6.28384	5.27574	5.97864	6.96744
WBGene00018076	pifk-1	27.9962	2.03309e-10	8.17415	8.1706	8.21823	8.39948	8.25377	8.02535	8.23761	7.98691	8.22721	8.32684	8.16	8.1798	8.62314	8.61983	8.55028	8.87664	8.5664	8.54052	8.25442	8.31249	8.19322	8.21165	8.25512	8.28346	8.24492	8.30297	7.77305	8.00351	8.11415	8.14258	7.88231	8.3767	8.24792	8.1447	8.57393	8.36753	8.30507	8.31797	7.99776	8.3161	8.00585	7.82639	8.15904	8.42654	8.03521	8.33537
WBGene00018077	F35H12.5	39.2149	2.32747e-13	7.45854	7.07481	7.42367	7.58949	7.22331	6.77498	7.36694	7.467	7.35591	7.60507	7.79529	7.83656	7.26652	7.17414	7.67113	6.68495	6.74665	6.5572	7.53171	7.41874	7.8843	7.56276	7.79082	8.11429	7.88795	7.69304	8.03533	8.42225	8.40973	8.39387	7.16681	8.21809	8.1122	8.29494	7.94977	8.01651	7.12905	7.47822	7.16513	7.43362	7.36496	7.22125	7.20614	7.19403	7.37223	6.89644
WBGene00018164	sup-36	51.7522	3.0531e-16	8.97313	9.26238	9.10058	8.67629	8.97257	9.07267	9.52975	9.24252	9.3156	9.36488	9.23009	9.09656	8.96707	9.36706	8.24257	8.75844	9.28127	8.45871	9.26234	9.41565	9.32245	9.26507	9.07469	9.02018	10.3816	9.55485	9.73964	9.64253	9.4048	9.19995	9.59913	9.09647	9.08645	9.35902	9.62024	9.2767	8.0278	9.65205	9.34895	9.76964	9.23089	9.42505	8.89107	9.1737	8.96403	8.48052
WBGene00018195	btb-16	57.6854	1.74317e-17	5.8976	6.1011	6.01633	6.57613	6.20456	6.2309	6.1956	5.65669	6.463	7.04218	6.48451	6.38295	8.23339	8.31646	8.52919	8.19475	8.73355	8.73057	7.05051	6.8815	7.43826	7.03491	7.3486	6.5956	6.78364	7.63082	7.40545	7.00726	6.88254	7.9779	6.92715	6.65148	6.21352	6.49494	8.42202	5.87993	5.90316	6.19605	6.4141	7.05673	5.98891	6.93425	6.50255	6.31798	5.69278	7.76865
WBGene00018200	btb-17	33.645	6.0036e-12	5.74677	6.58789	6.03747	6.95368	6.00091	5.7402	6.61613	6.01598	6.39603	6.5987	6.28182	6.65819	7.75365	8.01496	7.64322	7.48299	8.20234	6.5669	6.71222	5.95705	6.69953	6.49699	6.85287	6.71731	5.03617	6.52006	5.54463	6.32313	6.28832	7.44119	5.77564	7.04899	6.86157	6.88224	7.24818	6.85081	6.2211	6.16006	6.15229	5.61163	5.72707	5.46746	6.49955	6.08583	5.94808	7.12253
WBGene00018206	ugt-61	119.213	2.02034e-27	8.17928	8.16636	8.05172	8.05955	8.06055	7.48989	9.16333	9.58795	9.09816	10.0682	10.0731	9.95491	8.07526	8.2769	7.91419	7.5146	7.9337	6.41187	9.63453	9.40663	10.0139	9.99109	9.75455	10.2235	10.3319	9.29606	9.37234	10.6313	10.6827	10.3856	7.99978	9.28418	9.0011	9.40029	8.48363	8.6417	7.86142	7.8194	8.32286	9.62169	9.09995	9.47223	7.93966	8.35677	7.70725	7.41853
WBGene00018223	bath-13	29.7246	6.74185e-11	6.00393	5.09396	5.12352	4.79046	5.82113	5.69799	8.12453	8.34828	8.33414	8.37575	8.36732	8.06785	7.30919	7.32467	7.07809	7.26149	7.33545	6.51911	8.81029	8.87024	8.60157	8.43752	8.58534	8.3794	8.24294	8.07532	7.68623	8.18118	8.05511	8.12105	6.93123	6.87838	7.04814	6.87332	7.18962	6.76745	5.03351	5.75001	5.48198	6.17888	6.20125	5.66516	5.51976	5.37791	5.36783	5.7828
WBGene00018267	F41C3.1	39.7753	1.69716e-13	3.81926	4.11142	3.82488	3.83165	4.55484	4.2074	4.8381	4.63928	5.03607	5.75821	4.95579	4.93233	4.75536	5.30418	3.3942	4.90644	4.9561	5.46331	5.69194	5.64381	6.0405	5.98739	5.86934	5.70344	6.48921	6.44139	6.29997	6.37249	6.48447	6.5895	5.2182	4.68487	4.64401	5.0027	5.9793	4.62862	4.50303	3.89428	3.77742	5.19906	5.82319	5.15728	4.08848	4.17203	3.91421	4.35159
WBGene00018307	dyla-1	27.1136	3.60587e-10	5.04777	5.24186	5.2428	5.32014	4.91876	4.90328	4.80525	5.10456	4.80424	4.83712	4.75976	4.53531	5.11137	4.87216	5.40253	5.53233	4.54438	4.2099	4.61208	4.69464	4.85235	4.73631	4.83457	4.70462	4.28301	4.91221	4.85074	4.78058	4.97591	5.07467	4.71384	5.0572	4.7444	4.89877	5.23357	4.96049	5.2592	5.39915	4.67895	4.08644	4.60869	3.91648	5.20469	5.18811	4.94449	5.3947
WBGene00018314	F41H10.1	33.8725	5.23548e-12	7.84847	8.04113	7.78936	7.28273	7.89473	7.7722	7.72231	8.12937	7.48911	7.77307	7.74654	7.77227	8.24908	8.04676	7.5434	8.34249	8.51548	7.98006	7.68241	7.40671	7.79137	7.77415	7.6289	7.19768	7.75414	7.50241	7.69503	8.27189	8.10574	7.79044	8.18627	7.01331	7.96679	7.83724	8.04368	8.33628	7.96117	7.8407	7.51244	7.52522	8.17658	7.49038	8.25878	7.21346	7.84207	8.74514
WBGene00018413	cyp-33C4	44.4768	1.29205e-14	6.35703	6.5813	6.27213	6.6423	6.62433	6.46675	7.48621	6.5133	7.44005	7.74035	7.67505	7.12087	6.30985	6.09629	5.77294	6.22934	7.53345	6.0951	7.36166	7.81183	7.73142	7.63022	7.59848	7.46162	8.18161	9.39275	7.63997	8.04651	8.22842	8.83961	7.04235	7.30352	7.15559	7.36182	8.01202	7.21049	6.50584	6.29569	6.67039	6.72557	7.00726	6.82945	6.54476	6.5914	6.33575	6.81132
WBGene00018424	pgph-2	33.9072	5.12743e-12	9.8062	9.28597	9.75712	10.271	10.5065	10.5018	9.17824	9.4304	9.23418	9.36686	9.49014	9.85605	10.26	9.91284	9.90093	9.23739	10.1572	10.127	9.5563	9.17149	8.90739	9.46307	9.31465	9.34956	9.028	8.32181	8.71804	8.59173	8.60069	9.03386	9.76843	9.82402	9.8581	9.8375	10.0825	10.1158	9.89224	10.2953	9.87676	9.60134	9.98905	9.77975	9.63986	10.1374	10.287	8.78526
WBGene00018466	F45E1.5	61.4317	3.09562e-18	4.94779	5.11134	5.4182	5.473	5.43126	5.66577	5.47253	5.37549	5.23532	6.08045	5.25526	5.76369	7.30051	6.97856	7.78736	7.20689	6.6741	7.6398	5.54018	6.27597	6.05325	5.41292	5.37878	6.01138	5.46004	6.0826	6.50998	5.28064	5.52554	5.47881	6.24839	5.71488	5.74079	5.96092	6.46246	5.13743	4.96932	5.70086	5.3535	5.89635	5.37844	5.00914	5.24986	5.26644	5.50737	6.53512
WBGene00018532	pmpl-1	32.9816	8.96803e-12	9.32478	9.38738	9.658	10.204	9.37117	9.45834	9.71685	9.76644	9.65743	9.88518	9.54617	9.83949	10.4178	10.5847	10.921	10.3351	10.7616	11.6545	9.74018	10.2811	9.88785	9.62279	9.79958	9.85591	10.1674	10.3175	10.8678	10.0115	10.0548	10.0284	9.34207	10.1275	9.51332	9.68308	9.94148	8.95512	9.38916	9.35654	9.95611	10.0693	9.49155	9.96478	9.52587	9.58906	9.58688	9.80809
WBGene00018540	btb-21	30.0887	5.35927e-11	5.02344	5.44589	5.01354	5.47226	5.78438	5.62396	6.02629	4.60638	5.83468	5.55327	5.4535	5.57259	5.40339	5.16418	4.30951	3.76314	5.34981	4.69859	4.77291	5.01622	5.02831	5.09434	5.30184	5.29076	5.75313	5.70394	4.77666	5.49412	5.35177	5.14896	5.10759	5.47672	5.64291	5.75691	5.62593	4.95354	5.36013	5.43097	5.39064	5.30057	5.68978	5.20404	5.29045	5.60826	5.28303	7.10289
WBGene00018568	F47E1.4	36.4907	1.11182e-12	6.59745	6.67803	6.52973	5.68163	7.01172	6.6486	6.1576	5.99899	5.96264	6.4307	6.26778	5.92161	7.53111	6.01955	7.07839	7.16173	7.18296	6.95712	5.58206	5.51875	6.08216	5.33562	5.81686	5.65557	5.10212	6.25094	5.51093	6.11376	6.19674	6.10719	6.46235	4.68729	5.9426	5.37205	6.86111	6.81366	6.1134	6.75332	6.70686	6.22699	7.19956	6.72886	5.90726	7.07804	6.58828	7.33171
WBGene00018602	F48D6.4	51.1902	4.03839e-16	10.6547	10.3311	9.90833	10.0309	10.5903	11.9106	11.3581	11.2688	11.9208	12.1877	11.3971	10.9977	12.8718	13.1606	13.6064	13.4393	13.2018	14.2237	12.0577	12.7777	12.3293	11.9956	12.1793	11.8053	12.7155	12.4242	13.3851	12.1886	12.1333	12.3542	12.0318	10.574	10.6043	10.6717	12.5392	10.9345	10.3873	10.5298	10.7959	11.3205	11.8746	11.4282	10.4612	10.8712	10.3805	11.2395
WBGene00018643	drd-50	29.8661	6.16588e-11	6.65465	6.40611	6.46284	6.18401	7.08146	6.24199	7.36067	6.37681	8.14591	6.93681	7.66688	7.1275	4.43082	5.29314	4.8441	5.52347	5.26566	5.48836	7.81317	8.49183	8.40998	8.72818	8.11234	8.25525	10.0164	7.94368	9.3925	9.40159	9.74612	9.18624	6.69597	6.14156	6.23629	5.66288	7.2898	6.30754	6.30838	6.73513	6.47203	5.78352	6.43129	6.02994	6.45857	6.3471	6.70987	5.87738
WBGene00018646	mul-1	45.1578	8.99211e-15	5.85045	5.24985	5.46078	5.76028	6.11733	5.45327	5.37941	4.67643	5.59854	5.68908	5.20936	5.81351	5.35086	5.84295	5.46405	4.96134	5.96424	6.278	6.9213	6.7397	7.82955	6.9993	6.65959	7.32099	7.42026	7.21657	7.26536	7.10951	7.64132	7.29604	5.59554	6.54554	5.81536	5.75199	7.60697	5.06232	5.66707	5.46601	5.81291	6.26007	6.14498	7.01887	5.54294	5.6714	5.73164	5.20627
WBGene00018647	F49F1.7	40.8688	9.21537e-14	6.38313	5.92257	6.58312	5.54444	6.63085	6.04778	7.08237	6.34902	7.03885	6.9974	7.11067	6.50202	5.39558	5.9203	5.79236	6.03167	6.24	6.66528	7.70188	7.76149	8.33942	8.20493	8.09713	7.92487	8.37898	7.65308	7.93318	8.44274	8.48222	9.00629	7.09391	6.42634	6.78705	6.17202	7.75024	6.57681	6.17925	6.06187	6.31481	6.298	6.50004	6.0439	6.15886	6.39015	6.00693	6.10057
WBGene00018674	F52C9.3	42.3546	4.06595e-14	9.74768	9.64976	9.79592	9.75665	9.72867	9.66437	9.91105	10.0589	9.99573	10.0816	10.0236	10.0472	9.49961	9.18921	9.63193	9.46972	9.30593	9.67203	9.88881	9.95646	10.0859	9.869	9.96042	10.1444	9.92195	9.93345	10.1283	10.1609	10.3361	10.0361	9.84738	10.19	10.2567	10.3588	9.98944	9.8649	9.69802	9.69603	9.77748	10.2531	10.0784	10.1173	9.71027	9.65419	9.80706	9.88822
WBGene00018739	F53B1.8	28.3593	1.60909e-10	8.86151	9.06853	9.10001	9.03681	9.14112	9.15655	8.89553	8.82424	8.50065	9.14944	8.89416	8.95571	9.44903	9.5172	9.2529	9.20912	9.91238	9.90037	8.84513	9.11758	8.9831	8.95931	8.9555	8.83238	8.85084	9.29037	9.1812	9.01085	8.97341	9.15664	8.86421	8.91193	8.89497	8.87482	9.04214	8.91284	8.96044	9.08445	9.13737	9.34488	9.51546	9.59084	9.16434	8.99661	9.02131	9.28431
WBGene00018772	F53G12.4	45.0991	9.27665e-15	5.30704	4.73829	4.84962	4.86645	4.89456	5.21024	5.57652	5.71476	6.05661	5.69186	5.72336	5.32124	6.35432	6.67238	6.15789	6.30494	6.89524	6.39768	6.05475	5.90703	5.54806	5.67487	5.73762	5.96928	5.49591	5.47201	5.15744	5.24524	5.40321	4.83648	5.35564	5.19618	4.83757	4.96598	5.4713	5.22505	5.22839	4.89474	4.80997	5.32361	5.14003	5.16559	4.92577	4.94035	5.06698	6.09706
WBGene00018894	mff-2	26.8619	4.2511e-10	9.77755	9.68315	9.38111	8.91335	9.56278	9.8624	9.57171	9.78451	9.88115	9.73321	10.0193	9.67286	9.00326	9.39568	8.56826	9.05144	9.04985	8.80527	9.90291	10.1234	10.4876	10.734	10.0591	10.164	9.92123	9.20837	9.02701	10.0246	10.0605	9.63487	9.73581	9.28621	9.3599	9.5094	9.57712	9.7945	9.38447	9.66557	9.54013	10.8719	11.0803	11.2798	9.43209	9.52569	9.63239	9.13145
WBGene00018903	F55G1.7	31.4178	2.33893e-11	6.80826	6.80341	6.56515	6.7513	7.03858	7.22841	7.02325	6.92434	7.23275	6.92927	7.06816	6.53505	6.78715	7.53251	6.67126	6.91812	7.92657	7.88119	7.54894	7.15161	7.1796	7.37371	7.49757	7.15153	7.04038	6.79161	6.86983	7.01306	6.8991	6.79099	6.86631	6.19619	6.29836	6.27191	7.54453	6.82377	6.85265	6.91672	6.82819	6.33612	7.0553	6.91091	6.653	7.11812	6.82643	6.97649
WBGene00018930	F56B3.6	30.6053	3.87651e-11	6.70532	6.51354	6.9062	5.695	6.94221	6.63983	6.46882	6.49364	6.43705	6.40715	6.19451	6.39218	6.53258	6.25691	6.59044	6.72424	6.45646	7.11464	6.04388	6.0817	6.37463	6.18902	6.06783	5.58254	6.19775	6.59016	6.40111	6.7478	6.60476	6.64739	7.06649	5.56197	6.33868	6.21407	6.89081	6.24804	6.65583	6.88944	6.15578	5.83693	6.48883	5.92862	7.1045	5.89351	6.70304	7.81149
WBGene00018955	F56C11.3	46.7923	3.80664e-15	8.45552	7.88821	7.78999	8.08538	8.06811	7.96912	8.43181	8.87568	9.07765	9.08507	9.18141	8.88167	8.19174	8.15226	8.06497	8.06909	8.05223	8.01889	9.26596	8.96716	9.36132	9.26413	8.90208	9.23738	9.26697	8.95468	9.11373	9.70497	9.7475	9.34727	8.40282	8.54383	8.50624	8.6458	8.72369	8.48793	8.25506	7.99448	7.87863	8.14425	8.27217	8.112	8.02273	8.01785	8.08759	7.8892
WBGene00019001	ipgm-1	57.588	1.82473e-17	11.892	11.9275	12.0874	11.7908	12.0696	11.8993	12.1927	12.5254	12.1966	12.7455	12.718	12.5932	12.2847	12.4268	11.8535	12.4859	12.0852	12.0319	12.6341	12.5844	12.869	12.7943	12.7859	12.8487	12.9351	12.5658	12.5924	13.1932	13.2021	13.1092	12.2991	12.2506	12.2783	12.4107	12.3716	11.9449	11.7982	12.1317	11.9035	12.9673	12.5967	12.7595	11.9023	11.9334	11.9976	11.657
WBGene00019006	spg-20	30.4122	4.37423e-11	8.52885	8.51646	8.5863	8.41731	8.42178	8.75418	8.87147	9.30838	8.95828	9.33333	9.30016	9.04101	9.79297	10.0334	9.92853	10.1745	10.1788	10.1296	9.19299	9.55431	8.8927	9.10895	9.05362	9.03956	9.63365	9.19003	9.54762	9.14899	8.82795	8.69151	8.8543	8.38238	8.54218	8.63274	9.38944	8.96102	8.43484	8.75503	8.42257	8.96393	8.80191	8.83001	8.50037	8.62618	8.4859	8.18322
WBGene00019074	cpd-1	30.8075	3.41679e-11	8.79603	8.90209	8.97005	9.67794	8.8033	8.8099	9.33425	9.00821	9.26951	9.59117	9.39937	9.43292	9.14602	9.21778	9.37433	9.06383	9.00314	8.70802	9.35047	9.44424	9.43637	9.25248	9.32842	9.76665	9.37944	9.64139	9.08293	9.40703	9.34503	9.4537	9.03367	10.1221	9.77757	9.96562	9.53726	9.00089	8.90125	8.7094	9.36901	9.82939	9.47597	9.75735	9.01619	9.0457	8.91778	8.89203
WBGene00019164	H06H21.8	64.2996	8.5677e-19	9.15933	9.47606	9.91661	9.64254	9.75136	9.31171	9.043	9.4696	8.98812	9.12397	9.41004	9.69701	8.84351	9.05964	8.17165	8.59792	8.63676	7.68071	8.85621	8.14726	8.85682	8.86675	8.78764	9.21421	8.2768	8.22805	8.02512	8.80814	9.37831	9.27115	9.16834	8.73955	9.88667	9.0549	8.88002	9.20543	9.4399	9.88565	9.30325	8.46768	8.99219	8.19562	9.6403	9.49505	9.49346	10.3352
WBGene00019197	H14A12.5	30.16	5.12415e-11	6.67001	6.50396	5.85372	6.67653	6.80768	6.64954	7.26432	7.28419	7.29771	7.01351	7.04257	7.03723	6.62886	6.94975	7.01131	7.27811	7.67921	7.16548	6.6922	7.02055	6.90784	7.08179	7.01877	6.81138	7.12132	6.87521	6.77082	7.03653	6.45846	6.99852	6.93994	7.05248	6.81847	7.16095	7.377	7.45132	6.55881	6.31094	6.71096	6.77577	6.05538	6.40852	6.41353	6.74817	6.41901	6.1118
WBGene00019211	H18N23.2	46.0228	5.69533e-15	9.03961	9.27321	9.27631	10.2003	9.27166	9.40475	9.0914	9.17946	8.97336	9.07067	9.02511	9.05918	10.2399	10.1331	11.1081	10.4305	10.1262	11.5051	9.34211	9.50004	9.46675	9.16551	9.40633	9.24456	8.94372	9.76267	10.3433	9.11517	9.15935	9.5472	8.39558	9.81736	9.19423	9.40863	9.19022	9.07234	9.66682	9.14363	9.42249	9.09352	8.95261	9.24759	9.64259	9.20904	9.3813	8.635
WBGene00019249	hrpa-2	59.3833	7.90689e-18	10.6076	10.0733	10.3737	10.7377	10.5773	10.0348	10.8749	11.0905	11.3502	11.8535	11.6568	11.4725	10.6598	10.3078	11.3623	10.4061	10.4388	11.3064	11.151	11.3569	11.7084	11.6105	11.2472	11.4646	11.9294	12.0708	13.177	12.1922	12.3729	12.523	10.1865	11.2952	10.9848	11.2923	11.0965	10.6397	10.1777	10.3342	10.6903	11.4479	11.3105	11.5708	10.3419	10.3407	10.5196	10.5393
WBGene00019321	K02E10.7	29.2946	8.8528e-11	4.99389	6.07404	5.83526	6.09284	5.55766	5.66297	5.01808	5.07863	5.03206	5.54923	5.04787	5.48599	5.66744	5.46353	5.24972	5.1813	5.47324	4.18384	5.35955	4.95094	5.28552	4.95687	5.21551	5.44108	4.91562	5.45138	4.37704	5.29333	5.55453	5.45073	5.03965	6.34036	6.25897	6.30289	5.93722	5.67404	5.64238	5.61836	5.84759	5.9012	5.77603	5.86078	5.933	5.58547	5.58985	5.53978
WBGene00019329	ceeh-1	31.7753	1.87558e-11	8.45616	8.35691	8.24729	8.29477	8.39271	8.46398	9.0171	8.71336	9.13703	9.24817	8.89156	8.89269	8.6843	9.16691	8.65854	8.66492	9.45468	8.93121	9.28465	9.39888	9.5966	9.45448	9.29914	9.36309	10.0135	9.91582	9.61807	9.57624	9.6165	9.80953	8.96177	9.26976	8.87561	8.98631	9.81867	8.61556	8.55637	8.219	8.33054	8.76995	8.63449	8.72681	8.26052	8.52546	8.31992	8.47074
WBGene00019464	K07B1.4	42.7592	3.2611e-14	9.2104	9.07369	9.10658	9.31257	9.0433	9.37516	9.188	9.3601	9.47575	8.87719	9.21752	9.12772	9.90838	10.0428	10.1977	10.0256	10.1163	11.1812	9.42419	9.92197	9.24438	9.39565	9.39937	9.33246	9.49163	9.97418	9.81702	9.51133	9.46056	9.56189	9.55864	9.1213	9.02501	9.06398	9.61235	9.31422	9.32804	8.84882	9.38399	9.05945	9.08937	9.23924	8.98367	9.29404	9.28314	8.94276
WBGene00019472	cyp-35B1	79.2276	1.72275e-21	5.57346	5.22916	5.21121	6.28535	5.24169	4.8911	6.94618	4.62989	4.21985	5.17292	5.41774	6.26014	9.74502	9.4159	9.35371	9.08227	9.78212	9.16502	5.391	4.90306	5.30621	5.29885	5.38375	5.42378	5.5118	6.58572	4.88272	4.77829	4.53305	5.11355	4.74301	6.28365	4.73834	5.28336	7.02604	4.55605	5.14843	5.14843	5.91913	6.42121	5.83469	5.59684	5.37267	5.64491	5.1984	5.3735
WBGene00019493	catp-5	31.2635	2.57337e-11	8.10458	8.46787	8.70921	8.8621	8.46603	7.7664	7.95747	7.95704	7.72371	8.01051	7.65527	8.32957	8.69727	8.47614	8.5438	8.14135	7.81161	7.8694	8.09111	7.9094	8.04578	7.71921	7.83387	8.04488	7.40786	8.18379	8.01558	8.0112	8.34432	8.18695	7.74536	8.60909	8.8484	8.70535	8.17022	8.32829	8.55351	8.03577	8.59882	8.76527	8.72903	8.65633	8.61381	8.20887	8.36542	8.62388
WBGene00019495	sdz-24	47.0313	3.36114e-15	7.04813	8.02877	7.64991	8.30354	7.4243	7.08252	7.78096	7.10871	6.69944	7.86103	7.81499	8.22892	10.3669	10.0898	10.564	10.1724	10.1639	8.79406	8.50836	8.04116	9.03366	8.07147	8.75966	8.51232	5.09485	7.7941	7.74595	8.04858	8.0813	8.75054	7.9674	9.50647	8.84465	9.23126	9.54705	8.41293	7.76812	7.5013	7.49916	7.84099	7.77661	7.64335	8.25605	7.39616	7.11638	8.4739
WBGene00019515	ugt-19	137.576	1.08698e-29	7.64679	7.31628	7.41366	7.42883	7.73976	7.31745	9.81468	9.12026	9.91939	10.6499	10.6081	9.84538	6.81328	6.78697	6.96843	6.38413	6.89643	5.97992	9.0909	9.87567	10.1644	10.0394	9.49857	9.81517	9.27811	9.27592	8.19286	9.63863	10.282	9.88965	8.54162	9.49928	9.10714	9.80961	8.9853	8.84529	7.60162	7.03348	7.79629	9.9516	9.98649	10.3235	7.00656	7.56584	7.85899	7.1879
WBGene00019532	K08D10.9	41.8869	5.25295e-14	4.54077	4.80346	4.83321	5.50915	4.66119	4.91316	5.28448	4.84515	4.63861	4.82066	4.31121	4.97109	3.11785	2.67304	2.67304	3.45466	3.0948	3.54275	4.31739	4.21131	4.52318	4.32504	4.94561	4.42166	3.95523	4.64618	4.46818	4.54813	4.67014	4.64951	4.29475	5.36229	5.78436	5.71721	4.86169	4.67529	4.99685	4.97992	4.6537	4.05239	5.1175	4.20142	4.7959	4.90358	4.93099	5.46036
WBGene00019563	K09C6.9	47.1402	3.17602e-15	5.62978	6.58783	5.83452	6.66513	6.15405	5.59681	3.88638	4.70115	3.58622	4.90061	4.54612	4.70223	3.9483	3.61967	2.98514	4.07098	4.52871	3.53448	7.54907	7.46868	7.77838	7.31525	7.56034	7.60548	6.16208	6.7164	6.89881	6.63924	6.5922	6.35927	5.7307	6.90035	6.7746	6.46108	6.937	5.81036	6.18929	5.76926	6.27551	6.50432	6.09662	6.55307	6.15332	6.24309	5.83765	5.09199
WBGene00019572	K09E2.3	30.4749	4.206e-11	9.37227	9.52549	9.77033	9.83411	9.67018	8.93014	9.38214	9.31311	8.94745	9.25483	9.24884	9.57412	9.32861	8.84912	9.40225	8.95746	8.75759	8.61652	8.4864	8.46617	8.66684	8.37492	8.55554	8.42131	8.39657	9.01569	8.57895	8.8168	9.10847	9.01996	8.46337	9.39059	9.52938	9.35525	9.21371	9.40621	9.42194	9.81742	9.3119	8.65875	9.27331	8.85707	9.74705	9.26886	9.53535	9.75153
WBGene00019730	asns-2	27.3853	3.02068e-10	9.17811	10.0877	11.117	11.1557	10.464	10.0978	9.90349	10.4502	9.78244	11.0522	9.93197	11.1762	13.4476	14.0031	13.8515	14.1033	12.0928	12.7169	10.3521	10.0843	10.5709	10.836	10.187	10.3281	11.7846	10.6928	12.4733	11.6663	11.2117	10.4044	10.0103	11.2415	11.1314	10.7236	10.3125	10.1066	10.2827	10.3817	10.3857	10.1679	9.90551	10.0713	10.1685	10.5666	10.315	10.7882
WBGene00019731	M02D8.5	32.6719	1.08273e-11	6.91428	7.1647	6.75	7.4019	7.35604	6.81833	6.79104	7.22381	6.74434	7.55217	7.3381	7.73118	8.58989	8.28843	9.0025	7.93641	8.04808	7.75228	6.62017	6.04378	7.07503	7.01875	6.76962	6.6563	7.14785	6.78559	7.30811	7.0261	7.15038	7.33444	6.95207	7.05395	7.37786	7.22839	7.9204	7.58227	7.56822	6.92996	6.70446	6.9432	7.60268	6.72721	7.15764	7.09946	6.94553	6.85994
WBGene00019738	clec-265	61.5458	2.93961e-18	9.96259	9.31148	9.131	9.69916	9.61691	8.36374	10.7243	9.83724	10.3382	10.4521	10.3235	10.605	7.4456	7.1209	6.83831	6.68314	6.80585	7.0111	10.8207	11.2326	11.4028	11.0744	10.6184	11.1281	9.87887	9.50977	9.45137	10.0973	10.8439	11.0298	9.20879	10.8686	10.425	10.6332	10.5208	9.98656	9.35234	9.1433	9.5468	10.5052	10.1913	10.804	9.31264	9.35787	9.37193	8.57173
WBGene00019763	galt-1	65.0261	6.2192e-19	5.72839	6.01756	5.68022	6.00752	5.98691	5.27424	5.47216	4.93689	5.40304	5.54579	5.60552	5.92255	3.72053	4.04752	4.08655	3.55028	4.25974	3.99791	6.11619	6.30815	6.68936	6.34848	6.44302	6.27659	5.36717	5.69847	5.27796	6.29002	6.2144	6.29708	5.58077	6.76694	6.90579	6.62482	6.55093	6.36555	5.81707	5.39331	6.13704	6.40426	6.78954	6.61078	5.76201	5.38793	6.19748	5.47685
WBGene00019803	PDB1.1	40.2123	1.32848e-13	8.70356	8.96635	8.76658	9.05721	8.78485	9.04066	9.23602	8.64879	8.65206	9.30113	8.95935	9.03106	10.2333	10.3196	10.1181	10.5329	11.4789	10.4163	9.28666	9.42709	9.38866	8.76618	9.37897	8.97342	8.66263	10.2775	8.83863	8.99843	9.04156	9.73461	9.14792	9.28851	8.96579	9.29961	10.0907	9.11303	8.92067	8.84083	8.8981	9.15635	8.69695	8.79956	9.14023	8.81791	8.70146	8.48607
WBGene00019825	R02D3.8	37.9738	4.71754e-13	9.2053	9.18087	8.91724	8.7804	9.07916	9.17419	9.37812	9.34594	9.76545	8.98046	9.40594	9.06307	8.93004	9.11352	8.98407	9.01024	9.3087	9.40397	9.53881	9.7568	9.31742	9.52899	9.45397	9.31422	9.75876	9.40935	9.4569	9.36562	9.22509	9.31564	9.61286	8.71763	9.02041	9.08282	9.3643	9.49185	8.80756	9.36965	8.99137	9.16914	9.17132	8.92832	8.97061	9.12013	9.07785	9.03165
WBGene00019854	R03H10.1	54.4672	8.07408e-17	6.54195	6.70069	7.18539	6.4518	6.92941	7.60394	7.1589	7.31462	7.15276	7.31473	7.14832	6.69136	9.05517	9.66724	8.8477	9.42558	9.78586	10.5791	7.56551	8.41026	8.02818	7.91189	7.52558	7.36085	8.99803	8.48012	8.75746	7.69237	7.52992	7.78502	8.04931	6.18272	6.62197	6.21388	7.69454	6.80704	6.99172	6.91733	6.79753	6.9328	7.21934	7.08874	6.85228	6.85032	7.00399	7.71564
WBGene00019902	R05G6.10	30.2483	4.84772e-11	6.88915	7.55333	7.38584	7.54613	7.31359	7.67785	7.65872	7.57729	7.4677	7.71621	7.16482	7.58395	7.5442	7.42417	7.70436	7.80863	8.50332	7.76245	7.41645	7.44964	7.6026	7.14339	7.70138	7.59749	7.42755	8.44236	8.12034	7.4177	7.64598	7.41963	7.82939	8.08505	7.88253	8.00273	8.59845	7.44525	7.78019	7.06074	7.34202	7.91927	7.68197	7.87821	7.44127	7.45764	7.28403	8.28657
WBGene00019918	fbxc-36	26.8687	4.23217e-10	7.05648	6.9716	6.38145	6.23906	7.16051	7.21074	7.35103	7.4542	8.00489	7.55394	7.92365	7.03043	5.5994	6.88538	6.64465	5.9203	7.47944	6.92933	7.52341	7.44955	6.99006	7.56186	7.41709	7.62005	7.44025	7.4167	7.316	7.24409	7.29678	7.34258	6.81711	6.6228	6.62956	6.49188	7.09489	7.39969	6.17145	7.20433	7.13413	7.25607	7.73908	7.62545	6.6013	6.93594	6.97268	7.137
WBGene00019924	fbxc-33	28.6998	1.29352e-10	6.14444	6.32107	6.24662	6.20075	5.9263	6.29022	6.69619	6.07013	6.72887	6.93987	6.37706	6.52885	6.31175	6.65947	6.36742	5.58229	6.07639	5.61639	6.56085	6.73139	6.91566	6.23822	7.13443	6.90189	6.6017	7.04016	6.22603	6.34849	6.49517	6.89093	5.86254	6.64433	6.623	6.72825	6.56786	6.47974	6.24226	5.98092	6.34152	5.88764	5.78959	6.07128	6.01714	6.24281	6.30475	5.92502
WBGene00019939	lips-17	34.1352	4.4721e-12	7.08413	7.12311	6.98815	6.48094	7.29788	7.14053	7.13442	6.68166	6.59914	7.20846	6.70587	6.91398	7.9049	7.51472	7.9678	7.78821	7.68165	8.73532	6.82935	7.1975	7.32099	6.65141	6.93722	6.60639	6.57811	7.67965	6.97471	6.60879	7.28366	6.97658	7.20206	6.12512	6.76135	6.11401	7.64207	7.06663	6.59702	7.54523	6.91512	7.71382	8.51916	7.50496	7.28061	6.8049	6.97187	7.55193
WBGene00019961	R08E5.1	54.5736	7.66931e-17	6.28479	5.75974	5.22149	5.99132	5.71323	4.619	6.38386	6.20694	6.6366	7.58125	7.6478	7.25611	6.3391	6.25271	6.41486	4.95284	6.9993	5.34639	7.38352	6.48676	7.3084	7.26386	7.61174	7.6356	6.14119	6.80811	6.41517	7.21315	7.37543	7.63269	4.28533	7.0156	6.31915	6.8858	6.4883	6.78124	5.98943	5.62158	5.18378	6.24828	6.06873	6.14201	5.83554	5.4421	5.51715	4.17265
WBGene00019963	rips-1	77.1941	3.84423e-21	9.18968	7.93777	8.10014	9.40046	8.45082	6.64512	9.25871	10.5217	9.90799	11.4079	11.4826	11.4317	9.07232	8.92259	8.41642	8.507	8.49504	6.82978	10.7353	10.0041	10.8809	10.8702	10.4038	11.2039	9.07099	9.3471	9.67516	10.6828	11.1456	10.2431	6.96067	11.1026	10.0294	10.9934	9.94597	10.3732	8.69787	8.05796	8.10616	10.3565	9.8488	10.2348	8.43416	8.055	8.37284	6.77477
WBGene00019967	cyp-33C8	145.762	1.24466e-30	8.16113	7.54728	7.3477	7.75831	7.70532	7.30885	10.3974	9.51482	11.0681	11.5176	11.4837	10.7815	8.8015	9.0298	7.85963	7.53101	8.64319	8.01803	10.3968	11.7916	11.4393	11.5808	10.5622	11.1736	10.5815	10.2384	9.99751	10.671	11.0042	10.5975	8.8089	10.4043	9.82214	10.7581	9.8757	9.63	7.50029	7.3691	8.04492	11.0877	11.1936	11.3418	7.09432	7.70488	8.1151	7.54766
WBGene00019968	R08F11.4	94.267	6.53969e-24	6.51184	5.73552	5.2571	5.79093	5.65308	6.32657	7.83752	7.01201	9.02411	8.10218	8.57185	8.35266	6.75132	6.41503	5.65753	6.40094	9.37464	6.75766	7.48313	7.59115	7.37157	7.2114	7.34644	7.34492	7.58029	9.03608	6.31945	7.44705	8.06458	7.96705	7.30152	8.08171	6.82728	7.44315	9.37631	6.65434	5.81008	5.87988	5.94756	7.61814	7.28686	7.70756	6.13515	5.78929	5.71308	6.49386
WBGene00019973	R09A1.3	58.4996	1.19134e-17	5.91971	6.57812	7.21862	7.50614	6.4305	6.68892	6.36189	6.66823	6.17143	6.78085	6.36808	6.63595	7.76159	8.3569	8.29479	8.16116	6.60582	6.66969	6.71844	6.34061	6.53429	6.63947	6.24349	6.49179	7.03849	6.27096	7.44058	6.46759	5.9904	6.56483	6.53008	7.42989	6.90824	7.1973	6.89132	6.12426	6.86795	6.54878	6.75427	6.5787	5.86562	6.76284	6.39977	6.96784	6.80339	6.42781
WBGene00019975	flp-34	32.1266	1.51127e-11	5.38887	5.47769	5.39712	5.58358	5.43948	5.73019	5.35798	5.16026	5.59	5.88446	5.10601	5.2642	5.91557	6.20597	6.0536	5.57631	6.37656	5.79761	5.72133	5.57729	6.0075	5.70484	5.80116	5.74939	5.54988	5.97226	6.17021	5.52552	5.45986	5.39058	4.91609	5.59749	5.32007	5.58938	5.67372	5.12555	5.4991	5.294	5.71537	6.24089	6.08736	6.37691	5.33134	5.5853	5.59183	6.35131
WBGene00020003	R11E3.1	40.7254	9.97947e-14	6.72598	6.76763	7.08933	6.56409	6.96424	6.64879	6.51479	6.45733	6.05534	6.52876	6.30368	6.54445	7.11172	6.77427	7.12299	7.31043	7.08622	7.01373	6.48292	6.29429	6.50042	6.12325	6.23142	5.89524	6.32246	7.03445	6.8387	6.82979	6.90714	6.4873	7.22581	6.35593	6.7816	6.79692	6.83608	6.71961	6.78919	7.01672	6.57412	6.57772	6.66875	5.96606	7.24976	6.21062	6.91964	8.07428
WBGene00020015	nhr-210	92.1144	1.4003e-23	6.43757	6.36319	6.2391	6.20046	6.57886	5.84525	7.47363	7.17858	7.34072	7.67582	7.92852	7.69666	6.51196	6.74507	6.13093	6.0814	7.06787	5.6624	7.37415	7.58443	8.0921	7.72117	7.70812	7.74712	7.16011	7.31299	7.02634	7.92203	8.58773	8.22202	6.36638	7.71693	7.54291	7.71212	6.90637	7.11035	5.52418	6.74636	6.56167	6.55318	6.9055	6.93297	6.22132	6.29943	6.31146	6.75881
WBGene00020089	R119.3	31.2128	2.65566e-11	9.71641	9.72809	9.82325	9.72651	9.88936	9.82499	10.1477	10.2886	10.1491	10.3654	10.2689	10.3172	9.50703	9.32869	9.1662	9.62059	9.54774	9.15656	10.0156	10.0173	10.1805	10.1803	10.1552	10.0936	10.4573	10.2007	9.44237	10.4237	10.5713	10.3653	9.85292	9.79809	9.86093	9.85026	9.85057	9.41384	10.1648	9.56082	9.62868	9.43381	9.30879	9.47919	9.81081	9.71021	9.83329	9.86462
WBGene00020144	T01C8.3	30.8985	3.22844e-11	5.19538	5.46452	5.09784	5.21968	5.4565	5.1316	4.77301	4.83536	4.90078	4.92354	5.12161	5.32522	3.87963	4.04882	4.14297	3.45508	4.35377	3.75612	4.9835	4.62318	4.47899	4.97738	4.94262	5.01528	4.76214	4.66183	4.56125	5.02324	4.66944	5.2535	4.42153	4.33639	5.09956	4.46285	4.26351	4.80904	5.4512	5.36486	4.96669	5.23005	5.90276	5.22379	5.29652	5.14411	5.34213	5.25379
WBGene00020152	nhr-211	30.653	3.76273e-11	5.50867	5.56023	5.62125	5.9116	5.68195	5.82884	6.71461	6.36316	6.80482	6.85364	6.77602	6.64389	5.89737	6.20116	6.22706	5.81222	6.28881	5.47542	6.63296	6.52838	6.90528	7.02835	7.15617	6.96978	6.24937	6.88548	6.15846	6.83981	6.88902	7.18143	5.76359	6.39522	6.22176	6.40142	6.65676	6.09364	5.84512	5.65626	5.5549	6.90894	6.07273	6.73817	5.64192	5.68054	5.73381	6.20929
WBGene00020157	T02B11.6	47.4416	2.71628e-15	4.5189	4.69078	5.06075	4.92953	4.90766	5.01563	4.5272	4.44713	4.82106	4.70744	4.52413	4.45756	5.86375	5.4213	5.52231	5.63095	5.64867	5.69488	4.33401	4.68586	4.42821	4.51625	4.71329	4.6048	4.45182	4.97114	4.27527	4.48635	4.71837	4.36073	4.70171	4.81259	4.70607	4.30443	4.83982	4.71181	5.39408	4.25335	4.91419	4.18134	4.20372	4.73667	4.7736	4.76891	5.01911	4.8429
WBGene00020183	T03D3.5	34.9409	2.7662e-12	7.71221	7.62947	7.73735	7.89064	8.87412	7.45841	9.00642	9.55289	9.42362	8.97744	9.49297	9.15829	7.28234	7.1962	7.61581	7.2476	7.1779	7.32645	8.78521	8.8297	8.8387	9.0877	9.05424	9.15445	8.60096	8.12407	8.43101	8.55401	8.54396	8.52517	8.69143	8.55417	8.71325	8.69629	8.37495	8.91765	7.67413	8.08217	7.8948	7.55306	8.02417	7.71478	7.9196	7.81443	7.91707	7.91057
WBGene00020325	bath-46	31.9759	1.65775e-11	4.57829	4.5772	5.07641	5.44312	4.30082	4.45142	5.27195	4.95949	5.35573	5.46385	5.22153	5.24554	4.96421	5.02834	5.03856	5.41218	4.08272	4.99483	5.7088	6.00295	6.02815	5.48163	5.76105	6.18534	5.98565	5.44032	5.97281	6.07254	6.03746	5.69305	5.52559	5.75941	5.90149	6.14239	5.6848	5.30768	5.20684	4.42909	4.57769	5.37256	4.75867	5.31387	4.7199	5.09102	4.40271	5.67529
WBGene00020329	bath-26	34.4834	3.63174e-12	4.74053	5.67542	5.65449	7.03557	5.09274	5.00423	6.88873	6.26673	6.75086	6.8874	6.45539	6.6353	8.21654	8.58188	8.26472	8.08814	8.79972	7.93138	7.27809	6.75256	7.02693	6.48335	7.10275	7.45611	7.03562	6.85039	7.48415	7.65194	7.65632	8.22241	5.97728	7.5008	6.90408	7.16106	8.05921	6.57551	6.04925	4.86336	5.68887	6.27529	5.20491	5.58206	5.43994	5.50154	5.66	7.50977
WBGene00020374	serp-1.2	34.0386	4.73867e-12	9.1993	9.4722	9.17017	8.81928	9.19146	9.20202	8.9898	9.17475	9.26903	9.04266	9.13837	8.91811	9.53259	9.60805	9.40826	9.65724	9.99896	9.21762	9.24711	9.03206	9.03718	9.00983	8.99589	9.03756	9.18463	9.27932	8.85022	9.29664	9.05686	8.99757	9.00518	8.57988	8.4991	8.54653	9.28377	8.87262	9.42526	9.55464	8.54732	7.99706	8.14774	8.17829	9.1685	9.2187	9.14002	9.05191
WBGene00020383	tin-44	27.1624	3.49281e-10	10.9022	10.6596	10.5882	10.7442	10.7843	10.3899	10.9617	10.4712	10.968	10.958	11.2594	11.0733	10.2654	10.092	10.4683	9.93438	10.06	10.1062	10.8754	10.8568	11.0999	11.082	11.051	11.2951	10.2018	10.4665	9.9508	10.8753	11.1425	11.1834	10.6392	11.3748	11.5115	11.5001	10.8516	11.1235	10.9654	10.2651	10.8037	10.793	11.0023	11.0381	10.6734	10.7048	10.6561	10.4793
WBGene00020446	T12B3.3	31.9201	1.71562e-11	10.16	10.0828	10.1769	9.9887	10.2194	10.1122	10.8054	10.3208	10.8564	11.0152	11.0283	10.5913	9.87321	9.85942	9.64593	9.64685	10.5867	9.3396	10.7294	10.3663	10.9827	10.6286	10.9689	10.7432	10.808	10.5939	10.2659	11.0094	10.9859	11.6312	10.7565	10.3573	10.3548	10.148	11.1689	9.99034	10.0295	10.1387	10.2019	10.4614	10.2136	10.4254	10.2407	10.0287	10.1006	10.8946
WBGene00020501	T14B4.5	35.2227	2.34091e-12	6.43352	6.20468	6.42155	7.32682	6.4655	6.05828	7.12523	6.77179	7.1925	7.56141	7.38178	7.59399	6.91519	7.06576	7.27199	6.53989	6.3153	5.82057	7.47197	6.86068	7.42442	6.85951	7.40808	7.84018	7.48837	7.39885	6.98593	7.46038	7.21024	7.40364	6.49008	8.57259	7.85594	8.14361	7.50179	6.61826	6.66314	5.86117	6.93086	7.31847	6.51179	7.51418	6.69902	6.35884	6.39732	6.03301
WBGene00020509	hex-1	32.8481	9.72579e-12	9.83915	9.9927	10.1522	10.4734	10.0424	9.91178	10.5059	10.1715	10.1673	10.5285	10.4482	10.2854	10.9192	11.0356	10.7982	10.7401	11.8072	11.1898	10.2128	10.1271	10.2455	9.94537	10.3736	10.1332	10.4868	10.6159	10.4533	10.4031	10.4883	10.8151	10.0134	10.3003	10.2062	10.152	10.6409	10.002	9.96601	10.0225	10.2173	10.4127	10.1343	10.2279	10.1305	10.0538	10.0215	10.206
WBGene00020703	T22F7.4	34.0346	4.74993e-12	5.61002	5.09005	5.78611	6.74506	5.74788	5.74813	6.23891	5.49546	6.11044	6.23951	5.9461	6.31112	7.04804	7.09193	7.97041	7.10665	6.11797	7.66243	6.42714	5.89635	6.31173	5.39889	6.3478	6.24646	5.38663	6.06605	6.21218	5.80047	6.117	6.73693	5.55315	7.2826	6.48083	6.64385	6.2762	5.96124	6.16926	5.18836	6.006	5.69215	5.24456	5.47844	5.8185	5.8838	5.66132	5.5014
WBGene00020741	dlhd-1	51.5533	3.37007e-16	5.05733	5.16934	4.91139	5.46775	4.67127	5.48711	6.61916	4.76598	6.13958	6.77359	5.66413	5.63754	8.212	8.33564	8.1565	8.39517	7.79749	6.79972	5.59683	5.30916	5.23315	5.07185	5.77095	5.153	4.79326	5.81214	5.29081	5.21473	5.32239	5.56365	4.57522	5.80895	5.10794	5.71682	5.39563	4.48828	5.38977	4.78102	5.2113	6.08581	5.26053	6.16082	5.14914	5.41566	4.81731	5.23993
WBGene00020756	T24A6.20	34.0631	4.66961e-12	7.93914	8.21267	8.01651	8.18125	8.09216	7.45192	7.46899	8.06948	7.10801	7.88657	8.01249	8.38738	7.1128	7.05269	6.54758	6.62497	7.10053	6.01042	7.81401	7.36089	8.03901	8.03521	7.97958	8.18563	8.44261	7.64775	7.95798	8.60038	9.08714	8.68797	7.13559	7.74105	8.01851	7.70992	7.39811	7.78196	8.17837	8.15016	7.61829	7.62161	7.65022	7.38917	8.17754	7.77217	7.99712	7.08696
WBGene00020784	tat-4	30.156	5.13718e-11	10.1928	10.2519	10.0618	10.1726	10.1506	10.399	10.9195	10.3611	10.7116	10.7185	10.4206	10.3517	11.0737	11.2414	11.323	11.2711	12.035	12.0293	10.5633	10.9344	10.5405	10.3593	10.5473	10.2452	10.7387	11.5813	10.8729	10.4964	10.4744	10.606	10.5557	10.2508	10.1251	10.3364	11.1657	10.5263	9.94332	10.3607	10.3103	10.4714	10.7726	10.3652	10.0535	10.2375	10.3233	10.3504
WBGene00020852	nhr-228	28.953	1.10027e-10	7.32199	7.32132	7.23437	7.38718	7.4254	7.21773	7.88554	7.84057	7.84284	8.24137	8.07271	7.96946	7.60404	7.70607	7.17461	7.12462	7.93319	7.6953	7.63866	8.03281	8.30221	8.29213	8.03957	8.09247	7.88459	7.92756	7.4883	8.03832	8.05287	7.98249	7.41951	7.89692	7.72133	7.69675	8.23576	7.34407	7.16372	7.35614	7.43414	8.31539	8.03223	8.3105	7.20557	7.33977	7.40867	7.38781
WBGene00020878	T28A11.16	30.8711	3.28402e-11	5.25795	5.57961	6.05107	5.70167	5.6159	5.58927	6.05088	5.80555	6.09832	5.7006	5.62412	6.13581	3.45093	4.05478	4.07843	4.25847	3.00612	3.44588	5.88254	6.38617	6.17774	5.86391	5.98297	6.08238	5.40322	5.54217	4.80126	5.6342	5.71063	5.6002	6.07684	6.27797	6.55233	6.60003	5.8145	6.34909	5.40038	5.64022	5.85715	5.92641	5.59263	6.47675	5.65359	5.55479	5.68935	6.65863
WBGene00020889	T28C12.2	30.1651	5.10805e-11	5.79375	5.47391	5.82258	6.55165	5.55373	5.37596	5.71937	5.25044	5.66295	5.98862	5.9592	6.124	5.56193	5.20755	5.47784	4.86694	4.81971	4.63574	5.92978	5.98643	6.17571	5.72676	5.88239	6.0816	5.36194	5.97001	5.08565	5.83592	6.20708	6.1461	5.48908	6.91779	6.9086	6.95415	5.5089	6.51523	5.73762	5.60717	5.941	6.23653	5.92987	5.96045	6.05488	5.5249	5.706	5.53044
WBGene00020908	VC5.2	34.1393	4.46122e-12	7.98851	8.35401	7.79025	7.78441	8.25207	8.36798	8.3581	7.60434	8.12506	8.41789	8.18551	8.12131	7.52143	7.80595	7.36315	7.22336	8.78902	7.25021	7.98406	8.15856	8.4938	8.40039	8.33616	8.15089	7.96457	8.88152	7.44372	8.17363	8.0827	8.53574	8.28487	8.6667	8.19093	8.32483	9.03047	8.15108	7.87256	8.27156	8.1245	9.03029	9.16764	9.09498	8.16861	8.16325	7.93675	8.53062
WBGene00020909	W01A11.1	26.9669	3.96864e-10	10.7527	10.9287	10.6594	10.9449	10.8153	10.8425	10.9556	10.8056	10.7417	10.9869	10.8968	10.596	11.7118	11.9455	11.6846	11.9572	12.7084	12.2475	10.8953	10.9702	10.7532	11.0357	11.0332	10.8351	11.5781	11.4682	11.1847	11.2014	11.1632	11.4518	11.1594	10.861	10.7992	10.9932	11.8743	10.7516	10.8643	10.6684	10.939	10.9511	10.7995	10.8941	10.7132	11.031	10.7276	10.7887
WBGene00020938	clec-218	48.54	1.54242e-15	8.62319	7.88794	8.32883	9.08919	8.35717	7.40343	7.75365	8.13032	7.04973	9.04525	9.66784	10.5213	7.54471	7.3218	6.33581	5.66658	7.35742	4.66314	8.05572	5.91855	6.69704	7.35306	7.39569	7.33198	5.68808	5.47194	5.614	7.15902	7.00003	6.14129	6.78447	8.58222	8.29439	8.47508	7.88548	7.56382	7.68202	8.78319	8.37968	6.86839	7.75949	7.25353	7.95588	8.13711	8.75188	8.81306
WBGene00020989	W03D8.8	37.1635	7.52224e-13	6.21745	6.23143	6.62149	7.52141	6.8262	6.26951	6.83679	7.10915	7.85947	6.65719	6.85214	7.1116	3.90996	4.93691	4.21329	4.2447	4.45705	3.04844	6.43038	5.43632	5.77502	5.60053	6.17922	6.60283	6.47568	5.94174	6.2367	6.63025	6.63709	6.35924	5.39832	6.67567	7.17201	6.66957	5.33668	5.93019	6.94144	6.27497	6.62733	6.1736	5.92666	5.735	6.48072	6.65047	6.71255	7.23557
WBGene00021066	W06H8.2	31.7023	1.96189e-11	6.13562	5.91964	6.07196	5.90157	6.08484	6.17772	6.63193	6.3513	6.6459	7.35892	7.25473	6.99608	5.27294	5.36542	5.49058	5.58554	4.92747	4.66776	7.03857	7.09291	7.13552	7.41209	6.50683	7.29456	8.60249	6.70221	7.76736	8.06887	7.68789	7.59766	6.77202	6.53936	7.00216	6.97115	6.27809	6.02828	5.90349	5.95027	6.29192	6.60491	6.55091	6.41983	6.06061	6.01605	6.06901	5.70075
WBGene00021159	slc-46A	37.1876	7.41799e-13	8.18004	8.06662	7.55917	8.2897	8.00323	8.32127	8.32548	8.22171	8.25882	8.32997	8.3927	7.99148	8.54667	8.85088	9.28746	8.55993	9.10177	9.15319	8.21528	8.19111	8.22947	8.18654	8.35959	8.42006	8.4478	8.24133	7.98802	7.8377	8.14625	8.46267	7.76052	8.54655	8.42858	8.4621	8.24201	8.3617	8.12536	7.97382	8.11084	7.90141	7.77661	8.0978	8.19232	7.93061	8.0871	7.33791
WBGene00021161	Y4C6B.7	34.8909	2.84951e-12	8.1816	8.20022	8.10611	8.13217	8.29203	8.25682	7.97116	8.38505	8.4353	8.47429	8.35851	8.38134	8.57447	8.99237	8.56812	8.66027	9.18091	9.37701	8.62396	8.53536	8.80811	8.57963	8.77803	8.5811	8.90648	8.49842	8.80914	9.01016	8.75697	9.05698	8.09285	8.15273	7.74897	7.89599	8.66073	7.69263	8.28109	8.06285	8.24053	8.03143	8.21304	8.30759	8.24012	8.21165	8.1327	7.57373
WBGene00021183	Y9C9A.16	72.0151	3.14913e-20	4.43498	4.52936	3.70394	4.75611	4.53539	5.2278	5.14784	5.23291	5.16774	5.90907	6.28688	5.82716	9.30239	9.41797	9.58439	9.37938	8.90012	10.4835	7.14865	7.5459	6.87557	6.2745	6.9446	6.6208	6.79895	6.11455	6.35846	5.61769	4.84104	5.60983	5.28831	5.41468	5.04051	5.91321	7.71791	5.0486	4.91214	4.3712	4.31045	5.35038	3.86198	4.84933	4.39609	4.6619	4.5358	4.39718
WBGene00021315	Y32H12A.7	62.9819	1.53977e-18	10.2302	10.1069	9.78981	9.67286	10.1854	10.1233	10.1896	10.3138	10.4142	10.2949	10.4399	10.2171	9.85968	9.92352	9.50872	9.9732	10.0604	9.88503	10.4739	10.6142	10.5554	10.6847	10.6248	10.7604	10.4049	10.246	10.0042	10.6267	10.6603	10.5483	10.2357	10.0972	10.2039	10.3079	10.5004	10.4167	10.0027	10.0971	9.95442	10.3241	10.2957	10.3094	9.95259	10.0614	10.0402	9.8671
WBGene00021337	clc-24	84.0162	2.73152e-22	6.30408	5.7928	5.83413	6.06807	5.93033	6.07866	5.29402	5.81194	6.3874	6.50009	5.74822	6.02366	7.69294	8.20732	7.86374	7.69106	7.48171	7.52849	6.34522	5.3595	5.03861	5.43685	5.31727	4.6422	5.09299	6.68429	5.33067	4.52842	4.85402	5.37175	3.35854	5.52563	3.92504	4.38333	6.10554	5.2307	6.40892	6.11606	5.47906	5.59201	5.48697	5.69073	5.77524	6.34782	5.88097	6.19824
WBGene00021340	clc-26	39.0385	2.57175e-13	7.79229	8.17672	8.30945	8.21486	7.87506	8.15147	8.38363	7.77982	8.36884	8.36693	8.04564	7.95133	8.43132	8.78693	8.96645	8.78908	9.16192	8.84371	8.34304	8.58866	8.38565	8.18995	8.45135	8.30669	8.88218	8.90288	9.16733	8.75958	8.78947	8.7666	8.20044	8.42761	8.27406	8.18699	8.79427	8.1532	8.21749	7.86006	8.18238	8.63939	8.32404	8.61696	7.96652	8.1831	8.11031	7.73206
WBGene00021442	Y39A3CL.4	36.2366	1.28959e-12	9.73326	9.63439	9.4184	9.65361	9.70982	9.66186	9.65852	9.66911	9.78455	9.67633	9.87882	9.59491	10.0075	10.4096	10.1466	10.3245	10.3159	11.2449	9.76869	9.90951	9.63597	9.85721	9.84075	9.81666	9.91854	9.65874	9.81265	9.73148	9.74369	9.68381	9.63034	9.37329	9.43434	9.5652	9.81062	9.68603	9.58396	9.77789	9.54382	9.5394	9.47358	9.44319	9.57689	9.62685	9.70194	9.61607
WBGene00021516	Y41D4B.14	44.527	1.2579e-14	5.49416	5.34915	5.67347	5.53137	5.42016	5.50525	5.47475	5.60843	5.64161	6.01847	5.94099	5.85413	6.22022	5.78832	6.24511	5.90091	6.54797	6.16513	5.73517	5.62403	5.70273	5.95596	5.79256	6.05234	5.76855	5.66747	6.36914	5.69404	5.70185	5.9617	5.55199	5.59287	5.58527	5.48427	5.55852	5.47528	5.20923	5.54861	5.72894	5.32218	6.3976	5.9323	5.33497	5.74357	5.40825	5.18413
WBGene00021565	Y45G12C.1	30.0834	5.37703e-11	6.1425	6.08446	6.64283	6.79429	6.61594	6.05798	5.94692	5.96968	5.75894	6.4388	5.92434	6.18774	5.27073	5.09286	5.3465	4.42067	3.65445	3.96863	5.76215	5.96268	6.3558	6.14109	5.70195	5.82898	6.10892	5.86008	5.73746	5.87421	6.06544	5.81101	5.84645	6.43809	6.90569	6.45283	5.64857	5.91505	6.47568	6.38811	6.3052	6.42063	6.88583	6.18124	6.16836	6.50873	6.49191	6.22663
WBGene00021603	clec-204	40.9591	8.76473e-14	6.72559	6.47103	6.12328	6.23441	6.59602	6.75903	5.81224	6.20796	5.64137	6.30778	6.37094	6.4285	5.10748	5.27206	4.56179	5.23387	6.67338	5.4887	6.1436	5.49916	6.07453	6.28663	6.22337	5.88329	5.74577	6.16081	6.38074	6.59818	6.79408	6.99662	6.2303	6.4669	5.81994	5.79953	6.67894	6.18024	6.47078	6.4891	6.4948	6.26663	6.68368	6.48079	6.65074	6.24512	6.55882	5.60726
WBGene00021671	Y48G1BM.6	32.2029	1.44215e-11	6.73693	6.67735	6.44153	6.1265	6.59364	7.05589	8.47114	8.41306	8.45919	8.42623	8.51093	8.52215	7.10725	7.67958	7.34218	7.10579	7.43156	7.41399	8.69731	8.7733	8.73082	8.68782	8.85772	8.72565	8.89908	9.35321	8.96196	8.98987	8.94766	8.88091	8.06259	7.38289	7.48332	7.33166	7.39594	7.43472	6.5521	6.98422	6.2796	6.26048	6.51179	6.78247	6.45771	6.79296	6.56525	6.71388
WBGene00021704	Y48G9A.11	33.1105	8.29327e-12	7.68167	7.55205	7.72262	7.43285	7.8022	7.54588	7.28765	7.82519	7.86522	7.74256	7.871	7.58671	7.4596	7.84185	7.64589	7.96146	7.96103	7.91264	7.9865	7.75747	7.65844	7.94217	7.84484	7.53648	7.84816	7.5062	7.53313	7.59748	7.39424	7.25252	7.75132	7.42405	7.50458	7.47686	7.54832	7.90753	7.27951	7.77924	7.80988	7.59415	7.64084	7.65268	7.56652	7.62728	7.67484	7.76599
WBGene00021768	Y51F10.7	35.1974	2.37615e-12	11.2217	11.4283	11.121	11.6288	11.1154	11.0265	11.0987	11.3491	10.593	11.4104	10.9111	11.3592	12.2147	12.3485	12.3493	12.7745	13.4876	12.3076	11.4187	11.2595	11.4356	11.0522	11.083	11.1263	11.349	11.6277	11.7719	11.5871	11.7437	11.7877	11.041	11.6867	11.1375	11.5112	12.1898	11.3371	11.3684	11.0244	11.378	11.0337	10.6937	10.8318	11.5447	11.3694	10.8568	10.6545
WBGene00021797	plep-1	33.953	4.98836e-12	5.25353	5.62522	6.15275	5.71289	5.77688	4.59478	5.7505	5.18543	4.65277	5.99088	5.81503	5.45495	4.55551	4.27429	5.12433	4.68037	3.54611	3.26042	3.77788	4.05701	3.8121	3.86549	4.40089	4.17465	4.26951	4.63059	3.31226	4.38408	4.58048	4.48683	4.36643	3.84556	6.20514	4.84887	4.14176	5.59297	5.78575	5.23999	5.53228	4.84142	5.71732	4.46667	5.32291	5.50029	5.73482	7.33498
WBGene00021817	Y53G8B.1	46.1895	5.21798e-15	6.94335	6.90166	7.283	7.44132	7.26728	7.17691	7.08944	7.5195	7.35672	7.7099	7.64138	7.42021	8.34514	8.26631	8.73055	8.34393	8.05805	9.21739	7.73712	7.52504	7.81919	7.50255	7.59622	7.58209	7.79748	7.72808	8.3043	7.82051	7.90612	8.35521	7.10074	7.26686	7.11511	7.05895	8.1715	6.95757	6.95545	7.30937	7.24194	7.04085	6.54672	6.5167	6.98434	7.20498	7.31744	7.28307
WBGene00021872	clec-85	37.0311	8.12167e-13	9.62975	9.56908	10.1985	9.70645	9.8	9.7416	9.89094	9.11667	9.80643	9.33949	9.15878	9.51248	11.8809	12.4731	11.4908	11.6558	11.9447	12.3209	11.0637	10.8692	10.9973	10.4904	10.951	10.5244	12.5062	11.388	11.9153	12.1769	12.1827	12.3111	10.2053	9.36477	9.40461	9.38999	10.762	9.52591	9.81102	9.80761	9.70406	9.6357	9.67683	9.79899	10.0334	9.6637	9.62561	10.3305
WBGene00021873	clec-82	42.7572	3.26469e-14	4.55388	5.10987	4.9412	4.99317	4.74618	5.52014	4.39167	3.49042	4.04771	5.21273	3.9784	4.46173	6.69413	6.91758	6.53756	6.72848	6.69839	5.80788	5.64865	5.50622	5.37626	4.81924	5.61628	4.4911	3.4103	6.49881	5.21176	4.95683	4.46073	4.41991	5.32843	5.48721	4.67914	4.77342	5.74547	4.43492	5.13903	4.80618	4.98701	5.04293	4.29078	4.50162	5.13699	4.90352	4.89171	5.5775
WBGene00021886	Y54G2A.21	37.8321	5.11704e-13	7.65443	7.25418	7.41121	7.08104	7.84818	7.58822	8.42614	8.71631	9.09487	8.95221	8.74086	8.71565	7.81747	7.75006	7.26123	7.99121	7.90382	7.82436	8.7499	9.01818	9.00527	8.61555	8.75392	8.82155	8.66521	9.08729	8.44159	8.78648	8.69892	9.01198	8.57873	8.17555	8.38437	8.24932	8.04026	8.14888	7.35548	7.82089	7.24226	7.83213	8.10369	8.25392	7.52381	7.47485	7.41997	7.67627
WBGene00021965	Y57G7A.1	44.1529	1.53655e-14	6.32644	6.73414	6.56827	6.46416	7.00283	6.61457	7.14048	6.90635	7.00413	7.26031	6.84091	7.0438	7.67432	7.70812	7.53249	7.64047	7.4124	6.85927	6.88903	6.96286	7.04152	6.65185	6.78832	6.85186	7.13033	7.34681	6.45453	7.2214	7.05227	7.22785	6.618	6.15135	6.27575	6.23137	6.76775	6.45703	6.76499	6.80965	6.28056	6.68075	6.11319	5.80667	6.70365	6.50548	6.64607	6.8282
WBGene00022016	Y61A9LA.4	37.5938	5.86833e-13	4.19766	4.19766	4.19766	4.19766	4.61768	4.19766	4.992	5.67547	5.38824	5.70798	5.12772	5.14397	5.73417	5.85537	5.52565	6.25638	6.46205	5.66313	5.47548	5.59554	5.46208	5.05678	5.2403	5.49768	5.11872	5.48947	4.88961	4.94881	5.33476	4.79712	4.57857	5.08975	4.81234	4.92313	5.33445	4.88799	4.52921	4.49514	3.77863	3.77863	3.77863	4.41029	4.0144	4.35491	4.43368	4.78652
WBGene00022082	Y69A2AR.11	48.1765	1.85875e-15	3.68617	4.2987	3.69925	4.78881	4.77712	4.13913	4.19816	4.03061	4.56344	4.06945	4.2244	3.84779	3.10763	2.66281	3.57483	3.11773	3.25719	3.63166	3.76175	3.63176	3.07418	3.61994	3.70545	4.01681	3.2512	3.898	4.01049	3.79402	3.71926	4.18823	3.99263	4.57903	4.96445	4.62454	4.03865	4.39988	4.34985	3.90872	4.43603	4.49656	3.93693	3.9713	4.1932	4.2948	4.2066	4.00381
WBGene00022089	Y69A2AR.18	38.333	3.84126e-13	13.2264	13.469	13.7244	13.7081	13.5151	13.2838	13.5457	13.7833	13.3988	13.9847	13.7777	13.9423	13.4637	13.3998	13.3897	13.4277	13.3579	13.0941	13.869	13.7029	13.9828	13.8521	13.9253	13.9116	14.2556	13.8853	14.3107	14.3542	14.3864	14.1994	13.4282	13.782	13.7277	13.6947	13.7573	13.3434	13.4825	13.3372	13.6437	13.8524	13.9076	13.9251	13.5405	13.3791	13.5438	13.4428
WBGene00022142	Y71G12B.2	28.2904	1.68197e-10	4.48284	4.46534	5.13768	5.05852	4.89386	5.28142	5.54704	5.02332	5.47903	5.10428	5.28993	4.65764	5.45054	5.29326	5.82376	5.05775	5.40039	5.86253	5.46809	5.63736	5.73583	5.69011	5.79355	5.67541	6.9959	6.7492	6.20004	5.84999	5.86046	6.11791	5.87506	5.51469	5.10682	5.36269	6.50048	5.51753	4.22345	5.0853	5.35108	6.24569	5.99535	5.64436	4.85118	4.66793	5.14072	6.0658
WBGene00022250	Y73B6BL.29	37.1171	7.72718e-13	8.50467	8.30288	8.02558	7.86873	8.15561	8.47849	8.11015	8.56333	8.74475	8.58385	8.71755	8.35002	7.98624	8.14705	7.73697	8.29732	8.00318	8.00593	8.71803	8.56047	8.72404	8.86509	8.71149	8.74696	8.67662	8.32261	8.20613	8.96515	9.049	8.50222	8.65123	8.16245	8.25655	8.55096	8.27994	8.48733	8.55404	8.20992	7.90403	8.41503	8.41623	8.50067	8.00439	8.34458	8.31901	8.23202
WBGene00022375	Y94H6A.2	27.8499	2.23472e-10	4.19368	4.22089	4.45882	4.04933	4.54548	4.34336	4.64992	5.26102	4.77072	6.11421	5.10373	4.86555	4.06963	4.17013	3.76978	4.16403	4.98311	3.6436	4.78656	4.17176	4.75846	5.20011	4.89189	4.27521	4.68372	4.11938	4.719	4.83142	4.93957	4.71557	4.31966	4.15379	4.0237	3.93917	5.49359	3.81569	4.71096	4.534	3.66081	4.80618	4.6226	4.29246	4.11636	4.72948	4.05994	4.97614
WBGene00022455	tyms-1	32.061	1.57339e-11	10.4094	9.86858	9.79048	10.0683	9.7933	10.0425	10.1917	10.5652	10.5859	10.5628	10.7659	10.402	10.843	11.2898	10.7876	10.7992	11.4639	10.7333	11.0307	10.648	10.5456	10.8768	10.8872	10.9982	11.5116	10.4213	10.7267	11.2142	10.9257	10.5973	10.055	10.2173	10.1459	10.4708	10.5029	10.7843	10.1705	9.7805	10.0352	10.6242	10.2153	10.4452	9.76621	10.1669	10.0531	9.65678
WBGene00022497	Y119D3B.21	44.2301	1.47432e-14	11.3188	11.6271	12.1969	11.8484	11.5724	11.5179	11.1019	11.3035	10.6484	10.9176	10.9985	11.5073	12.4634	12.5525	12.914	11.9584	11.2381	11.9266	11.1607	10.6503	11.3693	11.3428	11.0658	10.9884	11.8042	10.5276	11.8988	11.7988	12.0458	11.9364	11.5794	10.8097	11.3977	11.0816	11.5922	11.2065	11.6098	12.0478	11.3832	10.7883	11.3132	10.9569	11.8106	11.5629	11.6673	10.7637
WBGene00022500	lfi-1	50.3861	6.0421e-16	11.3844	11.5139	11.6494	11.3628	11.3044	11.6189	11.1711	11.2472	10.9971	11.3122	11.4286	11.1314	11.9073	11.9756	11.9245	11.8964	12.2106	12.9522	10.985	11.0568	11.1125	11.0852	11.063	10.815	10.6248	11.5925	11.6517	11.4123	11.3361	11.691	11.3383	10.6308	11.1504	10.7377	10.1807	11.0679	11.7518	11.5837	11.0815	11.0789	11.4227	10.8861	11.5215	11.5834	11.312	11.2883
WBGene00022546	ZC196.2	32.6612	1.08981e-11	5.08242	4.62487	4.61515	4.79295	4.86786	5.41799	4.71322	5.6882	4.68887	5.91094	5.44185	5.02369	6.14369	6.59019	6.94968	6.89517	6.98307	8.31207	5.65006	6.19947	6.61485	6.4495	5.40092	5.7476	7.80096	5.93471	8.26439	6.42169	5.88239	6.69623	6.02383	5.17271	4.55526	4.83114	6.68764	5.47293	4.7379	5.2047	4.75802	4.80756	4.94911	4.75794	4.70844	5.01756	4.97462	4.71024
WBGene00022584	ZC266.1	70.4947	5.93827e-20	6.78057	6.79609	6.78002	6.89413	6.96061	6.6196	6.11998	6.66487	5.97217	5.95348	6.14724	6.39409	5.27517	5.95019	4.88578	4.73265	5.97708	5.0248	5.47072	5.284	5.3552	5.83586	5.65311	5.93962	5.38227	4.99495	5.60114	5.63297	5.64376	5.67886	5.21801	5.16338	5.82308	5.14754	4.95779	6.26611	6.77277	7.13257	6.51017	5.36452	6.06051	5.65282	6.95462	6.74851	6.71239	5.75002
WBGene00022590	ZC317.7	56.0699	3.74144e-17	7.46906	9.30154	8.67694	7.81901	9.03143	7.53588	9.91579	9.98011	10.0058	9.73252	10.2495	9.61613	8.64283	8.65114	8.39926	8.92384	8.30771	8.53154	10.3439	10.1935	9.99304	10.259	10.3011	10.129	10.1956	9.73605	9.88594	10.0021	9.92763	10.0546	10.184	9.52462	9.47027	9.62459	10.1097	10.1889	8.65561	8.01456	8.24677	8.6833	7.89394	8.65189	8.2485	8.376	8.29243	8.59711
WBGene00022592	klu-2	29.4974	7.78398e-11	6.94275	7.30607	6.9406	7.24283	6.58097	6.6907	7.84109	7.44802	7.41348	7.8908	7.6999	7.75018	6.74395	6.94414	6.12534	6.64832	6.535	5.55919	7.5989	7.38595	7.9837	7.452	7.80234	7.50044	6.44022	7.00626	6.40302	7.57865	7.32692	7.8841	7.02723	8.20893	7.351	7.85188	7.7776	7.6182	6.92088	6.83265	7.09842	7.33539	7.18845	7.29203	7.23218	6.6975	6.92227	7.05742
WBGene00022641	ZK6.6	35.4486	2.04841e-12	5.55945	4.74	5.20137	5.97984	5.82085	5.38723	4.52864	5.29702	4.32971	5.11149	4.86961	5.08866	4.0341	4.24534	3.76756	4.31341	3.22304	3.63585	4.48094	4.58944	4.63238	5.15651	4.81791	4.65466	5.57809	4.50098	4.73612	5.31182	5.09191	5.66468	4.35226	6.02334	5.69948	5.75407	4.76531	5.38269	5.29924	5.34089	5.70424	5.88667	6.13214	5.72779	5.6958	5.06875	5.57982	4.29161
WBGene00022657	ZK105.6	32.6756	1.08029e-11	4.25208	4.70308	5.39024	5.11654	4.78057	4.38342	3.52213	4.35265	4.09065	3.81899	4.11871	4.10392	4.20888	3.85657	4.39316	3.50941	3.32217	3.69664	3.41074	4.12566	4.05001	3.77262	3.83915	3.97087	4.17664	3.83896	3.57133	3.77873	3.9392	4.09236	4.23362	4.10769	4.80513	4.13733	3.43498	3.83826	4.76614	4.49061	5.05621	4.59007	4.7656	4.4202	4.79886	4.4824	5.0317	5.37927
WBGene00022722	tomm-70	39.1821	2.37106e-13	10.8083	10.6452	10.746	10.9389	10.7876	10.4812	10.8863	10.6806	10.9161	11.0112	11.1708	11.1002	10.4471	10.508	10.6876	10.2357	10.1116	10.4108	10.9204	10.8448	11.109	10.9892	10.9631	11.3806	10.2458	10.4113	10.383	10.8198	11.1162	11.0181	10.5308	11.331	11.4582	11.4977	10.7479	11.0422	10.7574	10.5611	10.8851	11.5056	11.3729	11.5201	10.762	10.7385	10.7031	10.6326
WBGene00022732	ZK418.2	27.5099	2.78576e-10	5.41632	5.8216	6.1415	5.39168	6.2491	5.81163	5.68966	5.24224	5.26956	5.63657	5.20095	5.11269	6.38735	5.46959	6.03644	6.08687	5.38556	5.36286	5.22712	4.82463	5.4636	5.05415	5.31098	4.97211	5.30805	5.47485	5.06933	5.70519	5.76594	5.86615	6.07891	5.63024	6.01394	6.02469	6.10318	5.35506	6.1038	5.81102	5.50109	5.42381	5.80812	5.32071	6.35438	5.13245	5.92908	7.32132
WBGene00022787	tag-307	37.3503	6.75277e-13	10.3452	10.1638	9.72792	9.95535	10.0177	10.0623	10.1017	10.4671	10.3252	10.1951	10.5864	10.3103	9.70095	9.87708	10.1798	9.71301	10.0873	9.94153	10.307	10.2825	10.3332	10.5416	10.394	10.5563	10.4955	10.0482	10.5869	10.593	10.5255	10.3606	10.1956	10.1532	10.2623	10.3763	10.3444	10.51	10.1529	9.94992	10.0333	10.061	10.0879	10.0107	9.90993	10.1572	10.069	9.72817
WBGene00022885	ZK1248.19	40.4437	1.16743e-13	7.94108	7.8297	7.82596	7.66525	7.94554	8.21387	7.88642	8.47352	8.42057	8.02547	8.15852	7.86564	7.75103	7.65676	7.63364	8.03167	7.80267	8.17858	8.04928	8.19731	8.09122	8.25339	8.05774	7.94607	8.31674	8.00589	7.71654	8.11328	7.85585	8.04479	8.74729	7.85202	8.06208	8.02297	8.41807	8.26334	7.61571	8.09931	7.99569	8.20974	8.27532	7.99537	7.73257	8.09747	7.88067	7.86965
WBGene00023417	swm-1	30.8105	3.4106e-11	7.98996	8.47761	8.47196	8.56654	8.32248	8.39039	8.51968	8.60395	8.66346	8.74216	8.61965	8.57747	9.06377	9.33582	8.84768	9.09141	9.7625	9.25449	8.53493	8.57264	9.00875	8.71185	8.71021	8.72161	8.99874	8.80101	8.50301	9.01093	9.10513	8.83674	8.48389	8.52827	8.31983	8.24228	8.77499	7.81339	8.59846	8.31189	8.19913	8.46122	7.89289	8.10133	8.51629	8.17981	8.41336	8.1986
WBGene00023425	try-9	81.7387	6.50427e-22	4.36319	4.34166	4.22567	4.05448	3.91173	3.89577	4.15624	4.21589	3.8894	3.78233	3.9529	3.79409	6.86155	7.55582	6.172	6.59909	7.93084	5.47771	4.35153	4.63592	3.89705	4.38751	4.58604	3.88461	3.90743	4.2317	4.93003	4.52768	4.05804	4.21339	3.84526	3.82499	3.97891	3.61102	4.17982	3.59032	4.18153	3.84788	4.36685	4.12952	3.13137	4.20897	4.10416	4.2091	4.083	4.05514
WBGene00023492	T24D3.2	30.0607	5.45454e-11	6.44304	6.2834	6.10715	6.32488	6.68818	6.46046	5.98705	5.80333	6.31532	6.33779	6.16254	6.03399	6.66202	6.29366	7.31032	6.63345	6.24676	6.81411	5.53118	5.42055	5.33627	5.27344	5.66687	5.41436	5.48402	5.90275	5.88742	5.76158	6.04804	6.13986	5.21805	5.59517	5.4107	5.11765	6.04563	5.6498	6.28445	6.61816	6.25095	5.10998	5.83652	5.41214	6.42784	6.35397	6.37174	5.11377
WBGene00023503	F17C11.13	77.8959	2.90998e-21	5.33623	4.84643	4.94831	5.0862	5.18385	5.50997	5.9458	5.82931	6.60568	6.81195	6.71166	6.12817	6.02276	6.11163	5.58811	5.82617	5.0374	4.68543	6.93382	7.35487	7.43127	7.66044	6.85647	7.50779	6.50464	6.10267	6.07443	6.8999	7.29081	7.35273	5.77819	6.52657	6.41287	6.74645	6.25281	5.87436	5.49377	4.88072	5.081	6.96306	6.84757	7.21829	4.99257	4.96612	5.4968	5.16077
WBGene00043060	R144.12	34.4065	3.80235e-12	9.22153	9.12189	9.45864	8.89814	9.34648	9.42927	9.60329	9.62485	9.65931	9.77705	9.57148	9.52139	8.91601	8.77808	8.49735	9.15601	8.87293	8.53563	9.46176	9.5382	9.63513	9.50867	9.52399	9.65395	9.85748	9.66466	8.99499	9.64947	9.77024	9.61233	9.57473	9.44493	9.51138	9.48166	9.65072	9.12595	9.20425	9.47837	9.05536	9.33336	8.86253	9.05777	9.18146	9.19554	9.36098	9.36311
WBGene00044073	tag-244	35.2531	2.29911e-12	6.95894	7.1522	7.36595	7.63152	7.07373	6.96155	7.01973	6.22203	6.61149	6.47136	6.29623	6.85545	8.81615	8.58535	8.92227	8.12924	8.79916	9.05357	7.33031	7.00747	7.35319	6.91726	7.31879	7.25588	7.44794	7.1624	7.29433	7.01708	7.5451	7.43975	7.42764	7.84736	7.66857	7.85768	8.73847	7.64242	7.24849	6.89277	7.43069	7.81323	7.10786	7.57018	6.99963	7.55681	7.0155	7.7451
WBGene00044107	chca-1	149.502	4.76516e-31	8.58389	7.99076	8.41922	8.01984	8.42158	7.76345	9.33972	10.2303	10.3209	10.9776	10.9016	10.6163	7.8267	7.69459	7.68299	7.7635	6.04643	6.34768	10.3898	10.3225	11.2041	11.1683	10.724	11.2189	10.5103	9.32422	10.0241	11.2324	11.5078	11.1125	8.60236	9.97819	9.8409	10.3255	9.36045	9.13077	8.4784	7.89151	8.22946	10.4232	9.84295	10.1818	7.6754	8.17483	8.74914	8.10604
WBGene00044137	F28H6.8	79.9182	1.31548e-21	3.64113	4.22871	4.07181	4.07858	4.36362	4.34766	4.52653	4.94938	4.94971	5.66546	5.92743	5.44752	4.26775	4.07707	4.55315	4.28187	4.73463	4.51084	5.53219	5.585	5.71792	5.68794	5.17823	5.77103	5.51563	5.81238	5.20222	5.66421	5.83805	5.65147	4.75902	5.06298	4.93523	5.45831	5.33902	4.81556	4.21651	4.68331	3.46593	6.00511	5.79626	6.12624	4.02963	4.12305	4.21308	4.25952
WBGene00044201	H39E23.3	84.294	2.45962e-22	4.14476	5.06459	4.88533	4.76109	4.14476	5.13444	4.83481	4.98873	5.04298	4.56561	4.52992	4.8829	12.5909	13.5139	12.8592	12.5283	13.2757	15.7414	8.10437	9.1665	7.05455	5.79676	7.79058	6.15989	5.15046	6.39247	5.22401	5.4832	4.89993	5.24731	5.65059	4.87693	4.50143	4.14476	7.17497	4.71018	4.67485	4.61918	4.77345	3.98566	5.12954	4.28824	4.79377	4.53524	4.73848	4.63325
WBGene00044209	Y32F6A.6	36.506	1.10195e-12	6.95579	7.10215	6.88741	6.96543	7.0654	7.29824	6.9056	6.86962	6.67215	6.86513	6.60972	6.27379	6.75725	6.01453	6.7585	6.81489	6.5775	6.68312	6.46887	6.61636	6.64377	6.45648	6.50662	6.15082	6.46831	6.57338	6.65754	6.56262	6.29476	6.84796	7.40303	6.55261	7.22811	7.00437	7.65694	7.30636	7.16728	7.23293	6.737	6.81288	6.76149	6.58368	7.01346	7.1067	7.01705	7.68594
WBGene00044302	F28E10.5	28.5856	1.39163e-10	4.99927	5.26534	5.75773	5.53699	5.62547	5.58929	5.6493	4.95558	5.02864	5.09679	4.63469	4.83312	5.70982	4.97274	4.99156	5.21103	5.42065	5.1642	4.88854	5.49497	5.05072	4.76643	5.14705	4.90005	4.53501	5.39772	4.71163	4.89529	4.90575	4.75825	6.21919	5.42314	5.3085	5.54015	6.17177	5.24031	5.55859	5.51107	5.31739	5.5408	5.74545	5.45552	5.78837	5.26922	5.32946	6.59042
WBGene00044321	mrps-30	45.3121	8.28625e-15	10.5784	10.569	10.6531	10.5727	10.6792	10.4757	10.8365	10.8438	10.8456	10.8302	10.8905	10.8502	10.1893	10.187	10.3441	10.3488	10.1383	10.5619	10.8474	10.8034	10.9008	10.7842	10.865	11.0067	10.9224	10.8031	11.2171	11.0656	11.1274	11.0572	10.7913	10.9225	11.0128	10.9923	10.7403	10.5876	10.9219	10.3093	10.5329	10.4498	10.3429	10.4829	10.5893	10.5095	10.6653	10.5483
WBGene00044332	clec-36	44.4493	1.31123e-14	5.21468	5.28872	4.68456	5.72154	5.21417	5.07394	5.56242	4.59303	5.10435	5.17084	4.77477	5.05588	3.52235	4.09344	4.4232	3.85047	4.786	4.72022	5.3286	5.03198	5.66762	5.0507	5.70535	5.45922	4.47988	5.74872	5.17187	5.62892	5.30546	5.98077	5.18824	6.02968	5.43351	5.69073	6.21447	5.40734	5.4484	5.00319	5.14721	5.18759	4.84178	4.97163	5.20263	5.4654	4.93077	6.24327
WBGene00044337	nspc-2	27.311	3.17045e-10	6.78368	7.05457	7.68778	6.79337	7.23268	6.81359	6.49127	6.89383	6.07836	6.42441	6.62875	6.70823	6.08317	6.00498	5.80341	6.03677	5.32531	5.24929	4.8856	5.07885	4.78241	6.16192	5.46868	5.89444	6.98645	4.70681	4.19823	5.56036	5.27515	5.62991	7.02114	5.99	7.46524	7.01283	4.81591	6.43358	7.22366	6.87835	7.08082	6.02096	6.5643	6.37752	6.84642	7.05241	7.284	7.31731
WBGene00044492	Y54G2A.49	35.4298	2.07126e-12	5.90868	5.72865	6.09417	6.05424	6.07951	6.1867	6.11824	5.54127	6.3633	6.0554	5.59412	5.84587	7.76051	7.64098	8.28098	7.77142	7.52132	9.37728	6.49432	7.06909	6.57386	6.30692	6.09578	5.76349	7.02521	7.17836	7.62248	6.77196	6.67791	7.14435	6.79108	5.80118	6.11427	6.11729	7.2762	6.32889	6.15298	6.28199	5.59101	5.78534	6.41293	5.7087	6.32515	5.89136	5.80947	7.17192
WBGene00044500	T19E7.6	43.27	2.47186e-14	6.70447	6.84962	6.8663	7.17466	6.90393	6.8558	6.94387	7.06928	7.10843	7.08294	6.88863	6.92296	7.72163	8.30196	7.8104	7.78201	8.89311	8.42989	6.79569	7.07597	6.91172	6.9796	6.70064	6.84123	7.42519	7.83613	7.51992	6.97692	7.12898	6.95362	7.16833	7.26101	7.05817	7.00831	7.66775	6.52106	7.26052	6.41242	7.00445	6.98515	6.66391	6.75218	7.05457	6.86572	6.7571	8.21114
WBGene00044502	C46G7.5	31.67	2.00135e-11	6.54841	6.33937	6.21053	6.63008	6.6002	6.67587	6.67335	5.27666	6.94467	6.02916	6.09374	6.12294	7.80159	7.61919	8.17163	7.60257	8.02565	8.32979	6.68242	6.59436	6.26724	6.14534	6.67607	5.92626	6.79514	6.52159	6.42171	6.23882	6.37614	6.48892	6.95936	6.12105	6.19108	6.29375	7.26512	6.19441	7.03105	6.20544	6.26574	6.79181	6.53231	6.86204	6.29213	6.68095	6.52915	6.77322
WBGene00044574	F23G4.1	36.6067	1.03913e-12	4.46362	4.74052	5.20824	5.77968	4.88257	4.17329	4.08917	5.05679	4.10724	4.68651	4.5087	5.43295	6.24693	6.27252	6.2246	6.78714	5.35333	5.24994	4.4815	4.46185	4.12088	3.65778	4.24423	4.04173	4.29782	5.5555	4.48254	4.59261	4.26267	4.66771	4.30448	5.18533	5.10029	5.37498	4.98731	5.06965	4.54434	4.99457	5.08505	5.3969	4.42586	5.44367	4.87077	4.77421	4.97898	4.76219
WBGene00044605	ttr-36	37.7306	5.42419e-13	8.46541	8.79776	9.31437	9.64506	8.86515	8.86571	8.3486	8.74113	8.71336	8.60367	8.44225	9.05524	9.48464	9.75188	9.71832	9.17005	8.95573	9.21677	8.44812	8.38911	8.54424	8.24607	8.1718	8.37687	8.55528	8.42712	8.70688	8.74596	8.93764	8.87597	8.82259	8.819	9.1415	9.00123	8.5643	8.79788	9.30574	8.91105	8.75994	7.69644	7.9235	7.54169	9.05131	8.92629	8.99913	8.3787
WBGene00044636	B0393.9	31.5862	2.1076e-11	7.50028	7.87379	7.53423	7.69746	7.90458	7.78278	7.66159	7.62408	7.8475	8.02642	7.74521	7.71524	9.0487	9.02292	8.95381	8.68757	9.20797	8.9004	7.94788	7.95228	8.32309	8.0481	8.06721	8.08924	8.78609	8.31415	8.71688	8.60233	8.4903	8.67533	7.88655	7.36258	7.48766	7.17264	8.40143	7.63866	7.15851	8.31281	7.67525	7.65945	8.18092	7.48371	7.75912	7.88045	7.50699	8.57983
WBGene00044644	B0205.13	196.794	9.71605e-36	6.35634	5.56089	7.28415	5.49928	6.40794	7.10238	8.96265	9.66102	10.1217	11.0187	10.066	9.83347	4.79605	4.98326	5.15769	5.14357	4.83594	5.84988	9.50928	10.4813	10.6247	10.295	9.17809	9.66916	10.8618	9.55118	9.97428	10.8435	10.7874	9.64245	9.87946	9.093	9.0388	10.0374	8.2759	8.41457	6.80324	6.06423	6.23802	10.6139	10.7983	10.9264	4.70826	6.50098	7.89625	5.27492
WBGene00044646	B0205.14	240.639	2.39298e-39	4.68088	3.94983	5.06553	4.38729	4.78128	3.94983	7.95734	6.97248	8.31484	8.2173	7.58061	7.39813	5.10062	4.9105	4.94572	4.40475	5.04333	4.3896	6.68189	7.61566	7.58176	6.86211	6.72395	6.75485	8.69606	8.3121	8.17574	8.09184	8.78276	8.27741	7.57822	7.05308	6.45942	7.62427	6.9048	6.33706	4.56563	4.65395	4.18773	8.70398	8.72521	8.85148	4.24077	4.49285	4.6737	4.56235
WBGene00044650	Y71G10AR.4	30.3467	4.55761e-11	10.1465	9.88406	10.268	9.8042	10.1701	10.1885	10.3201	10.6418	10.6286	10.666	10.6407	10.2832	10.1236	10.13	10.0128	10.5668	10.6054	10.5292	10.6291	10.7208	10.8222	10.7731	10.6863	10.6091	10.9769	10.6265	10.7947	11.0351	10.7569	10.7223	10.439	9.60202	9.8186	9.79567	10.2349	9.91244	9.90643	10.055	10.2693	11.0439	10.7905	11.0128	10.0169	10.0241	10.1897	10.2365
WBGene00044784	F13H10.8	53.7449	1.14629e-16	10.1895	9.95314	10.0495	10.3598	10.0468	10.0008	10.0125	9.78294	9.98688	9.70952	9.69821	9.915	10.3579	10.4453	10.9059	10.3509	10.3106	10.8135	9.63099	9.69131	9.60363	9.67715	9.62064	9.54803	9.84736	9.99101	10.0854	9.71636	9.76015	9.96543	9.84617	9.96389	9.78942	9.50798	9.92167	9.85745	10.0757	10.0434	10.1807	9.84568	9.99615	9.74524	10.122	10.1054	10.0724	9.82614
WBGene00044921	spi-4	40.6905	1.01752e-13	6.24224	6.8871	6.9056	7.27997	6.62882	6.75203	6.8768	6.55661	6.77484	7.12747	6.73305	6.94094	8.24638	8.18675	8.71812	8.12417	8.54392	8.86515	7.73328	7.56477	7.68744	7.03762	7.47213	7.29742	7.09631	7.81058	7.77075	7.15639	6.6765	6.97524	7.18271	7.79261	7.11458	7.31172	8.04335	6.74238	6.94495	6.69251	6.71042	6.90918	6.77677	7.06613	6.62535	6.82136	6.90117	6.6879
WBGene00044988	W01A8.8	49.6204	8.89391e-16	8.13133	8.35394	8.37947	8.85478	8.07366	7.93274	7.76977	8.59759	8.20611	7.91636	8.32517	8.66212	8.82688	8.77644	9.31338	8.48538	9.652	9.54806	7.46252	7.52959	7.68404	7.90437	7.73485	7.57033	9.042	8.05155	8.23605	8.53779	8.4549	8.49703	8.16308	7.86513	8.08053	7.87645	8.03044	7.95395	8.24694	8.31381	8.3022	7.77526	7.85071	7.57034	8.28546	8.19741	8.38009	8.37713
WBGene00045188	B0284.5	76.3686	5.34432e-21	3.57013	4.15772	3.57013	4.18646	3.57013	3.98075	3.97105	3.99661	4.37605	4.49841	3.95529	4.17498	7.30644	6.98246	7.79017	7.92761	8.24514	8.75724	4.35636	4.96801	4.7079	4.7684	4.36545	4.13971	4.39666	6.30987	5.51524	4.32129	4.18904	4.87528	4.32552	4.3866	4.3598	4.40499	5.38282	4.26046	3.83922	3.83922	3.83922	3.83922	3.83922	3.83922	3.94705	3.95085	3.61976	4.27106
WBGene00045252	Y62H9A.15	33.7608	5.59924e-12	6.17764	6.19623	6.05149	6.78992	5.90837	6.51662	6.34023	6.06526	6.723	6.62859	6.50076	6.50024	7.72108	7.84263	8.29672	7.04117	7.9509	7.67196	6.40539	6.43062	6.5204	6.73546	6.25047	6.42104	5.79194	6.54849	5.74895	5.789	6.15073	6.63136	6.15126	6.54948	6.79036	6.653	7.14964	6.42728	6.51873	6.15919	6.14221	5.79158	5.5164	5.72231	6.28359	6.37722	6.15933	7.49147
WBGene00045418	F15B9.10	33.5444	6.37883e-12	10.2471	9.93968	9.95791	9.93293	10.0528	9.99091	10.4658	10.9254	10.7215	10.774	11.0204	10.8384	10.4632	10.308	10.2864	10.2943	10.5168	10.7386	11.0495	11.1448	11.1235	11.2372	11.0786	11.1352	11.3513	10.848	11.3858	11.4876	11.3805	11.2166	10.6084	10.314	10.5457	10.424	10.3972	10.419	10.2932	9.82324	9.94421	9.74661	9.93296	9.95517	10.0237	9.95814	10.0788	9.99386
WBGene00045433	F49D11.10	38.9642	2.68239e-13	9.23532	9.30668	9.45949	9.42121	9.41925	9.30511	9.31891	9.01056	9.03877	9.02118	9.0788	9.06452	8.79745	8.41183	8.60751	8.72186	8.84372	8.853	8.87021	8.78949	8.82177	8.79998	8.86875	8.84372	8.38178	8.44857	7.9931	8.33794	8.32617	8.61802	8.9198	9.12189	9.35433	9.17535	8.59852	8.9753	9.44571	9.16388	9.46394	8.68247	8.76321	8.94729	9.49139	9.17907	9.40308	9.51784
WBGene00050974	Y6G8.9	53.5148	1.28238e-16	3.41692	4.24234	3.41692	4.03325	3.83694	4.48259	3.81784	4.35729	4.6075	5.19164	5.01743	4.66968	6.55197	6.42412	6.09222	6.23904	6.29922	5.8161	4.98027	4.76368	5.1557	5.28201	4.45956	4.8713	4.86577	5.03846	4.84044	4.98035	4.47337	4.65903	4.33701	4.23339	4.0316	4.5822	5.39995	3.818	3.87624	3.63488	4.20337	4.1238	3.12566	3.89627	3.90312	3.99654	3.81482	4.71713
WBGene00077692	C08E8.10	43.5218	2.15748e-14	5.66738	5.51895	6.49489	6.35894	5.8397	5.15888	4.71169	6.30415	4.88638	5.74122	5.52394	6.08982	6.79348	7.53948	7.10253	6.8597	7.56272	8.23963	5.37755	6.08052	5.4888	5.82885	5.1677	5.53682	7.25813	5.73243	7.39422	6.25905	6.16861	5.54913	5.80194	5.19053	5.72805	5.41585	5.42425	5.23747	5.85761	5.87751	5.78425	5.58589	5.54852	5.21753	6.02329	5.55368	5.9424	5.94336
WBGene00077771	tspo-1	37.9384	4.81432e-13	10.6506	10.8713	10.7692	10.3373	10.9088	10.7933	11.1427	11.1764	11.2019	11.7268	11.463	11.3811	11.2191	11.3598	10.507	11.3454	10.9338	10.9533	11.5794	11.4156	11.8086	11.5825	11.7182	11.6839	11.7439	11.3789	11.0578	11.9306	11.9392	11.6849	10.7729	10.801	10.7484	11.0121	11.1913	10.4223	10.4691	10.9071	10.789	11.1313	10.7772	11.0815	10.7	10.6738	10.7914	10.5295
WBGene00189956	clc-27	41.2703	7.37756e-14	4.83532	4.60118	4.51894	4.60218	4.81817	5.30575	4.49615	4.74002	5.86601	5.67523	5.07259	4.74893	5.85932	6.07155	6.43124	6.49688	7.26708	6.63107	5.24556	5.20608	5.24679	5.23943	5.14031	4.80859	5.48008	6.62891	4.94609	5.01348	5.25931	6.14619	4.1823	4.94054	4.12517	3.98768	6.65235	4.30401	5.10004	4.55911	4.68161	5.04804	4.73615	4.68154	4.59385	4.82379	4.92313	4.43407
WBGene00194717	ZC239.22	32.2457	1.4048e-11	5.2956	5.79309	5.36196	5.12325	5.01204	6.0386	5.59853	5.3004	5.4049	5.84037	5.36066	5.93603	4.79174	4.58481	5.30129	5.04601	5.64957	5.00432	5.00031	5.38568	4.79004	5.3269	4.95788	4.96557	6.66516	6.51291	5.84331	5.12166	5.48232	5.19685	5.96546	5.61137	5.17715	5.50073	6.01555	5.16695	5.56462	5.42352	5.32412	4.95062	5.56423	5.11218	5.60417	5.49582	5.21228	6.17728
WBGene00194815	Y43F8B.23	53.6064	1.22633e-16	4.29022	4.15096	4.30771	4.66634	4.15998	4.29709	4.5305	4.04811	4.59205	4.79382	4.64828	4.92975	4.09633	3.8311	4.07887	3.76943	4.79752	3.83928	4.34661	4.31712	4.39687	3.91527	4.45067	4.37176	4.70856	5.16675	5.14597	4.82169	4.44167	4.88077	4.7251	4.83961	4.43174	4.33313	5.16349	4.04486	4.55554	3.80496	4.57566	4.6252	3.80496	4.43661	4.38431	4.21879	4.33306	6.62011
WBGene00194821	dmsr-16	113.193	1.26761e-26	4.53995	4.52612	3.8089	3.8089	3.8089	4.6221	4.6943	4.54234	4.50906	4.53279	4.19406	3.8089	6.05995	6.78215	6.57667	5.90394	6.70825	5.09073	4.6853	4.69609	4.71682	4.85374	4.85154	4.50427	4.22638	4.92007	4.88815	5.20807	4.946	5.28326	4.34605	4.62536	4.51693	4.4033	5.011	4.69466	3.8903	3.8903	4.77684	3.8903	4.57656	4.33872	4.3991	4.07103	4.08731	3.53386
WBGene00194870	F53A2.11	35.0163	2.64522e-12	4.03438	3.89092	3.73401	3.74079	4.02582	4.00987	4.27033	4.1473	4.0035	4.31688	4.067	4.24964	4.52923	4.57462	4.88213	4.20234	5.08153	4.71101	4.26056	4.19053	4.4411	4.26047	4.2715	4.19548	4.58552	4.53852	4.27296	4.64177	4.35978	4.54544	4.29446	4.0355	4.09301	4.1382	4.01052	3.86875	3.58674	4.09596	4.0352	4.17059	4.54853	4.35735	3.97204	3.74964	3.99621	4.03495
WBGene00194926	K08D8.12	56.7586	2.6979e-17	4.91339	4.63123	5.82669	5.25875	4.71048	5.11932	5.3227	5.86237	5.79835	5.83679	5.87969	5.60917	5.32951	6.00885	5.29588	5.45196	4.84446	5.7175	6.55704	6.57145	7.12305	6.58155	6.42122	6.41987	7.19891	6.02463	7.52907	6.83574	6.92928	6.58253	5.98026	5.43873	5.53496	5.89296	6.11459	5.45914	5.11751	4.81429	5.29813	5.65291	5.90284	6.33694	5.0685	4.75343	5.40801	4.91955
WBGene00195176	Y43F8B.24	37.6594	5.65081e-13	5.55881	5.51939	5.9262	6.36212	5.55672	5.67492	6.10456	5.9394	6.08287	6.25726	5.88832	6.30376	5.15601	5.24552	5.66898	5.52619	6.09179	6.45318	6.41483	6.68935	7.10619	6.65631	6.39961	6.78227	6.54866	7.05665	6.94559	6.7241	6.88561	6.9461	6.58476	7.00378	6.49203	6.51887	7.68588	6.36424	5.7794	5.81994	5.69974	7.17037	7.07231	7.2172	5.79921	5.79889	5.70098	6.89995
WBGene00219216	K08D10.14	106.358	1.10859e-25	5.86717	6.54923	5.94941	6.5342	6.2401	5.88443	6.11568	6.02246	5.60245	6.37488	6.04648	5.99061	3.63553	4.22399	3.94926	3.34791	3.79831	3.70455	6.34483	6.13036	6.63294	6.19011	6.5052	6.14437	6.33689	6.9823	7.08626	7.02029	6.95953	6.80272	6.35787	6.86719	6.53301	6.57123	7.13763	6.25452	5.96281	6.40163	6.14782	6.15941	6.34624	5.74804	6.19875	6.29958	6.01394	7.02607
WBGene00219326	F36D3.16	28.1134	1.88506e-10	5.45006	5.63839	5.76529	4.79452	5.86369	5.81975	5.12138	5.02479	5.09123	5.09148	4.9985	4.8336	5.79736	5.3122	5.46751	5.81651	5.48192	5.66063	4.54334	4.94261	4.99531	4.33783	4.87085	4.11515	4.62815	5.09052	4.59511	4.85946	4.95616	5.03433	6.10294	4.90952	5.34372	5.2992	5.55968	5.06829	5.57287	5.79119	5.30179	5.3233	5.45047	5.21387	6.00544	5.07675	5.58367	6.69082
WBGene00219609	linc-7	29.8695	6.15265e-11	8.82147	8.80608	9.10828	8.81689	8.80154	9.03284	7.71768	8.44068	7.6076	6.62864	7.06523	7.5681	7.67378	7.49588	8.2443	7.55072	6.7323	8.0911	7.28212	7.44214	6.95608	6.91422	7.12566	6.77262	7.51763	7.2033	8.32572	7.39746	7.44621	7.16463	8.64589	7.73326	7.7366	7.65692	6.95373	8.17063	8.61692	9.19015	8.88647	7.7535	8.10176	7.64233	9.06653	8.63832	8.9887	8.47488
WBGene00235352	ZK250.13	35.2807	2.26192e-12	6.16638	6.43313	5.82271	6.18574	5.85744	5.97139	6.35579	5.78443	6.46605	6.98608	6.5599	6.69731	5.68853	5.60629	6.11124	5.34876	6.98505	5.73575	6.61151	6.52173	6.95986	6.63884	6.82984	6.56119	6.02321	7.30048	6.59766	6.73395	6.90316	7.0474	6.67544	7.23838	6.67449	6.821	7.34411	6.48339	6.447	5.801	5.97041	6.38807	6.40774	5.85076	6.13188	6.20777	5.87875	7.3908
WBGene00235353	Y67D8C.23	40.3478	1.23165e-13	5.32464	4.95417	4.71363	5.16581	5.44506	5.46976	6.03011	5.96723	5.91663	6.20887	6.03985	5.98046	6.62349	6.69547	6.15121	6.5951	6.75221	6.26578	6.25499	5.93372	6.24995	6.3331	6.10817	6.1583	6.13435	5.77688	6.36268	6.14988	6.37672	5.93893	5.84788	5.76603	5.77716	5.94472	6.15817	5.84414	5.49062	5.15698	4.88894	5.02432	5.60821	5.51806	5.09022	5.24495	5.20137	5.46664
WBGene00255598	BE0003N10.6	40.6069	1.06598e-13	5.86803	5.59305	7.08661	6.59994	6.50479	5.5995	1.43995	1.95406	2.84836	1.68179	1.52522	2.26059	1.72051	1.61746	1.27029	2.25477	1.41879	1.9894	1.66073	1.44339	1.13603	1.3482	2.61151	2.09356	1.3259	1.33846	1.30471	1.17719	1.02793	1.31535	5.23811	1.20891	4.63462	4.51703	2.18884	1.47321	6.30288	5.16887	7.15421	3.75005	3.65995	5.18075	6.101	6.37707	6.1479	6.62508
WBGene00269433	T16G12.12	32.5338	1.17792e-11	5.1994	4.98827	4.26653	5.49878	4.76236	5.09808	5.3712	5.26005	5.29966	5.39463	5.1302	5.98988	5.95938	6.01851	6.13952	5.85719	5.65299	4.97412	5.5187	6.00896	5.49424	5.73944	5.45766	5.58447	5.71035	6.08356	5.82721	5.23502	5.50514	5.36127	4.89259	5.90474	5.5848	5.76298	4.82643	5.18052	4.69756	5.03695	5.1722	5.6278	4.76164	5.38248	4.9157	5.08536	4.90564	4.99794
WBGene00270320	F27D9.13	35.8852	1.58436e-12	4.94782	4.20268	4.77417	4.41538	4.79044	4.85233	5.50356	4.86077	5.55655	5.09645	5.75484	5.34218	4.2625	4.89284	4.61085	4.73574	4.69237	5.90217	5.73444	5.93585	5.76478	6.0045	5.77873	5.23649	5.79473	5.67137	5.55839	5.72113	5.47977	5.64268	5.13752	5.72488	5.19411	5.02086	5.49839	4.67857	4.72808	4.44907	4.81426	5.12556	5.30835	4.526	4.91917	4.45361	4.61863	4.85543
WBGene00271715	B0244.17	78.9544	1.91753e-21	5.26704	4.95944	5.04891	5.13694	5.31492	4.3349	5.47002	6.05977	5.96445	6.16143	6.14909	6.07492	4.76361	4.12986	4.60461	4.11094	4.46704	4.52949	5.735	5.93539	6.09504	6.07396	5.93351	6.33722	4.99151	5.6979	5.23931	6.02937	6.58434	6.60251	5.07899	5.85726	5.39991	6.1411	5.36035	5.59691	5.47073	4.91419	4.64615	6.40098	6.45729	6.15566	5.0878	4.78027	5.16301	4.56067
WBGene00271819	F10C1.23	27.6409	2.55868e-10	5.28873	5.46406	5.51913	4.63799	5.67755	5.5931	5.56832	5.02919	5.11852	5.05584	4.85733	5.1625	5.77741	5.61562	5.49068	5.80365	5.45763	5.81753	4.98499	4.87245	5.37867	5.21064	5.09348	4.52027	4.99661	5.08441	4.84369	5.5267	5.3558	5.44998	5.5861	4.51357	4.91568	5.22636	5.63932	5.21491	5.38877	5.86957	4.83193	4.39129	4.92117	4.10093	5.99862	4.63541	5.45625	6.41999
[truncated: 122 more columns]
