# Supplementary material for: T‐CLASS: An Online Tool for the Identification and Classification of Aging and Senescence Using Transcriptome Data
Source: Aging Cell. 2025 Aug 14;24(10):e70193. doi: 10.1111/acel.70193 (PMC12507419; doi:10.1111/acel.70193)
Supplement: Supplementary file 6 — Table S4: acel70193‐sup‐0006‐TableS4.xlsx. [file ACEL-24-e70193-s006.xlsx]

## Sheet: Higher expressed genes in rIIS
Table S4. Gene information and Z-score of six clusters; higher expressed genes in rIIS
Wormbase id	Gene symbol	F-value	p-value	Z-score
				cco-1 RNAi_Li	cco-1 RNAi_Matilainen	cco-1 RNAi_Merkwirth	clk-1(qm30)	daf-2_AID	daf-2(e1370)_Chen	daf-2(e1368)	daf-2(e1370)_Ham	daf-2(e1370)_Lee	daf-2(e1370)_Senchuck	daf-2(e1370)_Seo	daf-2(e1370)_Son_2017	daf-2(e1370)_Son_2018	daf-2(e1370)_Zhang	daf-2 RNAi	DR_Rollins	DR_Wu	eat-2(ad1116)_Heintz	eat-2(ad1116)_Matai	eat-2(ad465)_Heestand	eat-2(ad465)_Wang	isp-1(qm150)_Park	isp-1(qm150)_Senchuck	mrps-5 RNAi	nuo-6(qm200)	sod-2(ok1030)	DR_Vogt
WBGene00000002	aat-1	53.5332	1.27091e-16	-1.71015	-1.78111	-0.555622	-1.22633	1.98547	0.952269	-0.313016	0.154139	1.19117	0.854668	1.62647	1.23416	0.0279347	1.64797	0.550436	-1.00665	-0.775473	0.24107	0.307896	-0.743326	-0.217531	0.0228948	-0.780055	-1.10782	-0.62043	-0.33795	0.251407
WBGene00000212	asm-2	31.6339	2.04654e-11	-0.981061	-1.13003	-0.456206	-0.595587	2.04738	0.401266	0.105354	-0.119202	-0.47166	2.12464	1.15369	0.750478	0.304332	1.96762	0.31555	-0.817582	0.112713	-0.391237	0.0595935	-0.136271	-2.55994	-1.10026	-0.306578	-0.449725	0.00562677	-0.25634	0.374953
WBGene00000216	asp-3	35.2463	2.3084e-12	-1.00176	0.413584	-0.679495	-0.686323	1.31514	0.455125	0.345015	0.433355	1.13146	2.34198	0.586235	0.175751	-0.68669	2.43938	0.174541	-1.76745	0.794727	0.201018	-0.454425	-0.689328	-1.41809	-0.717613	-0.966539	-0.665206	-0.236755	-0.28066	0.161274
WBGene00000217	asp-4	34.6345	3.31884e-12	-0.956553	-0.851001	0.491293	0.0095762	2.11541	0.446507	-0.0397539	0.347766	0.949943	1.2709	0.287591	0.115994	-0.114253	2.13768	0.84329	-2.11305	-0.790311	-1.98412	-1.03769	-1.05834	0.329387	-0.24591	0.108905	-0.705222	0.0581828	0.286659	0.508597
WBGene00000534	cpi-2	33.7492	5.63845e-12	-1.34244	-1.62974	-0.685635	0.013409	1.86346	1.13409	0.373008	0.161197	0.692649	1.90826	0.84808	0.535185	-0.0818907	1.48941	0.395433	-1.18806	-1.57355	0.796193	-1.16863	-0.585354	0.0175465	0.309385	-0.302704	-0.973788	0.846253	-1.10426	-0.545192
WBGene00000535	cpi-1	49.835	7.97809e-16	-0.887394	-1.68129	-0.499271	0.0725027	1.44172	1.12471	-0.126197	0.650415	1.59924	0.737165	1.54817	1.37693	1.16126	0.965105	0.703355	-1.42184	-1.11876	-0.894908	-1.25246	-0.651711	0.363368	-1.17088	-0.582485	-0.329566	0.0438739	-0.834054	0.282934
WBGene00001397	fat-5	35.6285	1.84242e-12	-1.60599	-1.5104	-0.636022	0.030914	2.40246	0.257131	-0.198125	0.593462	0.974908	1.3622	0.911551	0.686556	-0.0381106	1.915	0.373558	0.0513173	-0.036059	0.6243	-1.42489	-0.160145	-0.86688	-0.98939	-1.09068	-0.820853	0.414132	-0.439548	0.271404
WBGene00001578	ges-1	49.2593	1.06834e-15	-1.43385	-0.0634087	-0.538595	-0.871535	2.33351	1.06612	0.299874	0.512754	1.32247	0.131447	0.871775	0.586314	0.414006	1.32674	1.55873	-2.43075	-1.20662	-0.734783	-0.353061	-0.688047	0.0724769	0.0243741	-0.478655	-0.852709	-0.225694	-0.423573	-0.0572822
WBGene00001693	grd-4	48.1783	1.8571e-15	-0.331342	-0.0181511	-0.88161	-0.385207	0.890262	1.23131	0.30156	0.911855	1.19662	0.506895	1.31679	1.19034	1.02085	1.11777	1.26098	-2.1256	-1.34319	-1.63672	-0.999948	-0.429575	0.0410738	-1.51552	-0.666392	-0.0779772	-0.0963775	-0.585262	0.653304
WBGene00001694	grd-5	35.4928	1.99578e-12	0.177682	-2.65484	-0.0446393	-0.187219	1.94535	0.374831	0.0570932	0.371247	0.557863	0.55607	1.26106	1.14639	0.957509	0.664854	0.999503	-1.50931	-1.09145	-1.81554	-1.12557	-0.340903	0.648624	0.20575	-0.265318	0.238423	-0.0742376	0.0130568	0.024295
WBGene00001777	gst-29	61.2429	3.37275e-18	-1.56698	-1.43222	-0.77065	-0.453816	1.76134	1.54425	0.306469	0.505509	1.39903	0.992904	1.31926	0.868377	0.526018	1.08464	0.79043	-0.725522	-1.88476	-1.09241	-0.51482	-0.972998	0.229336	-0.0492502	0.175703	-1.10868	0.142468	-0.655017	-0.262021
WBGene00001787	gst-39	31.8723	1.76685e-11	-1.11662	0.565779	-1.41609	-0.328975	0.329603	0.620251	-0.364523	0.930087	2.0384	0.677133	1.42636	1.03269	1.59569	0.292999	1.22554	-0.202157	-1.90396	-0.732298	-1.57013	-0.841323	-0.0138512	0.0117159	0.159578	-0.817886	0.334847	-0.719519	-0.0852789
WBGene00001790	gst-42	34.6844	3.22169e-12	-0.851604	-0.876017	-0.26477	-0.0321579	1.19854	0.70096	-0.218136	0.429855	0.466016	0.927371	1.8624	1.60737	0.285154	0.751227	0.675948	-2.5307	-0.500005	-2.17663	-0.975698	-1.01499	0.443445	-0.606061	0.23977	-0.357904	0.880927	0.283917	-0.212224
WBGene00001841	hen-1	34.1217	4.50836e-12	-0.862463	0.20406	-0.467892	-0.101911	0.335541	1.45337	0.596249	0.385552	1.40308	0.0431485	1.61649	1.23423	0.459625	0.554803	0.783934	-3.44622	-0.880944	0.607836	-1.39703	-0.320181	-0.288562	-0.614337	-0.23646	-0.38572	0.0973057	-0.276162	-0.0687527
WBGene00001957	hlh-13	50.6663	5.2487e-16	-0.594177	-0.770357	-1.22289	-0.416026	2.12694	0.591373	-0.49906	0.155739	1.12864	1.4132	0.656999	0.120155	0.615461	2.56001	1.1661	-1.02405	-0.808144	0.80117	-0.74732	-0.911637	-1.07352	-0.157349	-0.194465	-1.08152	-0.102475	-0.450459	-0.835134
WBGene00002093	ins-10	66.4919	3.27851e-19	-0.809918	-0.693848	-0.709153	-0.467921	0.330276	0.776796	-0.44722	1.31162	1.5795	0.48215	1.88448	2.22412	2.20022	0.529915	0.335066	-0.752977	-0.673111	-0.729738	-0.805058	-0.344985	-0.83333	-0.284236	-0.674971	-0.964284	-0.618661	-0.431575	-0.687308
WBGene00002095	ins-12	40.5855	1.07875e-13	-0.867893	-1.55951	-0.129583	-0.0597492	2.01591	1.24725	0.275641	0.0386243	0.483562	0.901646	0.305238	-0.0835004	0.653826	1.22047	2.35679	-0.547504	-0.122566	-2.6598	-0.471429	-0.546467	-0.406653	0.0772048	-0.154414	-0.845171	-0.251855	0.176781	-0.614463
WBGene00002105	ins-22	32.6378	1.10545e-11	-0.613838	-0.518841	-0.745087	-0.731097	-0.569197	0.949347	0.428716	0.698337	1.50146	-0.3078	1.60851	2.80923	0.730072	0.372682	1.61178	-0.293394	-0.377005	0.476999	-1.37119	-0.188438	-0.930784	-0.296603	-0.880419	-0.521199	-0.690485	-0.445765	-1.47206
WBGene00002110	ins-27	32.0636	1.57087e-11	-1.5165	-0.457823	-1.42591	-0.549839	2.12861	0.598008	0.257516	0.178464	0.734547	1.54413	0.947412	0.405418	0.260989	1.21374	0.268583	-0.390027	-1.65967	1.67194	-1.39563	-0.2371	-0.78087	0.852469	0.106441	-1.39165	-0.25841	-0.230561	-0.632677
WBGene00002269	lec-6	46.9832	3.44618e-15	-0.959941	-0.390021	-0.993309	-0.264582	1.47127	0.913796	0.540574	0.676334	1.19688	0.905	0.885937	0.764781	0.289564	1.74672	0.73749	-2.36245	-2.31417	0.18397	-1.20343	-0.273489	0.168668	-0.553658	-0.615322	-0.500347	0.307138	-0.337542	0.267954
WBGene00002271	lec-8	31.4071	2.35448e-11	-1.1388	-0.140348	-0.0264433	-0.0391633	0.218001	0.116903	0.12373	0.727858	2.16203	0.992547	0.618905	0.563085	-0.119159	1.0752	1.96909	-2.62388	-1.50042	-0.992777	-0.422033	0.489191	-0.543679	0.50452	-0.983424	-0.41176	0.27853	-0.31642	-1.03067
WBGene00003091	lys-2	38.7608	3.01055e-13	0.894546	1.09952	-0.187162	-0.0877878	0.72435	0.53841	-0.0554978	0.372123	0.546155	0.212608	0.975873	0.771734	0.167166	1.12688	0.156133	-3.73447	-1.78963	-1.08397	-0.833675	-0.261556	-0.946417	0.451181	0.3576	0.581238	0.255223	-0.219981	-0.0924873
WBGene00003097	lys-8	43.5279	2.15043e-14	-2.15394	-0.759003	-0.213455	-0.431531	2.30128	0.881176	0.261875	0.520507	0.926041	0.873628	1.25137	0.767101	-0.353814	1.68234	0.68073	-2.18212	-0.906612	-0.134055	-0.48122	-0.0567977	-0.740541	-0.506985	-0.357813	-0.991964	-0.0126697	-0.169215	0.395232
WBGene00003473	mtl-1	56.5053	3.04204e-17	-1.65904	-0.396921	-0.930635	-0.444858	2.08326	0.95911	-0.0271753	0.0261917	0.951416	1.3236	1.47534	1.11485	0.774187	1.92406	-0.146383	-1.03937	-1.10044	-0.658429	-0.878522	-0.651956	-0.740262	0.395743	0.317922	-1.15716	0.340459	-0.55005	-0.773158
WBGene00003524	nas-5	32.9718	9.02126e-12	-0.786296	-1.84157	-0.944954	-0.107985	1.73831	0.627724	-0.529804	0.870387	1.55097	0.610313	1.28739	-0.0276125	0.922705	1.61576	1.20367	-2.40909	-0.195123	0.176605	-0.968408	-0.115944	-0.709127	-0.102382	-0.208742	-0.523221	-0.0941224	-0.163064	-0.113932
WBGene00003546	nas-28	36.1715	1.33963e-12	-0.0447194	-1.18307	-0.119584	-1.60312	2.34287	0.918616	0.0267685	0.961741	0.806483	1.80163	0.58376	0.850194	0.0233812	1.29689	-0.739982	-0.881161	-0.259516	0.680916	-1.07964	0.0175258	-0.0723034	-0.11858	-0.623545	-0.0483438	-1.64556	-0.759215	0.370869
WBGene00003652	nhr-62	42.747	3.28284e-14	-0.674251	-0.0820309	-0.560788	-0.151198	1.04381	-0.516771	-0.898548	0.400634	1.58077	1.9044	1.18846	1.46124	1.01083	1.90009	0.378458	-2.19923	-0.310195	-0.233504	-0.977776	-0.896456	-0.948867	0.0215979	-0.0790664	-0.829973	0.150756	-0.282284	-0.663414
WBGene00003778	nnt-1	42.6193	3.51922e-14	-1.20158	-2.13339	-1.04297	-0.873406	1.53429	1.83649	0.033955	0.608566	1.14507	1.22051	1.50507	0.850698	0.191748	1.35744	-0.278624	-0.641911	0.116644	-0.573364	-0.795264	0.275098	-0.933758	0.603703	-0.0735587	-1.37867	-0.030077	-0.235834	-0.37466
WBGene00003965	pdk-1	30.4179	4.35879e-11	-0.668323	-0.725263	-0.27811	-0.392357	2.41882	0.720325	0.189455	-0.154853	1.2604	1.91866	0.753331	0.0574063	-0.11803	1.04202	0.417859	-1.02865	-0.187738	2.02215	-1.10062	-1.25942	-0.709291	-0.648859	0.0575572	-0.258997	-0.292782	-1.21345	-1.08448
WBGene00004810	skr-4	61.271	3.32984e-18	-1.60615	-0.923682	-1.32366	-0.328134	1.82041	0.529943	-0.340316	0.179388	1.35601	1.15944	1.63334	1.82634	0.428386	1.84296	0.438836	-0.782004	-0.749128	-0.460566	-0.787652	-0.0993885	-0.743728	-0.790162	-0.706177	-1.02555	0.227236	-0.283539	-0.177869
WBGene00004818	skr-12	47.4437	2.71331e-15	-0.823323	-0.990688	-0.214079	-0.240756	1.79527	0.321826	0.212005	0.328465	1.40725	1.57397	1.12012	0.287468	1.28008	1.48933	-0.231329	-2.43694	-1.00987	-1.65284	-0.0382054	-0.531976	0.25588	-0.319926	-0.426327	-0.619846	-0.194336	-0.513319	-0.630727
WBGene00004987	spp-2	48.1213	1.91237e-15	-1.81548	-0.366288	-1.08646	-0.824336	0.816559	1.14058	0.621854	0.801933	1.42121	0.671187	1.79063	1.83227	-0.48999	0.737138	0.338831	-0.163667	-0.580439	-0.558163	0.612654	-0.0796366	-1.66573	-0.383619	-1.10537	-1.36013	-0.220694	-0.233462	-0.824442
WBGene00005644	srp-3	74.9744	9.36891e-21	-0.803441	-0.335305	-0.377089	-1.75691	2.08062	0.836891	0.176885	0.724641	1.19239	1.52597	1.42009	1.39667	0.625178	1.33869	-0.316641	-0.283358	-1.4866	-0.129762	-0.898543	-0.632526	-0.560683	0.244928	-0.484413	-0.797892	-1.4013	-0.13834	-0.507745
WBGene00006774	unc-38	41.3879	6.91379e-14	-0.568363	-0.709314	-0.640272	-0.692784	-0.135635	-0.0632163	-0.669052	0.983798	1.62289	1.32152	2.5177	2.34568	0.765166	1.40212	-0.685614	-0.29122	-0.784268	-1.34357	-0.430965	-0.299507	-0.645071	-0.248536	-0.472923	-0.556769	-0.655018	-0.335141	-0.331482
WBGene00006965	xtr-1	41.9722	5.01275e-14	-1.34785	0.0807933	-0.46173	-1.16106	1.43307	0.952019	0.221414	0.275926	1.02616	1.48677	1.30589	0.949897	-0.0924491	1.48688	0.624892	-1.6098	-1.30069	0.684779	-0.420163	0.331755	-1.90277	0.172611	-0.53835	-1.29337	0.55688	-0.526061	-0.899708
WBGene00007131	pals-26	58.1116	1.42777e-17	-0.784946	-1.25634	-1.36775	-0.42293	1.75736	0.611509	-0.301037	0.111622	1.00183	1.76416	0.9841	0.704989	0.978942	1.89447	0.196932	-0.842152	-0.377048	1.80172	-1.08911	-0.665086	-0.809059	-0.0685627	-0.52158	-0.729262	-0.423942	-0.82984	-0.440963
WBGene00007214	C01A2.2	32.9808	8.97214e-12	-0.918823	-0.60553	-0.698248	-0.495024	2.33047	1.40637	0.117816	0.213541	0.713237	0.982271	1.10768	0.45666	0.789894	0.799742	0.465361	-0.591527	-1.46178	-2.65064	-0.836487	-0.727746	-0.348085	0.747135	-0.201016	-0.892992	-0.140354	0.141071	0.802742
WBGene00007302	C04F12.8	28.7709	1.23598e-10	-0.921153	-2.62968	-0.422012	-0.452788	1.33407	1.21965	-0.371718	0.149457	1.06332	1.9235	1.1764	0.739687	0.67513	0.934872	1.05195	-0.638024	-0.127565	-1.78168	-0.77934	0.00464975	-0.713342	0.225978	-0.664439	-0.695575	0.542033	-0.336941	-0.280405
WBGene00007303	rnh-1.3	28.8877	1.14713e-10	-0.892556	-1.1209	-1.23792	-0.20624	-0.365419	0.528765	0.333755	1.16388	1.41006	0.666801	1.73353	1.72753	1.62361	0.352129	-0.974476	-0.755202	-0.972015	-0.557249	-1.21653	-0.426813	-0.231383	1.14931	0.703241	-0.800423	0.988111	-0.980273	-0.627146
WBGene00007363	stdh-1	40.3474	1.23188e-13	-1.09564	-0.65705	-1.01775	-0.296919	2.26951	0.930648	-0.139807	-0.348104	1.15824	1.37699	0.503023	0.267487	0.165323	2.02011	1.90721	-0.304129	-0.361099	-1.07097	-1.17967	-0.503673	-1.06087	-0.208148	-0.107398	-0.899801	0.465501	-0.107992	-0.638587
WBGene00007440	C08E8.4	30.401	4.40505e-11	0.145294	-0.736981	-1.16086	-0.637146	1.46332	0.972568	-0.0336412	0.0662766	1.23928	1.16274	1.02771	0.302238	0.0199895	1.57192	0.433157	-2.38237	-1.65034	-0.980976	-0.585489	-0.0168205	-1.62433	1.00295	0.103795	-0.666996	0.989705	0.241735	-0.0413247
WBGene00007452	C08F11.3	58.8243	1.02436e-17	-1.36277	-0.933576	-1.45832	-0.782822	1.66736	0.601425	0.109413	0.274009	1.48959	1.10729	1.4551	1.37473	0.329308	2.25	0.348149	-0.402382	-0.788521	-0.508174	-0.360914	-0.448458	-1.31159	0.0378127	-0.256064	-1.12097	-0.196526	-0.113721	-1.04307
WBGene00007473	chil-8	27.5808	2.66034e-10	-0.983376	1.65798	-1.33484	-1.07524	0.882938	1.01813	-0.703839	0.419313	0.954258	1.68712	1.48983	1.07269	0.611182	1.40116	0.348403	-0.794198	-0.314275	-1.24644	-1.09883	-0.228562	-1.03568	-0.933044	0.236127	-0.699361	0.574995	-1.08689	0.0344629
WBGene00007598	C15A11.4	27.9261	2.1273e-10	-0.399607	-1.93525	0.216521	0.255384	2.04394	0.113525	-0.502893	0.53382	0.722192	2.36807	0.358486	0.726972	1.97911	0.432084	0.390601	-1.94438	-0.95193	-0.572094	-0.808943	-0.336881	-0.196322	-0.396254	-0.213018	-0.260334	-0.0936407	-0.48685	-0.113458
WBGene00007680	maa-1	38.653	3.20095e-13	-1.13151	-0.361185	-1.7556	-0.28667	1.14214	0.932061	-0.0710284	0.527986	1.51866	1.62815	1.10704	0.56968	0.143197	2.40413	0.126159	-0.68802	-1.50406	-1.51306	-0.621415	-0.617956	-0.483118	-0.173135	0.159803	-1.04342	0.541107	0.0420177	-0.340522
WBGene00007697	C24F3.2	33.0001	8.8676e-12	-0.475015	0.318762	-1.19452	-0.151483	0.87836	1.17599	0.360501	0.261648	0.524749	1.65865	0.809581	1.16805	1.44922	1.62896	0.599038	-0.655866	-1.37416	-1.98151	-0.671348	-0.100874	-0.7737	0.36682	0.245024	-0.27989	-0.519791	-0.40619	-1.981
WBGene00007963	cyp-25A1	33.1166	8.26275e-12	-1.46433	-1.07406	-0.159647	-0.395956	2.13191	1.08234	0.228284	0.272427	0.857941	0.688817	0.565479	0.56829	0.282563	1.90063	0.0485315	-0.814187	-0.521628	-2.0278	-0.41686	-1.56282	1.50157	-1.28505	-0.337766	-0.402509	-0.0974605	-0.232293	0.321262
WBGene00008040	ttr-5	68.0685	1.66126e-19	-0.899797	-0.386563	-0.521687	-0.704824	1.62431	0.99278	-0.0416863	0.628063	1.35411	1.44754	1.41861	1.26198	0.90285	1.39549	0.580521	-1.12682	-1.49008	-0.572484	-1.4873	-0.643948	-1.30844	0.0947779	0.167962	-1.23112	-0.140061	-0.636038	0.0178004
WBGene00008390	D1086.3	31.1442	2.77113e-11	-0.859213	-0.9371	-0.328899	-1.07359	1.65031	1.23672	0.312863	0.0327755	0.583365	1.10395	1.1811	0.967812	-0.345606	1.39656	0.789406	-2.1816	-1.25521	-1.02289	-0.574136	-1.11624	0.636019	-1.74526	0.0680448	-0.0141636	0.626766	0.396692	0.474229
WBGene00008595	clec-56	35.3521	2.16851e-12	-1.06961	-0.05783	0.183444	-0.863117	1.46116	0.144135	-0.0857946	0.97377	1.70794	0.388375	0.837669	1.11228	0.910426	1.66157	1.23834	-2.17621	0.253434	-2.10471	-0.452304	0.145297	-0.782603	-0.439387	-0.714672	-0.477548	-0.457773	-0.434592	-0.332955
WBGene00009396	clec-65	38.484	3.52418e-13	0.477158	1.24828	-0.684771	0.111444	1.03314	0.417596	-0.107529	0.642379	1.18712	0.610907	0.308487	0.382455	-0.149604	0.644714	0.344351	-3.78046	-0.35113	-1.57532	-0.70668	-0.185939	-1.29789	0.384942	0.521213	0.149602	0.700302	0.109264	-0.624566
WBGene00009617	slc-9B.1	31.2177	2.6476e-11	-0.0572199	-0.375731	-0.365704	-0.685772	0.136463	0.172198	-0.536252	0.744712	1.6287	0.28261	1.82508	1.99438	1.41236	0.383048	1.26261	-2.67677	-1.11799	-0.604775	-1.33827	-0.278224	-0.297538	-0.301174	-0.682382	-0.128241	-0.0612897	0.000464964	0.159466
WBGene00009635	F42F12.3	44.1981	1.4998e-14	-1.61974	-0.0466896	0.926908	-0.550217	1.36312	0.758149	0.617446	0.536763	0.977853	1.22711	1.40146	0.49167	0.0562923	1.82905	0.157401	-2.50783	-0.831786	-0.453158	-1.3559	-0.695417	0.322378	-0.41486	-0.730313	-1.07134	0.225664	0.0230445	0.0991467
WBGene00009803	F47B8.2	54.2834	8.82528e-17	-1.08473	-0.457679	-0.315395	-0.546379	0.8539	0.903548	-0.377583	0.193974	1.42724	1.57817	1.38316	0.750933	0.795979	1.13295	0.76046	-1.70426	-1.39154	0.171301	-1.05463	-0.742784	-1.85141	1.19792	0.661638	-1.19538	0.251262	-0.249505	-0.598974
WBGene00009964	fip-6	28.2309	1.74763e-10	-0.596209	-2.87789	-0.292885	-0.270493	1.77862	1.2106	-0.075613	0.317871	0.909872	0.933149	1.08585	0.69114	0.302738	0.470965	0.319872	-1.23226	-1.12468	1.80949	-1.5184	-0.122846	-0.0805895	0.221821	-0.624139	-0.325825	-0.419001	-0.0094186	0.246495
WBGene00010062	lipl-1	30.2326	4.89602e-11	-1.1643	-1.63134	-0.831413	-0.885409	1.83935	0.82782	-0.189335	0.822036	0.290453	1.11682	1.50655	1.52295	0.184227	1.32059	-0.938337	0.231337	-0.192373	-0.351776	0.484789	-0.185449	-2.08121	-1.32464	-0.0214898	-0.799374	0.0700562	-0.0463779	-0.435841
WBGene00010086	F55B11.4	28.0952	1.90736e-10	-1.35275	1.00447	0.0279345	-0.495274	0.548417	0.761518	0.352548	0.448827	1.49944	0.94847	0.652968	0.564937	0.0750715	0.819176	1.19692	-3.25437	-0.96448	0.631251	-1.04387	-0.0386626	-1.1151	-0.633323	-0.296973	-1.07139	0.878277	-0.0605254	0.0923552
WBGene00010115	aakb-1	33.8353	5.35384e-12	-0.86035	-1.96909	-0.0598129	-0.799907	2.69745	0.159394	-0.446819	0.307483	1.37719	1.85003	0.760361	0.139099	0.301573	1.4834	0.770178	-0.224096	-0.398614	0.33637	-1.25651	-0.319102	-0.787229	0.360597	-0.965862	-1.02872	-0.322772	-0.33615	-0.176787
WBGene00010185	F57A10.4	37.927	4.8457e-13	-0.0959543	0.779576	-0.755936	-0.176927	-0.0542042	0.968597	0.437965	0.640574	2.20381	0.543302	0.18315	1.10093	1.97871	0.834622	0.549123	-1.13598	-1.16939	-0.537067	-1.51867	0.0216878	-0.657146	0.905761	-0.206937	-0.25845	-1.73251	-0.367034	-1.02228
WBGene00010597	K06A4.7	33.7244	5.72312e-12	-0.960541	-0.512968	-1.00424	0.744059	-0.678163	1.00506	0.443944	0.696227	1.78068	0.700269	1.52939	1.14948	0.702646	0.363328	1.01016	-2.641	-1.54923	-0.825071	-0.577742	-0.193307	-0.905583	0.123638	0.614405	-0.964466	0.291896	0.347228	-0.588683
WBGene00010614	cri-1	28.6401	1.34384e-10	-0.730826	-0.677432	0.0623837	-0.843607	1.72047	0.265205	-0.558499	-0.697945	0.808622	3.20895	0.383742	0.0796629	0.152232	1.29371	1.51819	-0.559101	0.276002	-0.837704	-0.519029	-0.515196	-0.737058	0.841417	-0.414541	-0.78471	-0.312367	-0.727237	-1.4079
WBGene00010901	M28.10	29.0946	1.00532e-10	-0.666128	-0.631661	-0.244197	-0.406676	1.48158	0.190979	-0.106773	0.99183	1.40126	1.21293	0.435123	0.777481	-0.845582	1.71426	0.843736	-2.99942	-0.823541	1.15178	-0.596507	0.273118	-0.967723	-0.780273	-0.453692	-0.582794	0.514128	-0.305027	-0.468522
WBGene00011046	R05H10.7	56.1874	3.53789e-17	-1.31756	-0.862027	-0.837334	0.0528062	0.0455305	1.27477	0.56581	0.792236	1.97912	1.10759	2.06987	2.43569	0.223927	0.194543	-0.749117	0.00807043	-0.770897	-1.15172	-0.578724	-0.306542	-0.141737	-0.426992	-0.142514	-1.03344	-0.387661	-0.823583	-0.707539
WBGene00011263	R13H4.5	62.6977	1.74883e-18	-0.437803	-1.23253	-0.900206	-0.598645	0.882348	0.402756	-0.038506	0.204655	1.95812	0.887643	1.2356	1.51983	1.60888	1.21414	1.07608	-2.29185	-1.10392	-0.294653	-0.675337	-0.34277	-1.28684	0.0450193	-0.358115	-0.490804	-0.13425	-0.142345	-0.425561
WBGene00011435	T04D3.8	31.6504	2.02574e-11	-0.638231	0.869993	0.512367	-0.558488	0.286662	1.29556	0.868509	-0.177759	1.44562	1.47912	0.3909	1.58247	-0.443423	1.19404	0.424139	0.140336	-1.1778	-2.05262	-1.62564	0.862583	-0.871077	0.0862867	-0.255236	-0.871011	-0.170514	-0.141263	-0.829564
WBGene00011539	fbxa-135	31.1144	2.82282e-11	-1.29531	-1.55831	-1.06987	0.0289034	1.87947	0.760302	-0.232652	0.017393	0.993954	1.36863	0.979201	1.12112	0.710546	1.33616	0.403545	-1.88561	-0.441254	1.22051	-1.32518	-0.279406	-0.445494	-0.136569	0.0268797	-1.21524	0.538051	-0.267246	-0.329543
WBGene00011869	dod-6	45.5005	7.50012e-15	-0.918662	-1.0333	-0.64019	-0.817468	1.377	-0.127743	-1.00176	-0.408499	1.85025	0.984388	2.27746	1.48065	1.27106	1.42772	0.561497	-0.199699	-0.35454	0.485346	-0.665019	-0.164153	-0.915458	-0.365172	-0.800136	-1.02376	-0.576113	-0.839101	-0.783557
WBGene00011935	scrm-1	39.1468	2.41889e-13	-0.526963	-1.22873	-0.480553	-0.538921	1.84403	1.2257	0.125365	0.0503633	1.16384	1.43095	0.9302	0.412398	0.456526	0.656113	0.302664	-0.693856	-0.55725	2.41187	-1.89546	-0.456357	-0.889098	-0.691877	-0.386065	-0.330313	0.268466	-0.890755	-0.448
WBGene00012122	T28C6.8	51.2045	4.00967e-16	-0.731677	-1.97501	-0.235569	-0.54412	2.00608	0.897571	0.0106199	0.0182623	0.934212	1.01385	1.09489	0.997672	0.503238	1.86554	1.38912	-0.0947791	-0.778092	-2.08821	-0.998198	-0.478852	0.0479591	-0.377555	-0.475523	-0.78431	-0.329818	-0.275415	-0.125158
WBGene00012404	Y6G8.2	26.8238	4.35871e-10	-1.79512	-1.28927	-1.02727	-0.259985	1.32874	1.69864	1.3926	-0.506891	0.0931856	1.2346	0.898587	0.985965	-0.141895	1.38079	-0.219928	0.186615	-0.733166	-1.85707	0.569305	0.29469	-1.2639	-0.193539	0.119727	-1.3043	0.757772	-0.0966818	-0.605586
WBGene00012491	Y20C6A.1	33.3828	7.03259e-12	-1.34709	-1.08541	-0.84523	-0.540475	0.585786	0.118807	-0.251695	1.52695	1.9071	0.219481	1.76464	1.64748	1.50986	0.744547	-0.604996	-0.475771	-0.714496	-1.43545	-0.120083	-0.280129	-0.929349	1.39374	-0.440334	-1.08529	-0.138628	-0.490937	-0.260411
WBGene00012615	dct-16	37.3091	6.91501e-13	-1.15649	-0.432037	-1.45122	-0.470794	-0.037087	1.01001	0.478344	0.956842	1.25857	0.854593	1.05154	1.52347	1.18592	0.513867	0.785822	-1.17308	-2.41264	-0.258647	-0.996241	-0.710718	1.45836	-1.12736	-0.360456	0.000406995	0.338713	0.156427	-0.632382
WBGene00012668	Y39B6A.5	34.448	3.70917e-12	-0.851764	0.471759	-1.70968	0.487948	0.185299	0.71586	-0.0713757	0.203608	1.56233	1.39409	1.17594	0.793821	0.518201	0.614999	1.60708	-1.14327	-1.36663	-1.50113	-1.40939	0.070134	-0.567896	0.296725	0.101489	-0.424051	1.13619	-0.288859	-1.79863
WBGene00012919	Y46G5A.34	47.548	2.57068e-15	-0.921021	-0.992987	-0.456214	-0.227451	0.396898	0.515611	-0.0158472	1.69142	2.47525	1.65759	1.36637	0.949799	1.17921	-0.0516893	-0.0463179	-0.637058	-1.05619	0.431076	-1.57523	0.0496319	-0.90033	0.203417	-0.550806	-0.969377	-0.0493464	-0.530963	-0.704104
WBGene00013078	ttr-25	47.3537	2.84289e-15	0.163347	-0.797164	-0.0274141	-0.267045	1.09755	0.613638	-0.0137702	0.452153	1.11156	1.65441	0.692821	0.690172	0.292285	1.04273	0.663082	-2.14725	-1.42079	-1.98006	-1.85024	-0.724282	-0.0574385	0.314333	1.29579	0.291093	0.177386	-0.388375	0.270169
WBGene00013079	ttr-26	51.6709	3.17887e-16	-0.697135	0.705304	-0.508961	-0.216319	-0.033292	1.37482	0.104096	0.671378	1.95477	0.709357	1.65408	1.08996	1.49238	-0.206738	0.707665	-1.80607	-1.62862	-1.40092	-0.882294	-0.257565	-1.72941	0.0860368	-0.253433	-0.638627	-0.192981	0.233082	-0.183866
WBGene00013882	msa-1	49.1431	1.13346e-15	-1.02385	-0.26096	-0.474655	-0.409012	0.594422	1.21253	-0.300794	0.523707	1.5317	1.30671	1.78642	1.25462	0.599101	0.946044	0.766722	-1.19321	-1.38863	-2.32638	-1.13374	-0.528394	-0.90876	0.242163	0.255455	-0.78892	0.503258	-0.569824	0.156649
WBGene00013975	glam-5	49.282	1.05608e-15	-1.04546	0.852693	-0.156738	-0.391415	0.327174	0.702757	-0.381981	0.7428	1.43715	2.14015	1.77781	1.22114	0.618116	0.85443	0.965282	-1.76113	-0.646099	-1.46027	-0.590092	-0.925051	-1.26424	-0.250947	-0.0966574	-0.918807	-0.140839	-0.705619	-0.270921
WBGene00014030	glb-1	50.6383	5.32297e-16	-1.03558	0.781885	-1.33096	-0.110375	-0.36225	1.49942	0.105137	0.726087	1.21057	1.64047	1.63646	0.98673	1.16154	0.495362	0.679386	-0.90555	-1.34117	-0.518978	-1.3767	-1.03548	-1.39282	-0.812506	0.433904	-0.488237	0.951177	-0.513255	-0.305412
WBGene00014251	gstk-1	34.1242	4.5018e-12	-0.793474	-1.75529	-1.49353	-0.0132058	1.69291	1.10841	0.387293	0.568052	0.631138	0.979449	1.14071	1.15741	-0.165425	1.72689	0.0250767	-2.16202	-0.881092	-1.30575	-0.623749	-0.126927	0.497256	-1.07419	-0.0227018	-0.205932	-0.194934	0.634255	0.160244
WBGene00014253	ZK1320.3	30.3658	4.50341e-11	-1.27006	-0.297178	-0.992646	-0.319514	1.18468	0.535756	0.197217	0.704485	1.28422	0.954309	0.664151	0.887897	0.0995477	1.54778	1.15467	-3.32133	-0.708195	0.416783	-1.20947	-0.469855	-0.30718	-0.135962	0.0251222	-0.769135	0.31682	-0.231963	0.350688
WBGene00015299	npr-42	27.3398	3.11146e-10	-0.99517	-0.982272	-0.325153	-1.47928	1.89866	0.463875	-0.181161	-0.192908	1.20788	1.38259	0.969396	0.399237	0.352078	2.41942	-0.372762	-1.76686	-0.232177	0.356783	-0.363355	0.223672	0.834191	0.188466	-0.786741	-1.31422	-0.476392	-0.939894	0.38527
WBGene00015355	C02F12.5	46.1148	5.42651e-15	-0.425457	-0.0969367	-0.902305	0.197613	0.56668	1.17739	-0.120226	0.490229	1.19845	1.07395	0.880435	1.27528	1.84348	0.347838	0.950611	-2.97403	-0.993026	-1.05195	-1.16814	-0.706752	0.126868	-0.75325	0.149691	-0.368467	0.464185	0.0912813	-0.604502
WBGene00015393	exc-13	37.0049	8.24587e-13	-0.970026	-1.02561	-0.592751	-1.04619	1.86323	0.819863	0.353322	0.516711	1.67844	0.827645	1.17329	1.08416	0.781818	0.596464	0.5796	-0.433827	-0.618748	-1.47402	-0.982381	0.495554	-1.52637	0.959286	0.0586525	-0.875597	-1.49607	-0.324578	0.583239
WBGene00016052	dod-3	43.3116	2.41687e-14	-1.91989	-1.37865	-0.793374	-0.362546	2.15077	1.14142	0.153117	0.278225	0.689812	1.12865	1.53114	0.501836	0.850212	1.82968	-0.342894	0.413554	-1.77155	-0.342068	-0.270551	-0.447165	-0.941956	-0.177383	0.0704337	-0.888964	-0.052602	-0.778825	-0.256498
WBGene00016655	acbp-1	28.5936	1.38449e-10	-0.831113	0.0357515	-1.81372	-0.296547	0.0165814	1.07423	0.568106	0.581117	1.17992	0.471709	1.05487	-0.119178	1.27024	0.611097	2.37216	-0.433356	-2.15131	-0.165507	-1.76871	-0.735588	0.761162	-0.324916	0.0913233	-0.654579	0.543424	-0.126894	-0.403046
WBGene00016809	C50D2.6	32.0052	1.62819e-11	1.07225	-0.458915	-0.247292	-1.15032	1.38993	0.487557	-0.0657499	-0.0854119	0.930178	0.267893	1.08919	1.10595	-0.0364486	1.93052	2.29001	-0.0751482	-0.357229	-0.200157	-1.45177	-1.463	-0.743616	0.225402	-0.426861	-0.174666	-1.11731	-0.627503	-0.481694
WBGene00016877	C52D10.3	38.8765	2.81919e-13	-1.51073	-0.764181	-0.0717646	-0.733507	2.12035	0.982633	0.11318	0.305545	0.882067	0.42178	1.15755	0.789526	0.147359	1.97036	1.06345	-0.930841	-0.129596	-0.439304	-0.97283	-1.77473	0.742957	-0.615378	-0.737387	-0.876399	-0.987749	0.104656	0.775465
WBGene00016987	CC8.2	39.3096	2.20621e-13	-1.08829	-0.265413	-0.45611	-1.37512	1.22418	0.330295	0.333599	0.592942	1.56483	2.25358	0.193357	-0.489901	1.59164	1.50466	0.371159	-0.35352	-0.0108482	0.888966	-0.588401	-1.37883	-0.611761	0.617754	-0.225151	-1.36804	-0.328016	-1.11836	-0.900164
WBGene00017041	D2007.1	30.9671	3.0936e-11	-0.331955	0.32164	-1.12823	-0.109476	0.10166	0.945937	0.413278	0.518729	1.45145	0.3176	1.34609	0.561235	-0.0679536	1.23466	1.01121	-3.24448	-1.23209	-0.34877	-0.827557	-0.31109	-1.54197	-0.487896	0.31897	0.0308219	1.19732	0.150232	-0.374941
WBGene00017089	poml-2	28.0428	1.97284e-10	-0.723523	-1.38366	-0.957343	-0.851209	1.24797	0.464308	-0.451616	-0.159248	0.759376	0.664263	1.80589	1.3564	0.261335	1.65808	2.54412	-0.858743	-1.02036	-0.190528	-0.556215	-1.31326	0.231427	-0.620969	-0.218749	-0.636651	0.240831	-0.728185	-0.384929
WBGene00017128	E04F6.9	44.6561	1.17415e-14	-1.1564	0.644491	-0.934712	-0.517191	2.25565	0.783228	-0.391705	0.0874094	1.16875	1.74054	0.841047	0.563352	0.29646	1.32308	0.43111	-1.32763	-1.83019	0.818522	-1.39712	-0.929361	-0.764531	0.485793	0.0183503	-0.95746	-0.143881	-0.373378	-0.236383
WBGene00017336	ugt-41	37.0988	7.80917e-13	-1.52567	-0.657763	-0.186439	-0.482461	1.84094	0.601306	-0.205122	-0.159186	1.36152	2.0407	1.31522	0.634621	1.01518	1.24052	0.515167	0.478549	-1.09936	-1.65514	-0.93439	-0.8852	-0.207389	-0.957867	-0.485943	-0.721257	0.271521	-0.835369	0.472594
WBGene00017374	ttr-41	37.3397	6.79417e-13	-1.34487	-1.55149	-1.59114	-0.258445	2.22286	0.980063	-0.0255679	-0.118842	0.695019	1.05349	1.33205	0.895101	-0.0252529	1.37242	1.18769	-0.994686	-1.24818	0.328763	-1.38731	-0.591183	0.419136	0.271965	0.0667055	-0.778233	0.25528	-0.808517	0.163784
WBGene00017429	F13D11.4	27.5626	2.69201e-10	-0.769343	-0.917121	-1.04829	-0.753493	2.29698	0.916667	0.127811	-0.303568	0.965387	0.826565	1.17922	0.371736	0.0303221	1.36156	0.673556	0.371034	0.385443	-2.14403	-1.00685	0.126138	-0.548447	1.40703	-0.691068	-0.866433	-1.28843	-0.108342	0.393387
WBGene00017660	F21C10.11	113.471	1.16302e-26	-1.20519	-0.56984	-0.746891	-0.443723	0.82994	1.30265	0.373989	0.888082	1.1674	1.45675	1.97241	1.49314	0.484009	1.49836	0.177025	-1.02434	-0.821271	0.345455	-1.00746	-0.97066	-1.35397	-0.723663	0.117479	-1.27822	-0.116023	-0.565703	-0.841294
WBGene00017673	icmt-1	40.0177	1.48138e-13	-0.65261	-0.780348	-0.208384	-0.446931	0.413672	0.606522	-0.426826	0.710117	1.79264	0.801929	2.498	2.52612	0.385538	1.00329	-1.37095	-0.798432	-0.891973	-1.02433	-0.686432	-0.0266855	-0.677004	-0.164188	-0.307111	-0.716362	-0.555843	-0.524862	0.105629
WBGene00017678	asp-12	36.641	1.0186e-12	0.12844	0.245391	0.508591	-1.24469	0.205006	0.22737	0.654163	1.07324	1.92396	1.21833	1.06533	0.79894	0.44758	0.895813	0.552393	-1.06996	0.860921	-0.487626	-0.746136	-1.41053	-1.73271	0.087154	-1.46154	-0.0513006	-1.10624	-0.657236	0.816897
WBGene00017688	ttr-35	28.278	1.69552e-10	-1.11872	-2.2021	-0.913543	-0.142117	1.25057	0.791082	0.250987	0.310253	0.970133	0.37516	1.11019	1.24977	0.554715	0.965437	1.66579	-2.04313	-1.74738	-0.271866	-0.746536	-0.408983	0.824181	-0.363019	-0.528962	-0.493738	-0.0203874	0.149919	0.639739
WBGene00017970	F32A5.4	30.5717	3.95888e-11	-0.462555	-2.35686	-0.790388	-1.10345	1.56982	0.660329	-0.398336	0.168842	1.409	1.12923	2.24015	1.15581	1.1665	0.323336	0.441963	-0.886326	-0.494952	-0.515148	-0.717891	-0.0138187	-0.660911	0.979866	-0.827952	-0.7843	-0.606278	-0.309988	-0.200492
WBGene00018195	btb-16	57.6854	1.74317e-17	-1.74819	-1.18673	-0.747931	-1.04954	1.57577	1.05266	0.144635	0.120299	1.18584	1.08293	1.9716	1.42084	0.605113	1.44011	-0.189885	-0.301497	-1.29654	-0.9357	-0.214572	0.0931747	-0.672354	0.175426	-0.345171	-1.3665	-0.117496	-0.645231	-0.610349
WBGene00018200	btb-17	33.645	6.0036e-12	-2.15394	-0.656927	-1.3987	-0.444593	0.723159	0.344235	-0.394847	0.412606	1.30262	0.919658	1.75609	2.126	0.317922	1.79582	0.13986	-0.381225	-0.657288	-1.09165	0.159825	0.291043	-0.543352	0.161048	-0.278285	-1.41342	-0.722371	-0.0390568	-0.626424
WBGene00018466	F45E1.5	61.4317	3.09562e-18	-0.909603	-1.81724	-0.83552	-0.703562	2.16745	0.929278	0.156966	0.531578	1.50591	1.55996	1.11099	0.967512	0.899307	1.3691	-0.0675264	-0.563855	-0.243339	-1.87193	-0.586445	-0.137658	-0.650913	-0.517353	-0.379092	-0.664408	-0.453035	-0.247549	0.120042
WBGene00018739	F53B1.8	28.3593	1.60909e-10	-1.00978	-2.70399	0.598262	-1.19544	2.15904	0.601085	-0.150297	0.153015	1.21942	0.747868	1.62546	1.21765	-0.294496	0.888651	0.618512	-0.466916	-0.52997	0.120777	-0.325896	-0.416036	-0.248036	-0.159019	-0.970303	-0.717621	-0.598488	-1.05665	0.740977
WBGene00018772	F53G12.4	45.0991	9.27665e-15	-1.2234	-0.681273	-0.534651	0.258402	-0.071267	1.00929	0.28175	1.01795	1.67566	1.5721	1.5447	0.537362	1.67545	0.934195	-0.725768	-1.22098	-1.09266	0.593244	-0.685475	0.576742	-0.922416	-0.176816	0.483979	-1.27694	-0.440465	-0.596128	-1.47353
WBGene00018903	F55G1.7	31.4178	2.33893e-11	-0.536438	-0.682772	-0.650807	-0.394237	0.655907	1.59318	0.954939	1.01109	0.121551	0.0691675	1.56295	1.93426	0.353509	1.47014	-1.2716	-0.783566	-1.19857	-2.42769	0.225851	0.116179	-1.02783	0.190711	0.113691	-0.496937	-0.467794	-0.793874	-0.25786
WBGene00019211	H18N23.2	46.0228	5.69533e-15	-1.42156	-0.737351	-0.973576	-1.03123	1.83074	0.359873	-0.225623	-0.275389	1.77384	1.53464	1.53631	0.748094	0.342504	1.19875	1.21149	-0.133645	0.500642	0.88863	-0.774831	-1.29893	-0.414227	-0.248218	-0.548604	-1.30703	-0.33988	-0.839061	-0.527848
WBGene00019464	K07B1.4	42.7592	3.2611e-14	-0.766532	-1.29462	-0.754025	-0.547858	1.85223	0.517607	0.420027	0.338331	0.50079	2.27194	0.353075	0.25553	0.76145	1.43029	1.14052	-1.26982	0.431265	-0.292608	-1.6846	-0.598038	-0.597158	0.292688	0.116267	-0.572115	0.613498	-0.341662	-0.707542
WBGene00019472	cyp-35B1	79.2276	1.72275e-21	-1.12007	-1.08689	-0.279187	-0.643363	2.3259	0.778731	-0.130485	0.633269	1.20905	2.09205	0.940036	0.353996	0.478958	2.0191	0.316628	-0.494882	-0.863866	-1.24573	-0.281618	-0.654522	-0.711493	-0.523024	-0.750208	-0.840713	-0.786962	-0.644964	-0.394615
WBGene00019495	sdz-24	47.0313	3.36114e-15	-0.870174	-2.40342	-0.946756	-1.09194	0.47195	1.42124	0.509675	0.899046	0.940103	0.947694	1.6487	2.0229	0.337333	0.765468	-0.114366	-0.102615	-0.819368	-0.540205	0.197767	-0.0738524	-0.506734	0.179568	-0.335769	-1.00091	-1.09237	0.0256687	-1.24336
WBGene00019803	PDB1.1	40.2123	1.32848e-13	-1.31235	-0.80022	-0.561818	-0.457851	1.98718	0.413149	-0.425251	0.316838	0.989352	1.43764	0.84247	0.968635	0.754016	1.75262	1.28098	-1.9314	-1.38115	-1.5043	-0.221131	-0.301895	-0.222273	0.337919	-0.174347	-1.09662	-0.107046	-0.0313994	-0.535191
WBGene00019854	R03H10.1	54.4672	8.07408e-17	-1.36116	-1.12097	-0.667233	-0.614177	1.64528	1.15248	-0.0865693	0.414516	1.2414	2.10536	1.35552	0.650679	0.633142	1.33617	0.472011	-0.315763	-1.28483	-1.44182	-0.812785	-0.331554	-0.80085	0.0413084	0.137244	-1.19594	0.5923	-0.842492	-0.290153
WBGene00019939	lips-17	34.1352	4.4721e-12	-0.39886	-1.76191	0.556374	-0.904115	2.03016	0.577993	-0.540434	0.174883	0.645268	0.569953	1.87534	1.41917	1.45361	0.873206	0.887348	-0.938092	-0.451508	0.218336	-0.424913	0.134719	-1.93425	-0.467606	-0.836439	-0.232122	-0.707137	-0.98092	-0.558895
WBGene00019975	flp-34	32.1266	1.51127e-11	-0.690395	-1.242	0.162668	-0.930732	0.0977199	1.56388	1.05514	1.20756	1.60272	-0.163781	1.4433	0.611958	0.838547	0.771308	0.149992	-0.258362	-0.720016	-2.53999	0.190653	0.378844	-1.30878	0.669294	-0.457265	-1.08984	-0.564344	-0.960438	-0.481402
WBGene00020329	bath-26	34.4834	3.63174e-12	-0.366481	-0.119433	-1.15694	-0.202885	0.465384	0.967786	0.223871	0.00377377	1.26513	1.42869	1.19756	1.20286	-0.275878	1.9849	-1.01533	-1.14484	-1.5087	-1.12861	-0.333675	0.177834	-2.12852	1.19635	0.159237	-0.855735	0.616554	0.172472	-0.748314
WBGene00020374	serp-1.2	34.0386	4.73867e-12	-1.03483	0.0346952	-2.17462	0.270524	0.164779	1.42169	1.02412	0.866255	0.214019	1.47041	1.09671	1.42538	1.07631	0.0411224	0.457908	-1.39628	-1.13129	-1.14123	-0.932154	0.59294	-0.0227284	0.343291	0.19489	-0.985287	0.321063	-0.455164	-1.80882
WBGene00020509	hex-1	32.8481	9.72579e-12	-0.972753	-1.14545	-0.440567	-0.327492	0.333879	0.888204	-0.196166	1.20358	1.95562	0.587883	1.95454	2.25094	1.38913	0.0556286	-1.08037	-1.22754	-1.09021	0.228608	-0.59296	-0.45177	-0.44666	-0.659399	-0.553116	-1.15676	-0.0880277	-0.492213	0.211969
WBGene00020703	T22F7.4	34.0346	4.74993e-12	-0.914485	-0.150975	-1.07815	-0.396357	1.08428	0.493524	-0.732014	0.258613	1.32106	0.896608	1.24899	0.609243	0.452478	0.937856	3.1227	-0.940999	-0.523109	-1.00611	-0.736769	-0.28746	-1.57787	0.693919	-0.342011	-0.927048	-0.402944	-0.0342479	-0.582354
WBGene00020741	dlhd-1	51.5533	3.37007e-16	-1.01263	-1.37647	-0.245327	-0.175271	2.42386	0.980936	0.335805	0.179642	0.705772	1.44017	1.92389	0.955679	-0.163268	1.69729	-0.553947	0.58557	-0.83265	-1.22073	-0.286272	-0.8356	-0.566561	-0.376062	-0.641574	-0.997719	-0.660599	-0.782126	-0.608258
WBGene00020784	tat-4	30.156	5.13718e-11	0.342321	-0.564927	-0.289423	-0.188163	2.78138	0.339352	-0.318239	0.363204	1.04586	2.04103	0.410546	-0.410274	0.113777	1.67259	0.15078	-0.979304	0.253802	-1.63043	-0.0635942	-0.460352	-1.01652	-0.809562	-0.310966	0.348129	0.330371	-0.398831	-1.56274
WBGene00021159	slc-46A	37.1876	7.41799e-13	-1.07523	-0.894198	-0.809074	-0.00289789	1.43527	0.56204	-0.271349	0.241242	1.25414	1.63152	0.407407	0.593658	0.801052	1.99083	1.42677	-0.486941	-0.899281	-2.06057	-0.628855	-1.54523	0.789401	-0.909968	0.0275277	-0.757246	-0.170868	0.114746	-0.218269
WBGene00021161	Y4C6B.7	34.8909	2.84951e-12	-0.80182	0.405779	-0.317894	-0.0576562	0.319805	0.998363	-0.0117843	0.446467	0.749625	0.921107	1.21054	1.33496	0.713128	0.939226	1.51837	-1.01295	-2.09984	-1.43732	-2.14975	-0.781215	-0.314198	0.247177	0.497267	-0.542265	0.828124	-0.573687	0.338596
WBGene00021183	Y9C9A.16	72.0151	3.14913e-20	-0.888704	-0.354649	-0.896215	-0.408191	1.58186	1.08476	-0.560308	0.816615	1.23747	1.65386	1.16647	0.58157	0.902453	1.74743	0.352243	-1.3725	-1.77732	0.367768	-1.04917	-0.967532	-1.01788	0.328995	0.285639	-1.08105	-0.251898	-0.333873	-0.409046
WBGene00021337	clc-24	84.0162	2.73152e-22	-1.27674	-1.07966	-0.90224	-0.639958	0.677521	0.914612	0.417216	0.675172	2.4251	0.597959	1.64406	1.22745	0.974894	1.30437	0.392197	-0.284916	-0.459374	-0.495249	-0.343248	-0.380016	-0.69736	0.734199	-1.0643	-1.02995	-1.09761	-1.49001	-0.170706
WBGene00021442	Y39A3CL.4	36.2366	1.28959e-12	-0.538597	0.808538	-0.789012	-0.116214	1.33824	0.785908	0.177442	0.486413	0.434579	1.98895	0.330277	0.347949	0.761219	0.980575	1.02245	-2.968	-1.33628	1.07075	-0.437647	-0.491385	-0.963121	-0.119738	0.16497	-0.509041	0.0225337	-0.497986	-0.643205
WBGene00021704	Y48G9A.11	33.1105	8.29327e-12	-0.223318	-0.557526	0.090438	0.287329	0.619344	1.04374	0.287334	1.23001	2.34897	0.590179	0.230346	-0.198786	0.436429	1.10688	-0.164776	-1.01439	-1.53908	-2.75652	-0.802042	0.572152	0.0652049	0.757825	0.561482	-0.310266	-0.249693	0.00252731	-0.93638
WBGene00021768	Y51F10.7	35.1974	2.37615e-12	-0.343752	-0.220828	-0.498428	-0.275037	0.15426	0.464684	0.0880965	0.421848	2.15882	0.956904	0.4532	0.753384	-0.0445879	1.18993	1.31322	-3.73231	-0.14797	0.086629	-0.21751	-0.16591	-0.512171	-0.0409881	-0.184203	-0.727448	0.166207	0.0328701	-1.29401
WBGene00021817	Y53G8B.1	46.1895	5.21798e-15	-0.637077	-0.892326	-1.12908	0.0298096	1.52858	0.359919	-0.177027	0.34339	0.833832	1.62656	1.27199	0.548857	1.38487	0.999574	1.21362	-1.50264	-0.584478	-2.22045	-1.56331	0.0321753	-0.567831	-0.210563	0.2915	-0.337183	0.843147	-0.243932	-0.325284
WBGene00021872	clec-85	37.0311	8.12167e-13	-0.303147	-0.221305	-0.489006	-0.683812	1.52777	0.35641	-0.0907143	0.60668	1.00472	1.37402	0.683027	0.578103	0.0906685	1.40701	0.98911	-3.06933	-1.54941	-0.608034	-0.93585	-0.0928371	-0.300177	-0.773283	0.427826	-0.216903	1.47189	-0.431034	-0.272224
WBGene00021965	Y57G7A.1	44.1529	1.53655e-14	-0.878815	-1.35407	-0.982719	0.349215	1.46512	0.830842	-0.0448119	0.557998	1.81847	1.04818	1.24477	0.802248	0.713785	0.93879	0.540322	-2.36278	-1.93284	-0.883937	-1.00203	-0.0159226	-0.151903	-0.103841	0.0773329	-0.364093	0.409535	-0.638682	-0.138591
WBGene00022497	Y119D3B.21	44.2301	1.47432e-14	-0.934128	-1.85988	-0.695702	-0.635605	1.84293	0.999472	0.309399	0.402791	0.949712	0.513407	1.38316	1.21571	0.372565	1.61775	1.29816	-0.216503	-1.23841	-0.877736	-0.940691	-0.974845	1.01818	-1.31522	-0.619646	-0.379358	-0.0192374	-0.426461	-0.116934
WBGene00022546	ZC196.2	32.6612	1.08981e-11	-1.04379	-0.532118	-0.964524	-0.541819	0.892883	1.23669	-0.593569	0.736864	0.914545	1.24844	1.27028	1.56881	1.38949	0.53482	1.34283	-0.56554	-1.24031	0.159894	-1.58746	-0.856835	-0.955062	-0.732848	0.251935	-0.762039	1.09724	-0.321376	-0.61521
WBGene00023417	swm-1	30.8105	3.4106e-11	-0.223302	0.486835	-0.829427	-0.0536911	0.852405	0.255592	-0.715212	0.0742931	1.58266	0.947579	1.20304	1.35918	1.04163	0.626408	1.77404	-1.56595	-1.93614	-0.922056	-1.7508	-0.808772	-0.294214	0.646092	0.09161	-0.103655	0.36627	-0.485607	-0.352475
WBGene00023425	try-9	81.7387	6.50427e-22	-1.18239	-1.65871	-1.05947	-0.930696	1.90517	0.433795	0.177238	0.754015	0.715639	1.58049	1.36265	0.775057	0.669318	2.09664	-0.616349	-0.939105	-0.107527	0.841619	-0.17993	-0.588928	0.147996	-0.506975	-0.635609	-1.26631	-0.616953	-1.04604	-0.0989456
WBGene00023492	T24D3.2	30.0607	5.45454e-11	-1.05267	-1.15257	-1.15761	-0.27814	-0.126437	1.06493	0.346446	0.60314	0.757896	0.458569	1.55671	1.48872	0.957451	-0.146298	1.60737	-1.35114	-1.18619	1.89137	-0.80805	-1.15273	0.155953	0.348634	-1.17306	-0.465852	-0.596278	-1.08287	0.685677
WBGene00044073	tag-244	35.2531	2.29911e-12	-0.65596	-0.731422	-0.392405	-1.73607	1.85658	0.274714	-0.190403	0.584741	1.57576	1.3744	1.3316	1.05976	0.0443086	1.62203	0.711221	-0.436137	-0.351811	-1.16937	-0.302459	0.0479929	-2.09356	0.312721	-0.83496	-1.03969	-0.659771	0.137993	-0.250911
WBGene00044201	H39E23.3	84.294	2.45962e-22	-0.814044	-0.7825	-0.86698	-0.759564	1.39986	1.13173	-0.699134	0.657789	1.88741	1.88549	1.51222	0.563157	1.40111	1.28679	0.355208	-0.70474	-1.16335	-0.333065	-1.061	-0.847104	-0.855312	0.0357332	0.0312836	-0.817418	-0.573251	-0.644432	-0.430613
WBGene00044492	Y54G2A.49	35.4298	2.07126e-12	-0.513008	-1.39648	-0.733586	-0.786201	1.114	0.344257	-0.562125	0.69999	1.80217	1.35095	0.552751	0.657311	0.976572	1.52367	0.701674	-1.82926	-1.97005	1.35234	-0.44887	0.441335	-0.931186	-0.480986	-0.321165	-0.788192	0.365424	-0.298452	-0.570282
WBGene00044502	C46G7.5	31.67	2.00135e-11	0.214329	0.00400986	0.220498	-0.518464	-0.660995	1.56046	1.03552	0.240789	0.300806	1.83656	1.25238	0.348841	2.57658	0.095644	-0.653085	-0.339424	-0.854349	-1.6103	-1.36855	0.254444	-0.105116	-1.42531	-0.25616	0.164308	-0.131075	-0.0879142	-0.465338
WBGene00044574	F23G4.1	36.6067	1.03913e-12	-0.902562	-2.46553	0.0385715	-0.512502	1.65235	0.76522	0.357698	-0.0418275	0.781159	1.18807	0.337481	0.879622	0.845329	1.84285	0.823805	0.447888	0.811449	-1.60034	-0.109979	-0.386653	-1.02044	0.519329	-1.11069	-1.04345	-0.518044	-0.0672383	-0.939794
WBGene00044605	ttr-36	37.7306	5.42419e-13	-0.896456	-2.13319	-1.50733	-0.389659	0.477752	0.841343	0.302961	0.501096	1.28009	0.493106	1.31481	1.22808	0.555232	0.759029	1.68741	-1.86132	-1.55808	0.754809	-0.656743	-0.442052	0.988677	-0.501807	-0.739631	-0.210741	-0.322444	-0.138363	0.236793
WBGene00044636	B0393.9	31.5862	2.1076e-11	-1.14827	-1.05949	-0.57126	-0.585515	1.81354	1.25531	0.265819	0.0556781	0.0154026	1.67896	1.23549	0.734483	0.760427	1.36182	0.385839	-0.917276	-1.36676	-2.11118	-0.734736	0.629548	0.0292116	-0.65742	-0.0181037	-1.16183	0.974968	-0.796252	0.0423937
WBGene00044784	F13H10.8	53.7449	1.14629e-16	-0.185332	-0.164229	-0.670161	-0.713878	0.0715811	0.405747	0.352397	0.562531	1.24805	1.37505	1.19041	1.8294	0.150952	1.48385	1.65025	-0.562482	-0.979301	1.61106	-0.680151	-0.689769	-1.4283	-0.822537	-1.40289	-0.671925	-0.585892	-0.823387	-0.916695
WBGene00044921	spi-4	40.6905	1.01752e-13	-0.77205	-0.860687	-0.485025	-0.59648	1.71861	0.880226	-0.380999	0.141611	0.896677	1.55374	0.863899	1.07426	0.127808	1.12354	0.823386	-0.932219	-1.95459	1.68527	-1.64732	-0.707918	-0.956009	0.514575	0.24572	-0.973079	-0.0463631	0.112989	-0.956532
WBGene00044988	W01A8.8	49.6204	8.89391e-16	-1.27662	-0.644928	-0.977233	-0.204487	1.0883	1.05374	0.336912	-0.523464	0.839038	1.08091	1.06041	0.909427	0.850121	1.05488	2.43532	-0.0165481	-1.58871	0.953804	-0.790949	-0.460688	-0.008557	-1.28544	-1.11124	-1.27067	0.130456	-0.582535	-0.560574
WBGene00045188	B0284.5	76.3686	5.34432e-21	-0.853212	-0.708993	-1.13159	-0.860101	1.70896	0.892994	-0.389581	0.348584	1.05636	2.17212	1.09783	0.450916	1.68638	1.7249	0.631262	-0.138217	-0.335426	-0.0491444	-1.06688	-0.865944	-0.881191	-0.342559	-0.534252	-0.865652	-0.215619	-0.559913	-0.840461
WBGene00045252	Y62H9A.15	33.7608	5.59924e-12	-1.40837	-0.889174	-1.38646	-0.202904	1.2461	0.95186	0.320577	-0.519991	1.04674	1.758	1.41012	1.02034	-0.630829	1.91017	0.673548	-0.0513695	-1.37253	0.784674	-0.843723	0.458072	-1.20545	0.178956	-0.202947	-1.26084	-0.739803	0.0422923	-0.674855
WBGene00050974	Y6G8.9	53.5148	1.28238e-16	-1.42783	-1.12678	-1.37969	-0.351564	1.70774	1.59237	0.847492	-0.148177	0.556374	1.49661	0.909482	0.514642	0.868094	1.72504	0.311873	0.423488	-1.45256	-0.836426	0.0243093	-0.514021	-1.1377	0.0981568	0.00138739	-1.20022	-0.1233	-0.592508	-1.20882
WBGene00077692	C08E8.10	43.5218	2.15748e-14	-1.18061	-1.77919	-0.857844	-0.744077	0.461482	1.13514	0.0917167	0.85149	1.52165	1.57939	1.62652	0.246791	1.16842	0.590984	0.966744	-0.74966	-1.80626	-0.288377	-1.13088	-0.337621	0.544972	0.922071	-0.696019	-0.76393	0.351124	-0.840591	-0.527666
WBGene00189956	clc-27	41.2703	7.37756e-14	-1.32635	0.444221	-0.94859	-0.605744	1.15339	1.04058	0.0715698	0.0662536	1.25338	1.07111	1.85947	0.625441	0.252623	2.06956	1.18281	-1.22408	-0.973245	-0.873644	-0.442596	-0.738172	-1.35917	0.800175	-0.545547	-0.737452	-0.0139153	-1.10897	-0.356434
WBGene00194821	dmsr-16	113.193	1.26761e-26	-0.881421	-0.268058	-0.702793	-0.58674	0.43601	0.910378	0.117333	0.896861	1.3549	1.27989	1.40055	1.42996	1.67628	2.07347	0.438408	-0.960443	-0.830015	-0.789537	-0.980638	-0.988164	-1.28119	-1.03949	-0.235115	-0.74633	-0.0340091	-0.357881	-0.373976

## Sheet: Lower expressed genes in rIIS
Table S4. Gene information and Z-score of six clusters; lower expressed genes in rIIS
Wormbase id	Gene symbol	F-value	p-value	Z-score
				cco-1 RNAi_Li	cco-1 RNAi_Matilainen	cco-1 RNAi_Merkwirth	clk-1(qm30)	daf-2_AID	daf-2(e1370)_Chen	daf-2(e1368)	daf-2(e1370)_Ham	daf-2(e1370)_Lee	daf-2(e1370)_Senchuck	daf-2(e1370)_Seo	daf-2(e1370)_Son_2017	daf-2(e1370)_Son_2018	daf-2(e1370)_Zhang	daf-2 RNAi	DR_Rollins	DR_Wu	eat-2(ad1116)_Heintz	eat-2(ad1116)_Tabrez	eat-2(ad465)_Heestand	eat-2(ad465)_Wang	isp-1(qm150)_Park	isp-1(qm150)_Senchuck	mrps-5 RNAi	nuo-6(qm200)	sod-2(ok1030)	DR_Vogt
WBGene00000008	aat-7	29	9.44e-11	-0.397525	0.84315	0.17802	0.0822109	-1.60346	-1.4974	-1.14204	-0.0234301	-0.314823	-1.69511	0.016074	0.436755	-0.219215	-1.97173	0.0333364	1.19567	0.635495	2.60354	1.16754	0.51089	0.147301	0.488041	-0.35227	0.420969	-0.949501	0.341936	0.0374408
WBGene00000040	aco-1	31	2.63e-11	0.676057	2.23276	-0.510479	0.189234	-1.92034	-1.26515	-0.684292	-0.407029	-0.624517	-2.27303	-0.0848166	0.239323	-1.01698	-0.813422	-0.681937	0.566304	0.748393	2.10146	0.670547	-0.00825379	0.271083	0.200807	0.308445	0.85215	0.906233	0.148207	0.179114
WBGene00000785	cpr-5	53	1.94e-16	0.929436	1.8869	0.697692	0.317295	-0.936527	-0.742826	-0.0115429	-1.19959	-1.62166	-1.04702	-1.7969	-2.05425	-0.104999	-0.94154	0.251395	1.65577	0.268614	1.21567	-0.323275	0.21265	0.697284	0.880844	0.574677	0.69015	0.36341	0.483949	-0.0166788
WBGene00003569	ncx-4	41	7.44e-14	-0.573731	1.63619	1.59923	0.922107	-0.493924	-0.822337	-0.642051	-1.11596	-1.71438	-0.765943	0.320896	-1.7435	-0.44494	-1.18821	-0.963037	-0.36348	0.307444	1.54483	0.418409	0.499798	-0.7293	1.52541	1.16078	-0.0878263	1.03168	0.581007	0.318223
WBGene00003571	ncx-6	27	4.54e-10	-0.0284027	0.0727295	0.351814	0.301602	-1.42078	-0.865551	-0.307079	-0.486882	-1.42168	-1.20532	-0.524358	-0.215943	-1.01447	-1.00329	-0.129517	-0.471061	-0.12903	3.56862	0.814634	0.354454	0.855538	-0.752969	0.0966784	0.433555	0.855433	0.675539	0.561701
WBGene00003959	pcp-4	35	2.82e-12	1.13358	0.426274	1.26914	-0.0131863	-1.00507	-0.00695023	0.298973	-0.754598	-1.61616	-2.19055	-0.950667	-1.48315	-0.890966	-2.18611	0.809069	0.469637	0.18927	1.29565	0.51583	1.02133	0.759888	0.384646	0.0203258	0.86611	0.355339	0.434839	0.181725
WBGene00005552	sri-40	32	1.22e-11	-0.0926428	0.43492	1.14878	0.337467	-2.87407	-0.176172	0.310182	-0.104824	-1.04586	-1.61616	-0.618313	-0.135178	0.179103	-2.26704	0.818583	1.52554	0.862305	0.131054	0.314807	-0.237082	1.56599	-0.0572798	0.341176	-0.122481	0.195592	-0.205444	0.966894
WBGene00006886	vap-1	54	8.38e-17	0.450279	1.3643	0.549432	-0.12975	-2.06506	-0.641925	-0.307745	-0.879552	-0.754735	-2.5658	0.353903	-0.566459	-0.625062	-1.93463	0.0414492	1.39807	0.639423	0.960465	1.30194	1.08482	-0.0447303	0.458947	0.0441891	0.250177	0.159564	0.449547	0.215948
WBGene00008357	nspc-16	36	1.31e-12	0.845907	1.77472	0.581119	-0.627111	-1.22007	0.0684431	0.212892	-0.869543	-1.77156	-1.53002	-1.04039	-1.25751	-1.89458	-1.06543	0.119635	1.46572	0.369342	0.911086	0.994161	0.863264	-0.252059	0.86277	0.0676319	0.807694	0.775202	0.0280391	0.451203
WBGene00008358	nspc-18	50	6.23e-16	0.347906	1.27034	0.546268	-0.679657	-2.247	-0.212979	-0.0641066	-1.04103	-1.17331	-1.82147	-0.573491	-1.09482	-1.36141	-1.20433	0.603981	1.31246	0.272494	0.378943	0.619012	0.328395	0.480969	1.67988	1.17814	0.645603	0.706064	0.386162	0.703326
WBGene00008359	nspc-17	28	1.84e-10	0.37091	1.48031	0.17581	-0.949371	-2.38331	0.0493504	0.0721867	-0.909496	-1.05086	-1.65301	-0.40925	-0.713611	-1.34425	-1.2528	0.715257	1.78522	-0.0204515	-0.159018	0.585427	0.540266	0.284268	1.59222	0.776138	0.479393	0.762875	0.591194	0.752963
WBGene00008894	F16H6.4	34	4.68e-12	0.673578	2.38298	0.304369	0.120926	-1.21709	-1.46706	-0.222492	-0.787203	-0.766967	-1.70415	-0.213141	-0.196057	-1.86976	-1.30657	0.737447	1.18996	-0.153508	0.436886	0.341986	-0.23304	-0.453978	1.87432	1.03258	0.271317	0.0991547	0.473177	0.209277
WBGene00009319	mccc-1	28	2.63e-10	1.18025	1.05003	1.04355	-0.282303	-1.21803	-0.371113	-0.0963868	-0.892868	-1.17665	-1.10268	-1.06763	-0.915693	-1.56921	-0.58181	-0.0423038	2.22586	1.41468	-0.678928	-0.279525	-0.215007	1.368	-0.896589	-0.0719796	1.37189	1.07925	0.160136	0.0917786
WBGene00009488	oac-20	42	5.8e-14	-0.332884	0.365317	0.1676	0.515214	-1.11905	-0.175176	0.364364	-0.210397	0.128816	-2.38313	-0.703758	-0.485043	-0.819431	-2.23555	-0.78147	0.828541	0.0511098	-1.00274	1.48829	1.24885	1.79298	-0.295733	0.0916325	0.660942	-0.0265985	0.481699	1.21406
WBGene00009629	sprr-2	37	8.42e-13	0.892814	1.66271	1.45196	-0.491816	-1.29485	-0.984664	-0.232225	-0.664175	-1.30217	-1.26491	-0.824991	-1.02215	0.939069	-1.70517	-0.254151	0.386917	-0.678383	2.06826	-0.293603	-0.523174	0.342632	0.407486	0.696632	0.518575	1.13597	0.0635416	1.19975
WBGene00009634	nspc-9	48	1.68e-15	0.513324	1.44544	0.412323	-0.210602	-2.05708	-0.752231	-0.229725	-0.68065	-0.952458	-2.82856	-0.416508	-0.773271	-0.816673	-1.44687	0.973043	0.409307	0.501291	0.345616	0.990875	1.19118	0.461657	0.805501	0.513413	0.746776	0.44389	0.520518	0.79603
WBGene00009637	nspc-13	89	3.87e-23	0.372727	1.41492	0.487402	0.148278	-1.32992	-0.548123	-0.158357	-1.71728	-1.49959	-1.59252	-0.872194	-1.68854	-1.4495	-1.01658	0.66726	1.11053	0.259464	0.428893	0.993371	0.631957	0.227119	1.32699	0.954713	0.668701	0.942232	0.383705	0.689809
WBGene00009638	nspc-14	33	6.77e-12	0.105649	1.50189	0.293526	-0.683694	-2.54819	-0.996639	-0.544222	-0.813548	-0.439924	-2.25443	-0.165203	-0.9025	-0.592776	-0.65306	1.10721	1.40011	0.597442	-0.00715068	1.03538	1.29937	-0.125882	0.294762	0.983796	0.475741	0.662894	0.541262	0.669452
WBGene00009639	nspc-15	46	7.28e-15	0.618165	1.47145	0.496426	-0.474596	-1.53739	-0.974147	-0.471648	-1.12592	-1.00508	-1.87526	-0.709212	-1.09216	-1.35955	-1.0256	0.918558	1.30489	0.465203	0.700439	0.727805	0.853941	-0.476409	1.49259	0.709171	0.937625	0.709056	0.232254	0.962251
WBGene00009640	nspc-10	48	2.59e-15	0.501821	1.36854	0.459987	-0.461669	-1.9082	-0.720977	-0.329895	-0.594228	-0.868548	-2.58732	-0.464665	-0.975249	-1.01088	-1.35389	0.945162	1.45771	0.330672	0.0685319	0.841416	1.06805	0.137181	1.18691	0.751188	0.550762	0.571953	0.382204	0.770647
WBGene00010123	F55G11.2	71	5.44e-20	0.543663	0.48967	0.579463	-0.23631	-1.05009	-0.757808	-0.0958315	-0.927201	-2.4263	-1.66343	-0.718406	-0.850678	-1.15864	-1.06181	-0.073495	0.632675	0.562575	0.473926	0.646422	1.24727	2.00308	-0.516874	0.477402	1.1941	0.504388	0.515631	1.28103
WBGene00010274	F58G6.3	49	1.08e-15	0.230717	0.921685	0.469736	1.25449	-0.914587	-0.521045	0.0416916	-0.886733	-1.02599	-1.62906	-0.94496	-0.226874	-1.03892	-1.50448	0.450033	-0.987367	-1.07412	2.29954	-0.185446	-0.0703981	1.03664	0.645672	1.3555	0.540313	1.21476	1.09039	0.131232
WBGene00010277	F58G6.7	61	4.62e-18	0.0859661	0.924562	0.880111	1.31076	-0.718227	-0.504082	-0.124504	-0.944542	-1.29468	-1.91165	-1.21415	-0.677479	-1.07554	-1.55779	0.671539	-0.791326	-0.762545	1.93005	-0.0729465	0.331737	0.915527	0.441573	1.31784	0.560717	1.11498	1.04271	0.3762
WBGene00011676	cyp-13A2	40	1.85e-13	-0.146645	1.98481	0.109213	0.440933	-0.761128	-1.74144	-0.712599	-1.04874	-0.718002	-0.741103	-0.614016	-1.04304	-1.35092	-1.11197	-0.107955	-0.210673	0.284065	1.79862	1.55014	0.862827	-0.889955	0.313456	0.382613	0.199207	0.0344687	0.803018	0.578581
WBGene00011798	T16G1.4	31	3e-11	1.12508	2.38804	-0.0339416	-0.265808	-1.67179	-0.40092	-0.390704	-0.569289	-0.745013	-0.477003	-0.805188	-1.09369	-0.276573	-1.97085	-0.736856	0.721446	-0.145039	1.67763	1.056	0.64308	-1.43696	0.936551	0.061559	0.795449	0.144098	0.492656	0.179444
WBGene00011800	T16G1.6	36	1.17e-12	0.84131	1.93108	0.194533	0.250351	-1.63291	-0.260432	-0.232949	-0.769032	-0.974028	-0.375578	-0.318862	-1.19099	-0.39486	-2.09507	-0.78038	0.872376	0.0435152	2.16045	0.613406	0.11978	-1.77175	0.251159	0.189644	0.690045	0.701365	0.538071	0.594641
WBGene00011897	scpl-4	37	6.46e-13	0.93769	2.40445	0.39256	0.70255	-0.712666	-0.466062	0.0405214	-0.955147	-0.923272	-0.81304	-1.51933	-1.61043	-1.69685	-0.963855	-0.357507	1.70106	0.611273	1.11269	-0.460035	0.128906	0.0260588	-0.24716	0.681938	1.01842	0.176197	0.964148	-0.549168
WBGene00012204	mfn-1	27	3.08e-10	0.533703	1.29194	-0.815401	0.726409	-0.272096	-0.492226	-0.136151	-1.12076	-0.866717	-0.558478	-1.19871	-1.09841	-2.1194	-1.14683	-0.654372	1.303	-0.00659306	2.50184	-0.217566	0.933094	-0.0597153	0.417721	0.690187	0.262324	1.14299	0.64933	-0.532342
WBGene00012217	W02H3.1	33	7.99e-12	-0.618936	2.65508	-0.713489	0.908748	-1.52679	-0.815561	-0.472945	-0.858297	-0.631284	-1.09256	-1.16956	-0.526688	-0.720446	-0.982242	-0.260308	0.759954	-0.447941	1.86149	0.514548	-0.542016	0.82453	0.0356707	0.63248	0.784975	1.66899	0.210391	0.364915
WBGene00012533	fbxa-209	33	1.2e-11	0.549543	-0.262604	0.161709	-0.171505	0.127778	-0.984674	-1.14803	-0.82107	-0.900527	-1.89496	-0.566659	-1.06662	-0.0530393	-1.34342	-0.824958	0.712401	0.911924	2.41515	0.799912	0.704889	-0.957422	2.09267	0.405769	0.229537	0.763152	0.901745	0.159795
WBGene00012592	Y38E10A.14	35	3.16e-12	-0.119357	0.838192	0.515593	0.889042	-0.812617	-0.980508	-0.393136	-0.287826	-0.257237	-1.29937	-0.12203	-0.0995339	-0.558083	-2.84017	-1.01702	2.12455	-0.117187	2.17438	-0.0198648	0.655178	0.470016	1.13049	-0.508512	0.097489	0.454066	0.374907	0.263466
WBGene00012911	acl-7	36	1.85e-12	1.10057	1.77082	-0.00489272	-0.254732	-2.41797	-1.11059	-0.588124	-0.82112	-0.697896	-0.820745	-1.03064	-0.469068	-0.379962	-1.60992	1.04695	1.96473	0.473823	0.734959	0.699021	1.13818	-0.754371	0.32382	0.19308	0.51368	0.592805	-0.31937	0.127825
WBGene00015333	slc-17.3	36	1.24e-12	1.17556	2.63681	0.38325	-0.299465	-0.844934	-0.29126	-0.632846	-0.841649	-1.08313	-1.92532	-0.855887	-0.443416	-0.895603	-1.40719	0.0818273	1.29294	-0.322256	1.86044	-0.186716	0.211482	-0.536033	1.00439	0.232804	0.917469	0.196783	0.531012	0.236063
WBGene00015403	clec-10	111	2.72e-26	0.856132	0.881896	0.880888	0.452817	-0.407697	-0.2274	0.136553	-1.00963	-1.38869	-1.81216	-1.71578	-1.27833	-1.54547	-2.05163	-0.265625	0.822861	0.690556	-0.0969986	0.543704	0.456134	0.863608	1.21148	0.634434	1.0303	0.444107	0.777914	0.667677
WBGene00015828	math-14	65	6.48e-19	0.112193	0.449556	0.230972	0.875139	-1.10835	-0.460209	-0.184771	-0.856703	-0.832366	-1.85123	-1.43967	-1.31663	-1.0393	-1.23993	0.250871	0.77823	0.0543606	3.09834	0.476837	0.232111	0.575037	0.887116	0.753905	0.0612362	0.721022	0.667606	0.0727866
WBGene00015839	math-10	55	5.1e-17	0.298669	0.767051	-0.402472	0.862492	-1.15315	-0.427238	-0.297843	-1.25024	-0.752331	-1.15216	-1.02754	-1.18184	-1.32948	-1.37528	-0.193747	1.39217	0.428375	3.01874	0.435492	0.0635387	-0.103007	0.856107	0.713537	0.382165	1.08682	0.396736	-0.174397
WBGene00016064	acd-1	30	4.24e-11	-1.03067	0.0895864	0.0628597	1.55704	-0.354555	-0.790267	-0.567579	-1.24795	-0.778875	-0.453285	-0.26836	-0.619714	-1.21358	-0.53865	-0.336639	0.15308	-0.422351	1.37814	-0.565091	1.435	-1.24752	2.64854	1.53615	-0.518075	0.558488	1.15804	0.590995
WBGene00016412	mrps-26	34	4.11e-12	0.624457	1.08399	0.94903	0.818173	-1.73683	-0.58604	-0.235301	-0.370009	-0.472093	-1.59427	-1.02102	-0.93694	-1.31524	-1.53723	-0.541143	2.52364	0.83124	0.991699	-0.466703	-0.0379658	0.442874	-0.111391	0.44241	0.638874	0.861414	0.874622	-0.631467
WBGene00016663	C45E1.4	31	3.01e-11	0.948905	1.16562	0.681579	0.456509	-1.80036	-1.27568	-0.949622	-0.472181	-0.699849	-0.155748	-0.460733	-0.733104	-0.48365	-1.44693	-0.216103	-0.691037	-0.352762	2.49038	1.52288	0.581669	-0.850752	1.68945	0.216519	0.156572	0.307834	0.258164	-0.704701
WBGene00017442	scly-1	31	2.47e-11	0.636267	1.56397	0.463125	0.343391	-1.09231	-1.20499	-0.624895	-0.965321	-0.778405	-1.905	-0.71788	-1.92031	-1.18889	-0.922183	0.107659	-0.198874	0.257171	-0.18784	0.573549	1.36338	0.144503	0.941486	0.811681	0.972231	1.51568	0.931594	1.0632
WBGene00018674	F52C9.3	42	4.07e-14	0.780959	1.21197	1.43669	0.981785	-0.652395	-0.395795	-0.0258845	-0.959248	-0.985893	-0.940089	-1.3582	-1.54755	-1.65894	-0.628336	-1.01695	2.04086	-0.215922	0.118985	-0.226392	0.0738434	-0.1168	0.064696	0.854942	0.612922	1.20337	1.2074	-0.876318
WBGene00019321	K02E10.7	29	8.85e-11	0.269586	-0.710232	0.725682	-0.727147	-2.0095	-1.35014	-0.839133	-0.161697	0.118012	-0.729003	0.0451229	-0.183287	-0.175	-1.99145	-0.473245	2.34738	1.45765	1.45808	0.530408	0.492665	0.898674	0.454055	-0.730489	0.393362	-0.795332	0.899716	0.0480967
WBGene00019563	K09C6.9	47	3.18e-15	0.447406	0.891307	0.571331	-0.951647	-2.71007	-0.807335	-0.484953	-1.15227	-0.651757	-1.41857	-0.142053	0.127611	-0.437758	-1.84319	0.224846	0.727192	0.275296	0.0911969	1.00317	0.125544	0.465797	1.93821	1.44785	0.688666	0.702655	0.609221	0.237455
WBGene00019763	galt-1	65	6.22e-19	1.71812	1.28008	1.04762	-0.300131	-0.726295	-0.82946	-0.412556	-0.739307	-1.23098	-2.16678	-0.860989	-0.662994	-1.0304	-1.96192	0.279545	0.235764	0.0233662	1.02895	0.0869842	-0.0652834	0.00160116	1.09275	0.757429	1.46991	0.150158	0.881332	1.02324
WBGene00020144	T01C8.3	31	3.23e-11	0.446524	-0.25256	0.96484	0.221553	-2.52364	-0.728062	-0.442293	-0.116907	-1.46918	-1.42425	-0.567843	0.119312	0.768703	-2.25118	1.07143	0.705695	0.198278	0.499642	0.185665	0.775402	2.09278	0.691493	-0.00477853	0.511205	-0.0289813	-0.431001	0.719508
WBGene00020446	T12B3.3	32	1.72e-11	-0.119949	2.04512	0.00451252	0.997839	-0.751473	-1.42508	-1.21706	-1.07538	-0.877532	-1.35155	-0.189586	-0.954726	-1.0678	0.282298	-0.308715	1.60023	-1.11406	1.12478	-0.0456987	1.19858	-0.3711	1.21716	0.912139	-0.0612	1.27316	0.237612	0.752246
WBGene00020756	T24A6.20	34	4.67e-12	0.221613	1.38856	0.158606	0.626908	-1.672	-0.821296	-0.11221	0.220579	-0.580961	-1.29311	-0.603592	-0.811546	0.104988	-2.3312	-0.677083	0.0432951	0.110994	-1.0581	0.201657	-0.173756	2.4005	0.38185	0.766808	0.588304	1.65259	0.289893	1.12001
WBGene00020878	T28A11.16	31	3.28e-11	0.393742	0.0211794	0.694557	0.56842	-0.772036	-0.809282	-0.0885456	-0.602963	-0.37262	-2.31561	-0.473957	-0.285373	-0.992622	-2.56928	1.28207	2.24945	0.262122	0.893987	0.0407905	0.894298	-0.644199	0.529189	0.775401	0.405958	-0.0266442	1.05832	0.117199
WBGene00020889	T28C12.2	30	5.11e-11	1.30779	0.090717	0.574078	0.113091	-2.45516	-1.36751	-1.1184	-0.962683	-0.080379	-1.1151	0.345393	0.112617	0.29991	-2.67444	0.762083	0.427629	0.208893	1.40666	0.219464	0.112503	0.233759	-0.0124183	0.429867	0.662117	0.0809141	1.17001	1.15473
WBGene00020908	VC5.2	34	4.46e-12	0.129737	1.95465	1.77015	-0.0618739	-1.13421	-1.21591	-0.629966	-1.09342	-1.4009	-0.969449	-0.191785	-1.34835	-1.23879	-1.04299	0.979023	0.416373	-0.935703	1.72224	1.079	0.951753	-0.165965	0.358072	0.16045	0.121063	0.0195592	0.52001	0.625348
WBGene00021603	clec-204	41	8.76e-14	-0.237211	1.82902	0.568869	-0.0153976	-1.34516	-0.962888	-0.240239	-0.876582	-1.662	-1.25433	-1.70339	-1.18337	-0.286047	-1.02683	1.14543	1.53434	-0.479285	0.0747159	0.810833	0.230197	1.20148	0.882812	-0.200187	0.299321	0.51057	0.0987714	1.3543
WBGene00022375	Y94H6A.2	28	2.23e-10	-0.249711	0.539398	-0.0756948	0.936449	-1.23614	-1.13749	-0.807065	-0.278953	-0.310946	-0.901796	-1.12935	-0.630936	-0.270928	-1.62009	-0.778639	0.332633	0.219297	3.29876	0.804669	1.68807	0.178087	0.598465	0.112458	0.263786	0.0892243	-0.608776	0.967849
WBGene00022641	ZK6.6	35	2.05e-12	0.801831	0.551333	0.899547	-0.391803	-1.50679	-1.03385	-0.554992	-0.725177	0.209262	-1.63772	-0.388545	0.173127	-0.161203	-3.37639	0.677939	1.02504	0.363372	0.54467	0.761335	0.207901	1.32676	0.699298	-0.576849	0.901312	-0.0525815	0.173692	0.573731
WBGene00044321	mrps-30	45	8.29e-15	0.771898	2.03264	-0.60388	1.01575	-1.14973	-0.52456	-0.235057	-0.691536	-0.259262	-1.11956	-1.24383	-0.167799	-1.80865	-1.32204	-1.13791	0.616593	0.251689	1.21279	-0.565747	-0.350461	0.340393	0.0286712	1.08089	0.862556	1.70971	0.987056	-0.645015

## Sheet: Higher expressed genes in DR
Table S4. Gene information and Z-score of six clusters; higher expressed genes in DR
Wormbase id	Gene symbol	F-value	p-value	Z-score
				cco-1 RNAi_Li	cco-1 RNAi_Matilainen	cco-1 RNAi_Merkwirth	clk-1(qm30)	daf-2_AID	daf-2(e1370)_Chen	daf-2(e1368)	daf-2(e1370)_Ham	daf-2(e1370)_Lee	daf-2(e1370)_Senchuck	daf-2(e1370)_Seo	daf-2(e1370)_Son_2017	daf-2(e1370)_Son_2018	daf-2(e1370)_Zhang	daf-2 RNAi	DR_Rollins	DR_Wu	eat-2(ad1116)_Heintz	eat-2(ad1116)_Tabrez	eat-2(ad465)_Heestand	eat-2(ad465)_Wang	isp-1(qm150)_Park	isp-1(qm150)_Senchuck	mrps-5 RNAi	nuo-6(qm200)	sod-2(ok1030)	DR_Vogt
WBGene00000070	acy-3	27	4.13e-10	-0.649135	-0.521584	1.04029	-0.620909	0.585768	-1.69265	-1.40119	-0.921666	-0.0249916	-0.428779	0.0248169	-0.876689	-1.56185	-0.212723	0.205805	2.24494	0.24917	0.351643	1.24593	-0.161786	-0.557501	0.972123	-0.626353	-0.200313	-0.404897	0.329121	1.95544
WBGene00001366	exc-5	33	1.05e-11	-1.18416	-0.328276	-1.41628	-0.579799	0.588074	-1.2609	-1.38309	-0.611436	0.417419	0.230177	-0.39067	-0.566306	-0.535868	-0.0518161	0.837739	2.00853	0.784033	2.6157	0.637339	0.995432	-0.767762	-0.476027	-0.648244	-1.01584	-0.228589	0.435884	0.806003
WBGene00001403	fbl-1	31	3.64e-11	-0.209199	-0.917631	0.96458	0.363641	-1.09061	-1.31571	-0.654272	-1.26803	0.244126	-2.63581	-0.061546	0.359712	-0.0500305	-1.15675	0.69238	1.18466	0.4963	1.76584	-0.454837	0.97826	1.52999	0.905446	-0.790542	0.0503624	-0.284386	-0.241517	0.834404
WBGene00001795	gtl-1	48	2.13e-15	0.799341	0.666618	-0.685248	0.144434	-0.373757	-1.98828	-1.04735	-0.595885	0.116831	-1.0821	-1.50332	-0.648613	-1.44042	-0.162913	-0.597096	2.16808	1.46401	0.741063	1.06682	0.872544	0.549256	-0.34598	-0.476793	0.526563	-0.184542	0.554875	-0.251207
WBGene00002299	let-23	37	8.15e-13	-0.416852	-1.21438	0.262818	-0.435717	0.52105	-1.38698	-0.78029	-0.731991	-0.150575	-0.184612	-0.0743383	-0.257771	-1.28654	0.552248	-1.62686	1.25706	0.14938	1.77338	1.92327	0.936789	-0.5807	0.202499	-0.795486	-0.625293	-0.181266	0.166245	0.550157
WBGene00003094	lys-5	39	2.16e-13	-0.44329	-0.772045	0.846563	-0.377622	0.424078	0.172753	0.506182	-0.596188	-0.438096	-1.60249	-0.764739	-0.711368	-0.131547	-1.99879	0.355447	2.21875	0.444234	1.98225	0.432601	0.307451	1.39541	0.456608	-1.28309	-0.335486	-1.41876	-0.231272	0.828707
WBGene00003442	msp-49	36	1.17e-12	0.478505	-0.932553	-0.961164	0.114322	-1.63444	-0.460151	-0.388892	-0.411881	-0.904122	-1.00119	0.499445	-0.543842	0.941405	-1.45019	0.726826	1.26351	0.315541	0.726826	1.39839	1.15804	0.842894	-1.571	-0.909364	0.566152	-0.748962	-0.194351	2.12679
WBGene00003514	myo-2	27	4.55e-10	-0.138767	0.0883125	0.0866087	-0.583079	-0.126271	-1.71717	-1.266	-0.428252	-0.0164946	-0.756096	2.11831	-0.976488	-0.75844	-1.48902	0.96216	2.05559	0.0560712	1.72373	1.40132	0.972989	0.524303	-0.225197	-0.83485	-0.239524	-0.579827	-0.49394	0.0296455
WBGene00003813	nrf-6	32	2.18e-11	0.39859	-0.82523	-0.146787	-0.0653784	-0.961912	-1.21941	-0.544723	-0.702351	0.164597	-2.63179	-0.233367	0.118327	-0.139647	-0.657218	0.155348	0.250027	-0.261932	1.29196	1.57544	1.37401	1.98269	-0.545489	-0.604494	0.8273	-0.453772	-0.606682	0.794199
WBGene00003843	oct-2	31	3.11e-11	-0.754349	-2.57512	-0.970976	-0.795686	1.99933	-0.951621	-0.63629	-0.478915	-1.07327	-0.194663	-0.0485157	-0.448823	-0.533018	0.757003	0.802076	1.26387	0.403612	1.83465	0.736649	0.837309	0.372777	0.167983	-0.892649	-0.297309	-0.658728	0.226762	0.773845
WBGene00003980	pes-7	33	8.54e-12	-0.422616	-1.04551	0.509764	-0.648509	0.823207	-0.919143	-0.424232	-0.826643	-0.77956	-0.593166	-0.501091	-0.589528	-1.00882	0.165314	-0.531136	1.86077	-0.405309	3.76633	0.586965	0.260371	0.458664	0.31542	-0.670798	-0.256073	-0.125052	-0.163655	0.641791
WBGene00004023	pho-4	33	7.12e-12	0.0488996	1.90461	-0.175954	0.562663	-0.646602	-1.13963	-0.909877	-1.46789	-1.27842	-0.624913	1.22661	-0.28095	-1.98753	-0.793791	-0.315178	1.42981	-0.469463	-0.492098	1.63072	1.72954	-0.478697	0.565813	0.167049	-0.260381	0.481529	0.360084	0.348146
WBGene00004038	plc-3	35	3.46e-12	1.0071	0.306255	-0.527734	-0.551006	0.988203	-1.53715	-1.46801	-1.18829	-0.759083	-0.653068	-0.624505	-0.389086	-1.20302	-0.264684	0.419161	2.25801	0.523406	0.679071	1.28824	0.705844	-0.691603	-0.422584	-0.723898	0.161162	0.202316	-0.63189	0.943257
WBGene00004207	ptb-1	31	3.86e-11	0.187766	-2.71175	0.0174412	-0.673524	1.22165	-0.790748	-0.52626	-0.615215	-0.561693	-0.201635	0.333027	-0.0159866	-0.551594	-0.659845	-0.156107	1.70149	0.255389	2.34067	0.0443832	0.646851	1.46473	0.818414	-1.04696	-0.320467	-0.98045	-0.0832916	1.11671
WBGene00004878	smf-3	36	1.8e-12	-2.11945	-1.85247	-0.297709	0.111116	0.112093	-0.238268	-0.543284	-0.721084	-1.08023	0.0196593	0.141431	-0.0789754	0.326336	-0.289475	1.06592	2.85186	0.817525	-0.809319	0.265508	1.63643	1.07041	-0.484983	0.0281776	-0.783065	-0.443634	-0.0406155	1.04221
WBGene00006050	ssq-1	35	3.42e-12	0.247708	-1.08419	-1.52564	-0.138699	-0.987978	-0.21325	-0.793298	-0.445041	-0.691632	-0.263894	0.337388	-0.160947	0.307626	-0.651034	-0.565558	1.12165	-0.195189	2.63105	1.02048	1.01677	0.152697	-0.861086	-0.675492	0.284541	-0.178406	-0.957914	2.67192
WBGene00006586	tni-4	29	9.11e-11	-0.25378	0.648506	0.395919	0.0275996	-0.697382	-0.814666	-0.606806	-0.451727	-1.2059	-0.548552	0.766818	-1.11593	-0.990169	-1.42509	0.321798	2.07282	-1.80054	1.7152	0.687237	2.21846	0.749478	-0.179982	-0.645486	-0.384679	0.51334	0.178406	0.775268
WBGene00007049	tag-191	35	2.05e-12	-0.00515745	-1.28058	-0.473629	-1.09144	1.11931	-0.070905	-1.1877	-0.448655	-0.437223	0.302759	-0.132302	-1.50796	-0.106393	0.489434	-0.436374	1.69912	0.570575	-0.92815	2.28694	1.64337	-0.318041	0.303389	-1.25347	-0.025061	-0.825301	-0.415815	1.60871
WBGene00007368	C06B8.2	56	4.31e-17	-0.297825	-0.786663	0.975916	0.326893	-0.205079	-0.841065	-0.285712	-1.17403	-0.955768	-2.30719	-0.957715	-0.781024	-1.28771	-1.26765	-0.093909	0.243902	0.253046	0.837741	1.84223	1.20772	0.60861	0.509683	-0.0522731	0.00261121	1.18856	0.964926	0.612256
WBGene00007393	fbxa-157	35	3.29e-12	0.254442	0.345276	-0.967726	0.148673	-1.4681	-0.745944	-0.769786	-0.529494	-0.787762	-0.835205	-0.298159	-1.45419	-0.950209	-0.969119	-0.688502	1.03096	0.84691	2.24174	1.30592	2.12181	-1.03455	0.559771	0.257937	-0.222301	0.786972	0.3934	0.458938
WBGene00007508	C10C5.4	64	1.17e-18	-0.501352	-2.39515	-0.353867	-0.394275	0.502927	-0.482801	0.100621	-0.799405	0.44777	-0.591371	0.00668127	0.145778	-1.00622	0.518312	0.036565	1.62384	0.197695	-0.538171	1.6349	1.02214	1.94381	-0.484916	-1.46844	-0.133708	-1.17923	-0.410322	1.13769
WBGene00007509	C10C5.5	28	2.23e-10	0.358267	0.97087	-0.693187	-0.067916	-1.04202	-1.26674	0.109918	-0.790371	-0.392358	-0.962191	-0.992469	-1.2283	-0.731713	-1.36152	1.39487	0.0351531	0.678516	0.555744	2.30922	-0.177612	0.782649	-0.193077	-0.860313	0.289933	-0.303938	-0.0252173	1.72073
WBGene00007753	enpp-1	70	6.6e-20	0.0530066	1.05558	0.505438	-0.249973	0.374418	-1.61348	-0.86507	-1.28137	-0.8885	-1.52842	-0.0373361	-0.890334	-0.881251	-0.496575	-0.891859	2.1668	0.511093	0.954339	1.19224	1.57111	0.740275	-0.653805	-1.10871	0.152039	-0.17863	-0.0230121	1.19682
WBGene00007764	C27B7.7	32	1.57e-11	-0.351716	-1.83022	-0.472716	-1.04305	1.14844	-1.44816	-0.95982	-0.488685	-0.539941	-0.305942	0.580752	0.171061	-0.18253	-0.805619	1.0198	1.62071	-0.573102	2.34397	1.24926	0.818771	0.236351	-0.494134	-1.03192	-0.286939	-0.841281	0.374228	1.03061
WBGene00007866	C32H11.3	27	2.89e-10	-0.228606	-1.2546	-0.181479	-0.470625	1.00491	0.00108709	0.0282209	-0.922908	-1.45166	-0.988768	-0.406486	-1.57377	-0.290957	-1.05491	-1.94236	2.0591	0.596977	1.29107	0.596509	0.370143	1.4274	-0.229295	0.58817	0.127414	0.894225	0.0167427	1.52763
WBGene00008661	F10G8.1	27	2.96e-10	0.320489	-0.758826	-1.34535	-0.854891	0.7269	0.003751	-0.683713	-0.314205	-0.699272	0.165638	0.650639	-1.52898	-0.164681	0.339276	-0.521993	0.564377	-0.00973986	-0.00973986	1.45619	2.76717	-0.127977	0.495725	-1.44171	0.423566	-1.46535	-0.639673	1.71568
WBGene00008793	F14D7.6	30	5.75e-11	-0.453808	-1.69675	-0.4567	0.731168	-0.110377	-0.120835	-0.16162	-0.852604	-1.20845	0.1169	-0.322104	-0.522652	-0.720395	-0.559973	-0.319539	3.14956	0.303308	-1.08158	1.12624	0.760583	1.66156	-1.13443	-0.225059	0.23525	-0.594485	0.880641	0.951268
WBGene00008912	F17C8.7	31	2.3e-11	0.180764	-1.27597	-1.63516	-0.688185	0.164646	-0.326428	-1.35129	0.0405868	-1.30035	-0.00673335	0.237227	0.414423	0.387277	-0.34374	-0.545422	1.04843	1.29289	1.09446	1.28673	1.38282	-0.123248	-0.550125	-1.3902	0.129285	-0.914359	-0.0730558	2.65661
WBGene00009459	F36A2.12	31	3.81e-11	0.203719	-1.3517	-2.00887	-0.701215	-0.305372	-0.000250946	-0.779145	-0.160947	-0.474424	-0.0887958	-0.145671	-0.0193379	-0.630389	-0.52362	0.515441	0.58554	0.30571	1.58741	1.25919	1.88094	-0.119987	-0.724434	-1.11927	0.194068	-0.795303	0.165519	2.81551
WBGene00009515	clec-170	39	3.04e-13	-0.326402	-0.65984	0.21715	-0.534625	-1.39248	-0.744961	-0.157224	-0.259568	-0.377332	-2.01179	-0.516143	0.36656	-0.1951	-2.28689	0.226971	0.557005	1.04412	1.205	0.355936	0.721712	2.01746	-0.258414	-0.701549	0.812217	-0.264641	0.935374	1.95474
WBGene00009522	F38A1.9	35	2.25e-12	-1.81904	-0.0725204	-1.31461	0.481354	0.633448	-0.939816	-0.425489	-0.784227	-0.569524	-1.40367	0.99038	0.474776	-0.897869	-0.600847	-1.10279	1.37168	0.364022	1.34373	1.59272	1.14606	0.744962	-0.458098	-0.00664775	-0.88803	-0.861007	0.306059	1.15868
WBGene00009523	clec-165	38	5.72e-13	-1.97684	0.474497	0.956945	0.0914894	0.199036	-1.24213	-0.8194	-0.435877	-0.177405	-1.36286	0.227342	-0.122113	-1.0675	-0.861494	-1.07157	2.49862	0.337246	0.959948	1.24764	1.18736	0.441641	-0.721332	0.221651	-0.558376	-0.818394	0.190968	0.921303
WBGene00009854	clec-31	56	4.15e-17	-0.444248	-0.45666	0.592291	0.730279	-1.13343	-0.571171	-0.171296	-1.05341	-0.732503	-1.94342	-0.021828	-0.460953	-0.999748	-2.01845	-0.349257	1.42946	0.801698	0.222212	1.5015	2.02341	-0.293192	-0.099126	-0.130385	0.334945	-0.0171622	0.764065	0.909877
WBGene00009984	F53F1.6	36	1.45e-12	-1.13086	-0.0290637	-1.30178	0.302351	-0.889552	-0.530567	-0.132324	-0.991592	-0.433243	-1.03997	-1.16999	0.0220171	-0.947209	-1.26049	0.831197	1.68687	0.437678	1.97342	1.57895	1.97784	-0.830078	0.181673	-0.401873	-0.118137	0.453209	0.575657	0.0584397
WBGene00010072	F54F12.1	36	1.96e-12	0.281379	-0.978625	-1.7036	-1.09749	0.336154	-0.100197	-1.24059	-0.320588	-0.446811	0.236864	0.222725	-0.394011	-0.29706	0.218787	-0.546497	1.10561	0.241304	-1.29373	2.05727	2.14631	-0.115002	0.48031	-1.13566	0.0925641	-0.584705	-0.423545	1.75041
WBGene00010091	ssp-35	27	3.44e-10	-0.551696	-1.359	-1.34178	-0.11366	-1.14575	-0.188889	-0.965745	-0.49512	-1.32618	0.364774	0.434015	0.0172066	-0.141624	-0.442744	0.870767	0.810747	1.40647	2.0096	0.939948	1.74659	-0.388375	-0.578299	-0.71469	-0.836813	0.0431141	-0.46215	2.2127
WBGene00010246	F58D5.7	33	7.09e-12	0.39894	-1.47552	-1.01516	-0.425774	-0.0757083	0.0181296	-0.834308	-0.613662	-1.23868	0.225267	-0.223421	-0.710872	-0.504103	-0.215983	-0.286753	1.13629	0.161692	1.35606	0.446384	2.44777	0.267741	-0.421491	-1.1411	0.382601	-0.469754	-0.397885	2.88452
WBGene00010825	M01G12.14	28	2.16e-10	-0.588474	-2.37135	-0.655764	-0.149028	-0.773776	-0.149689	-0.394141	-0.169987	-0.0848447	0.262031	0.169673	-0.426617	-0.807888	-0.250564	-0.0578877	1.69303	-0.0170175	3.49687	0.937302	0.79668	-0.248229	0.485009	-0.98328	-0.339681	-0.302048	-0.141956	0.753439
WBGene00011165	R09D1.9	31	2.72e-11	-0.816008	0.0698057	0.897054	-1.01389	-0.221209	-0.677525	-0.207648	-1.03367	-0.671954	-0.924669	-1.07163	-1.24655	-0.557954	-1.26005	0.407976	0.802609	0.0797043	3.14308	1.01351	1.30337	0.541467	0.474614	-0.7176	0.126137	-0.458625	0.277077	0.282846
WBGene00011167	chil-23	57	2.82e-17	-0.473943	-1.65071	-0.70859	-0.434696	0.682615	-0.0296828	-0.0239415	-0.964947	-0.607854	-1.34593	-0.543	-0.15498	-0.626354	-1.20369	-1.17576	2.19563	0.563528	1.64192	1.78258	1.60624	0.829506	-0.16212	-0.173095	-0.277554	-0.65526	0.664606	0.324832
WBGene00011340	ugt-30	39	2.91e-13	0.00509439	-2.08212	0.762472	0.279024	-0.0413666	-0.956115	-0.60417	-0.644191	-1.10501	-2.56616	0.268549	0.114842	-0.430061	-1.24215	-0.207778	1.35259	0.882242	1.84302	0.226956	0.576974	1.257	0.658637	0.368937	0.564947	-0.455728	-0.281807	1.19821
WBGene00011486	T05E12.3	31	2.78e-11	-1.36677	1.18352	-0.00328856	1.17967	-0.860055	-0.701807	-0.64093	-1.12788	-0.744115	-0.712117	0.0878797	-0.43625	-1.01931	0.00559995	-1.50393	2.14757	0.594406	-0.862645	2.05392	0.964706	0.356372	1.11646	-0.209606	-0.658233	-0.107408	-0.39034	0.26934
WBGene00011852	clec-26	54	1.02e-16	-0.94597	1.04309	-0.332617	-0.113025	-2.09412	-0.473833	-0.241933	-0.423491	-0.519608	-1.60183	0.0646969	-0.102244	-0.399349	-1.87768	-0.844124	1.20164	0.915101	0.678401	1.99597	1.98789	0.0678182	-0.117814	-0.148843	0.0304249	0.110022	0.749212	0.178184
WBGene00012231	W04A4.2	30	4.93e-11	-0.281073	-2.19372	0.396407	-0.108325	-0.527654	0.316148	0.686631	0.101274	-1.01569	-1.07854	-0.35323	-0.168167	1.35092	-1.2537	-0.574307	1.50376	0.34153	0.569261	0.270416	0.0385393	2.00491	-2.03513	-0.7434	0.107011	0.00427894	0.342079	1.7588
WBGene00012822	Y43F8B.12	31	2.96e-11	-0.133664	0.278284	0.634821	0.719345	-1.49114	-0.577536	-0.287514	-1.39545	0.123233	-1.151	-0.370693	-1.01943	-0.889628	-2.21294	-0.385048	0.889081	1.4232	0.47076	0.845778	2.25269	-0.478634	-0.561563	-0.0824493	0.214155	1.23061	1.36653	0.114671
WBGene00013644	Y105C5A.25	33	9.34e-12	0.44533	-1.41121	2.40349	-0.170648	-0.680696	-0.55077	-0.273352	-0.822868	-1.02347	-0.922833	0.230488	-1.4968	-1.07597	-0.973463	-0.0801859	2.2687	0.385559	0.222497	0.517589	1.41885	1.23959	-0.784304	-0.306705	0.460497	-0.103939	-0.312301	0.617133
WBGene00013723	Y106G6H.13	29	1.45e-10	-0.242677	-1.06775	-0.255733	-0.162861	-0.648521	-0.0326294	-1.06979	-1.09794	-1.90714	0.181269	0.279298	-0.373126	0.0695356	-0.141403	-0.1074	0.96083	1.27013	1.41738	0.95866	2.05662	-0.0937474	-0.726215	-1.01166	-0.48298	-0.151635	-0.638835	2.63624
WBGene00013800	Y116A8C.23	28	2.67e-10	-0.258203	-0.968109	-1.23289	-0.777789	0.523224	0.172391	-0.927893	-0.394109	-1.17788	0.32994	0.243449	0.200251	-0.307849	0.0906229	-0.692139	1.20202	0.0121846	-0.289372	0.917424	2.60499	-0.187869	-0.0904694	-1.18036	-0.277693	-0.0333433	-0.762466	3.00953
WBGene00013983	ZK512.2	27	3.55e-10	0.219482	-1.6665	-1.91004	0.394654	-0.956209	-0.12185	-0.0409824	0.378438	0.776956	-0.43783	-1.22122	-0.0268195	-0.299726	-1.00929	-0.743243	2.69623	-0.0584605	0.0124606	0.687613	0.0566731	1.57191	-0.34362	-0.369203	0.501055	-0.834988	0.55869	0.310497
WBGene00013999	phyh-1	32	2.1e-11	0.18551	-1.26639	-0.822464	-0.763871	0.136456	0.26139	-0.516004	-0.986685	-1.38093	0.0930474	0.494853	-0.68164	-0.530229	0.165428	0.713671	1.06995	-0.0587309	0.749306	0.695922	2.10441	0.100142	-0.247122	-1.35601	0.00972527	-0.981604	-0.556328	3.0723
WBGene00014057	ZK673.1	30	5.47e-11	-1.85841	1.57974	-0.0952107	0.136972	-0.653263	-0.407351	-0.0990817	-0.968601	-0.477926	-0.929704	0.227379	0.257424	-0.84926	-1.81038	-0.959613	1.27612	0.0904959	1.09656	2.21333	1.34908	0.365384	-0.154428	-0.587518	-0.489752	-0.201984	0.482611	-0.188598
WBGene00014179	ZK1010.5	28	2.06e-10	0.337709	-0.988354	-0.478573	-0.484126	0.449835	-0.0341847	-0.855288	-0.450124	-1.75319	0.792033	0.528232	-1.15008	-1.90851	0.1704	-0.181648	1.20503	0.0906714	0.646958	0.836784	1.74904	-0.119714	0.0837281	-1.12807	0.050654	-0.536816	-0.366267	2.7062
WBGene00014813	M176.9	55	6.94e-17	0.0807208	-1.10975	-0.66988	-1.30905	0.178709	-0.396073	-1.19686	-0.491718	-0.525023	-0.0411428	-0.0791944	-0.370259	0.564284	0.139515	-0.743984	2.19049	0.432234	1.88151	0.667498	1.69366	-0.846517	0.0277308	-1.49758	-0.169672	-0.775732	-0.390712	2.10019
WBGene00015177	tmc-2	27	3.21e-10	-0.246278	-1.58538	0.329267	-0.510663	0.701796	-1.37861	-1.1844	-0.308571	-0.131444	-0.629312	0.105765	-0.537307	-0.629627	-0.021226	0.930784	1.23768	1.4326	2.74339	0.245039	0.286497	0.503969	0.448524	-1.41215	-0.287276	-1.71783	0.102386	1.14335
WBGene00015279	cest-5.1	32	1.28e-11	-1.62072	-2.29074	-0.781367	-0.441537	2.0538	0.310242	-0.179034	-0.716824	0.135504	-0.27583	-0.330168	-0.160978	-0.265966	0.406272	1.29463	0.657316	0.250837	2.20964	1.33092	0.198608	0.251807	-0.986144	-0.830506	-0.793754	-0.550537	-0.262836	0.2245
WBGene00015609	math-4	46	6.34e-15	0.370717	0.677223	0.345906	-0.109974	-1.70484	-1.29556	-0.688156	-1.49515	-0.799746	-0.776424	0.189956	-0.415495	-1.48306	-0.701608	-0.381097	1.95098	-1.00524	0.435362	1.82043	0.800921	0.369523	0.800938	-0.308052	0.523968	-0.00106154	0.213585	0.632428
WBGene00015710	C12D5.9	29	7.95e-11	0.16793	0.011995	0.188789	-1.38519	-0.0978203	-0.223458	-0.0277015	-1.10952	-0.965724	-2.33113	0.259669	0.317861	-0.18041	-1.23735	1.63465	1.1034	1.36221	0.202525	1.90973	0.878168	0.394716	-1.39388	-1.23401	0.284732	-0.422373	0.172574	0.730541
WBGene00015917	C17G10.3	32	1.81e-11	0.0502135	-1.033	0.611203	-1.19106	-0.838982	-0.104143	-1.23623	-0.424134	-0.925733	0.268167	0.550734	-1.27843	-0.301511	-0.613068	0.398744	1.10174	-0.308214	1.76524	1.6983	1.54663	-0.183958	-0.34657	-1.43087	-0.171594	-0.488237	-0.229637	2.31553
WBGene00016004	C18H9.6	28	2.24e-10	-0.307079	-0.806182	-1.00889	-0.17382	-1.96049	0.10376	0.0834835	-0.600171	-1.01662	-0.93155	0.987059	-0.0406707	-0.572741	-0.864743	-0.127409	2.33499	-0.617079	2.25659	0.578212	1.73081	0.294481	-1.11382	-0.154682	0.520743	-0.298173	0.334898	0.661013
WBGene00016174	mfsd-13.2	63	1.74e-18	-1.25446	-1.69487	-0.214185	-0.834479	0.826902	-0.406464	-0.472106	-0.954494	-0.998052	-1.48487	-0.316093	0.109457	-0.59359	-0.642483	0.719875	2.17142	-0.317668	1.52829	1.52448	0.907367	1.32466	-0.325859	-0.742678	-0.254733	0.229861	-0.022612	1.16544
WBGene00016314	ttc-39B	33	1.14e-11	-0.532106	-1.93542	-1.38554	-0.162572	0.44938	-0.384301	-0.334408	-0.104727	-1.05043	-1.33297	0.0659914	-0.0116838	-0.134828	-0.365852	-0.562713	1.54726	-0.599037	0.544078	2.68402	0.925517	0.741129	-1.17165	-0.12647	0.503405	0.310303	-0.119558	0.745402
WBGene00016414	C34F11.2	29	8.39e-11	-0.209033	-1.29864	-1.24308	-0.178279	-0.67493	0.299923	-0.588877	-0.517198	-2.05297	0.149558	0.835486	0.192573	0.608591	-0.900822	0.341429	1.92151	0.920486	-0.666561	0.993227	1.97063	-0.00173028	-0.523373	-1.04252	-0.635941	0.0997691	-0.357233	2.06459
WBGene00016450	clec-5	32	1.74e-11	-1.70105	-1.18385	-0.14037	-0.0620491	1.10331	0.383532	0.39465	-1.26984	-0.290737	-0.846154	-0.0716922	-0.454102	0.673059	-0.228567	-0.607494	3.47088	0.510694	0.465934	-0.0422134	0.756005	0.905118	-0.382551	-0.879612	-0.685882	-0.93144	-0.375076	1.08904
WBGene00016756	C49A9.2	47	4.42e-15	-1.27853	-2.35736	-0.611881	-0.584642	1.36471	-0.673301	-0.65833	-0.108307	0.442067	-0.944582	-0.326695	0.135548	-0.305907	0.576959	0.0149679	2.15441	0.827048	1.94	0.462241	0.330665	1.43847	-0.750673	-1.17001	-0.369988	-0.736882	0.111168	0.582804
WBGene00016883	C52E2.4	33	1.06e-11	-0.0821385	-0.529076	0.0338632	0.30642	1.07949	0.155365	-0.462013	-0.605639	-0.991863	-1.83966	-1.08179	-1.11822	-1.6545	-0.677844	-1.11972	0.919628	-0.347226	0.224179	2.1813	2.19763	-0.00867407	0.378393	0.331887	-0.0573093	0.443567	0.420064	0.421499
WBGene00017035	D1065.3	27	3.68e-10	-0.289528	-1.29994	-1.07043	-1.46534	1.29365	0.458263	-0.588264	0.0120488	0.878049	0.683887	0.301183	-0.841537	-0.0084102	0.265516	-0.363434	0.946019	-1.08824	-0.266378	1.04625	2.71881	-0.0722405	-0.13328	-1.57451	-0.465272	-0.802995	-0.38687	1.79174
WBGene00017058	msrp-6	39	2.26e-13	0.114518	-1.17059	-0.658253	-0.423639	-2.02424	-0.571218	-0.67636	-0.552017	-0.571267	-0.61845	0.867337	-0.352926	1.18851	-1.15182	0.610859	1.66782	0.827861	0.610859	1.16893	1.64355	0.955061	-0.669135	-1.51035	0.0839727	-0.934424	-0.0299559	1.48999
WBGene00017592	F19C7.2	101	6e-25	0.492111	0.120209	0.397142	-0.497639	-1.06788	-0.893789	-0.440803	-1.1541	-0.483299	-2.00659	-1.50996	-0.349524	-1.50482	-0.504624	-0.189724	1.03304	1.78942	1.66429	1.17928	1.31653	0.509124	0.41476	-0.724629	0.370164	-0.385802	0.383119	0.937229
WBGene00017594	F19C7.4	29	1.01e-10	-0.141695	0.212311	0.886396	0.0793305	0.208371	0.16909	0.198257	-0.865308	-2.00285	-1.1687	-0.958881	0.0434126	-1.71962	-1.36154	-0.854816	0.909559	-0.44792	-0.105725	2.36957	0.557416	0.213254	-0.0178628	-0.6981	0.385275	0.229076	0.902426	0.993943
WBGene00017690	ceh-60	40	1.16e-13	0.171904	-1.53653	-0.814075	-0.106612	0.0170788	-0.68349	-0.516683	0.0606737	-0.0884451	-1.57093	0.301225	0.578319	-0.247382	0.128254	-1.29741	1.05824	-0.224327	1.93976	1.12299	1.61209	2.0632	-0.292934	-1.51298	0.0363797	-1.18311	-0.629443	0.733292
WBGene00017751	F23F12.3	31	2.72e-11	0.645235	0.264032	-0.325254	0.721731	-0.903672	-0.355007	-0.0456687	-1.40907	-1.36873	-1.50133	-0.791261	-0.427106	-1.75054	-0.159172	-0.211617	1.17737	0.285638	-0.228578	2.46729	0.658938	-0.106978	-0.644761	-0.214032	0.954318	-0.0490303	1.03873	0.1948
WBGene00017902	F28E10.4	27	2.87e-10	0.336292	-1.7103	-0.979858	-0.891159	-0.534655	0.421245	-1.16659	0.902	-0.471807	-0.0859586	0.257009	0.0856214	0.49869	-0.622407	-0.195816	1.7107	0.393708	0.393708	0.739941	2.08091	0.486494	-0.536118	-2.15432	-0.0778859	-0.812177	-0.676534	1.9311
WBGene00017947	mth-2	27	3.11e-10	-0.87764	-2.17355	-0.172751	-0.375228	1.69527	-0.140742	-0.111078	0.10072	-0.701728	-0.389684	-0.104327	-0.336314	-0.428935	0.510722	0.554477	2.44963	0.140745	-0.853572	0.590465	0.584423	0.842678	-1.82855	-1.48306	-0.263179	0.407188	0.0496154	0.77652
WBGene00017978	msrp-1	30	7.7e-11	0.287582	-0.82314	-0.802736	-0.898996	-0.393834	-0.0906949	-0.417101	-0.193592	-0.216123	-0.0106179	0.816758	-0.267009	0.751462	-0.180506	0.425047	1.44716	0.199542	-0.225479	-0.0148712	1.90292	0.506885	-1.78431	-1.58272	0.501629	-1.83642	0.229864	2.72349
WBGene00018307	dyla-1	27	3.61e-10	-0.168153	-2.43027	-1.84348	-0.556436	0.170786	-0.052722	-0.00713994	-0.0812429	-0.132512	-0.262495	1.18253	0.555285	1.13693	-1.37742	0.274278	0.151934	-0.247368	1.90988	1.33138	0.220829	1.5541	-1.21626	-0.706879	-0.432569	-0.54828	-0.280367	0.816071
WBGene00018314	F41H10.1	34	5.24e-12	0.112296	-1.11839	-0.424782	-0.375883	-0.744761	-0.365136	-0.791906	-0.677313	-0.448919	0.0517131	0.403599	0.015915	-0.386659	-0.39368	-1.84674	1.13983	-0.282049	3.29711	1.58837	0.732345	-0.418031	-0.439144	-0.619654	-0.095767	-0.275996	-0.217214	1.15753
WBGene00018540	btb-21	30	5.36e-11	-0.296666	-0.144221	0.0277746	0.195762	-0.135405	-0.910956	-0.709206	-1.35424	-0.519796	-0.945693	-1.37596	-1.0086	-0.693198	-0.380998	0.74297	2.57356	-0.420368	0.20332	1.22532	2.05059	-1.01038	1.58698	-0.467552	-0.216573	-0.0186241	0.0717333	0.654541
WBGene00018930	F56B3.6	31	3.88e-11	0.488412	-1.03374	-1.0141	-0.387887	-0.352612	-0.379	-1.08156	-0.56576	-1.24249	0.0397328	0.995427	-0.806949	0.0413907	-0.633098	-0.61884	1.58203	0.245405	-0.367636	0.543334	2.38898	0.100428	0.123175	-1.08122	0.154747	-0.124412	-0.411503	2.90453
WBGene00019164	H06H21.8	64	8.57e-19	-0.317552	-0.975912	-1.16131	-0.0813885	0.449568	0.00252592	-0.126879	-0.933241	-0.556537	-1.24695	0.16003	0.248083	-1.25794	-0.790876	-0.296792	2.36384	-0.318967	0.403825	1.8182	1.03676	1.88642	-0.91147	-0.820119	0.431214	-1.00289	-0.275571	0.906416
WBGene00019493	catp-5	31	2.57e-11	-1.35773	-1.89613	0.725107	-1.20156	1.70886	-0.966512	-0.711389	-0.314703	0.195273	-0.421434	-0.186667	-0.522332	-0.491604	1.28415	0.848098	1.01897	0.43415	1.11202	0.779357	0.568617	0.148199	-1.08394	-1.20065	-0.399395	-0.994035	-0.0594207	1.06753
WBGene00019532	K08D10.9	42	5.25e-14	0.0144045	0.384573	-0.0719098	0.330237	-0.25266	-1.1016	-0.575371	-0.342725	-0.284421	-1.6548	-0.13309	-0.285388	-1.03345	-1.37702	-0.456686	2.44738	0.00331784	-2.35305	1.41647	1.22721	0.0782835	0.851547	-0.0769803	0.381352	-0.0402541	0.67686	1.28383
WBGene00019572	K09E2.3	30	4.21e-11	-0.362021	-1.13624	-0.898231	-0.13451	1.12448	-0.958024	-0.807995	-0.415956	-0.251819	-0.787988	1.06173	0.488457	-0.311528	-1.00964	1.2699	1.78816	-0.412376	1.73051	1.17999	0.930367	1.24614	-0.713322	-1.84548	-0.29854	-1.13965	-0.262864	1.16739
WBGene00019902	R05G6.10	30	4.85e-11	-0.449122	-0.658376	0.0631564	-0.348874	0.703305	-0.792989	-0.773401	-0.937979	-1.18458	0.00807433	-0.32107	-0.689374	-1.02843	-0.0970276	-1.00962	1.87463	0.208771	2.85009	2.04212	0.678382	-0.976689	0.0345039	-0.4094	-0.362993	-0.0547875	0.260193	-0.0187738
WBGene00020003	R11E3.1	41	9.98e-14	0.267485	-1.52631	-1.3573	-1.37169	0.0986058	-0.184445	-1.15262	-0.77672	-0.196589	0.0906845	0.596811	0.929869	-0.0109231	-0.182508	0.459438	1.6052	0.0017384	0.95451	1.29634	1.67285	-0.645876	-0.614433	-1.69518	0.012501	-0.639867	-0.525928	2.10952
WBGene00020938	clec-218	49	1.54e-15	-0.935166	-0.190101	-0.180671	0.799427	-0.136122	-0.0473671	-0.171827	-0.938472	-1.39676	-0.753283	-0.1166	-0.628859	-0.536649	-0.967871	-1.43433	2.9461	-0.395483	1.11888	0.859207	0.720419	1.95313	-0.582139	-0.299464	0.225205	-0.965089	0.266513	1.03197
WBGene00020989	W03D8.8	37	7.52e-13	-0.364323	-0.224234	-0.203809	1.01594	-1.42364	-0.632789	0.249354	-0.549682	-0.371463	-2.20083	-0.239349	-0.356461	-1.23687	-1.81974	0.372059	2.1303	-0.806803	1.30673	0.885541	1.5044	-0.0554649	-0.00662994	-0.145422	0.845338	0.264019	0.0660667	0.835191
WBGene00021565	Y45G12C.1	30	5.38e-11	0.413809	-0.00289101	0.687773	-0.0442218	-0.317355	-0.705653	-0.725559	-0.408451	-0.396383	-2.3149	0.271874	-0.441584	-0.45808	-1.45867	-0.140355	2.47105	0.688238	-1.68913	-0.292562	-0.0839197	1.58445	0.612382	-0.172226	0.729797	-0.251183	0.216615	1.9371
WBGene00021797	plep-1	34	4.99e-12	-0.118971	-0.46092	-0.00482385	0.452627	0.627045	-1.01385	-0.206417	-1.25571	-0.586799	-0.751458	-0.490518	-0.877109	-0.0713183	-0.363257	0.362714	1.03769	0.347465	-2.13605	1.66504	1.89338	1.60356	-0.55471	-0.970931	-0.285831	-0.714171	-0.171965	1.25527
WBGene00022082	Y69A2AR.11	48	1.86e-15	-0.311551	0.904009	0.0765766	0.112339	0.0551594	-1.36575	-0.865461	-1.41681	-0.420193	-1.54009	-0.579781	0.24552	-1.81039	-0.952828	-0.53849	0.905653	0.91938	1.06492	2.51621	0.945705	0.638944	0.423056	-0.811048	0.125745	-0.500742	0.602338	0.126085
WBGene00022584	ZC266.1	70	5.94e-20	-1.2672	-0.519868	-0.549436	0.0495072	-1.5182	-0.0961381	0.167396	0.608155	0.241489	-1.01335	-0.116444	0.178203	0.0332451	-1.19632	-0.705702	1.78376	0.79299	1.90731	1.01523	-0.225214	2.31668	-1.04197	-0.679091	-0.471995	-0.798406	-0.867477	1.13506
WBGene00022732	ZK418.2	28	2.79e-10	-0.0022504	-1.05303	-0.552181	-0.760448	-0.0504174	-0.280035	-0.949642	-0.631875	-0.134017	-0.208509	-0.0436175	-1.00843	-0.448321	-0.244646	-0.204782	-0.036048	-0.481519	3.47903	0.923331	1.6966	0.0654067	0.115453	-1.04178	-0.141968	-0.539674	-0.103013	2.11658
WBGene00044209	Y32F6A.6	37	1.1e-12	-0.125863	-2.46819	-0.328478	-0.365349	0.409607	-0.0360208	-0.178061	-0.102074	-0.676234	-0.529872	-0.234339	-0.678661	0.486394	-0.463139	0.168674	2.87615	-0.716035	1.75292	0.180886	1.24076	0.538948	-1.57555	-0.739435	0.048754	-0.585605	0.446804	0.97805
WBGene00044302	F28E10.5	29	1.39e-10	-0.431076	-0.255505	0.384403	-0.425401	0.258827	0.295699	-0.147659	-1.19667	-1.6722	-0.114306	-0.972105	-0.987315	-1.95308	0.727115	-0.580049	1.12208	0.0156217	2.53625	0.464292	2.16745	-0.241477	-0.364542	-0.414431	0.121029	-0.671793	0.483641	1.02942
WBGene00044332	clec-36	44	1.31e-14	-0.991486	1.1459	-0.155836	-0.0941294	-1.47799	-0.96505	-0.527742	-0.986786	-0.430063	-1.31167	0.105741	0.475173	-1.18534	-1.71221	-1.09044	0.642755	1.04052	0.541677	1.87725	2.11282	-0.374982	0.197238	0.396467	-0.0863625	0.412756	0.824396	0.387328
WBGene00044337	nspc-2	27	3.17e-10	-1.0756	0.221998	-0.300716	-0.136868	-0.184105	0.195096	0.260762	-0.2809	-0.370061	-0.761937	0.0526746	0.276778	-0.513154	-0.720157	0.539614	0.0952112	-0.106923	2.32845	2.88901	0.351132	1.23163	-2.1667	-1.05886	-0.691194	-1.04982	-0.202479	0.451445
WBGene00045433	F49D11.10	39	2.68e-13	0.356244	-1.52641	-0.897887	-0.0266713	0.297712	-0.662194	-0.270432	0.336041	0.272251	-1.18655	-1.35564	-0.035747	0.163558	-0.496181	0.173653	1.88827	1.81804	0.920328	-0.153099	0.382544	1.79727	-0.817014	-0.804989	0.700837	-2.2598	-0.219046	0.928697
WBGene00194717	ZC239.22	32	1.4e-11	-0.809507	1.55862	-0.1054	0.425109	-0.2803	-0.245084	-0.586479	-1.46349	0.0938297	-0.319657	-0.657399	-0.36159	-1.69414	-2.00698	-1.07691	0.715048	-0.273829	1.02064	2.21224	1.26538	-0.29818	-0.193139	-0.307003	-0.268047	0.754772	0.424379	0.979595
WBGene00194815	Y43F8B.23	54	1.23e-16	-0.199348	0.0219279	-0.390715	0.0286174	-0.28575	-1.36922	-0.946139	-0.795065	-0.637586	-0.701476	-0.900962	-1.03749	-0.636623	-0.848333	-0.556683	1.69917	0.304553	2.32343	1.54864	2.0991	-0.755234	0.356039	-0.377643	0.0721369	0.403411	0.0276442	-0.145968
WBGene00219216	K08D10.14	106	1.11e-25	-0.127348	0.297806	0.237839	0.182767	-1.15704	-0.822728	-0.354006	-0.421338	-0.553257	-1.84383	-0.73455	-0.166351	-1.88092	-2.46433	-0.582432	1.63221	0.865367	0.973885	1.18078	1.14839	0.0850225	0.461839	0.448076	0.429879	0.927227	0.712479	0.598635
WBGene00219326	F36D3.16	28	1.89e-10	0.501033	-1.26975	-0.450845	-1.05661	0.240711	-0.162114	-0.997962	0.14988	-0.881721	0.0579875	1.35586	0.454493	0.0678267	-0.296247	-0.005939	0.818512	-0.005939	0.2879	0.450085	2.28008	-0.503676	-0.814685	-1.84181	0.0525628	-1.39088	-0.352655	2.60029
WBGene00219609	linc-7	30	6.15e-11	-0.342385	-1.19968	-0.293723	-0.753828	-1.75352	0.465037	0.514038	0.223816	0.0873996	-0.580804	-0.58589	0.352044	0.778746	-1.07602	1.40376	2.3097	0.0678814	2.19154	0.267877	0.595001	1.16596	-1.40302	-1.33827	-0.383791	-0.749699	-0.323015	-0.00796542
WBGene00235352	ZK250.13	35	2.26e-12	-0.0338961	0.159954	-0.32635	0.0672968	-0.788212	-1.26671	-0.836123	-1.31858	-1.20539	-0.801191	-0.359359	-0.515007	-1.13743	-0.245305	-0.448781	2.64795	-0.411535	1.98667	1.04154	1.22189	-0.859952	0.986309	0.391731	0.00535575	0.514022	0.679305	-0.438423
WBGene00271819	F10C1.23	28	2.56e-10	0.291809	-1.6142	-2.15677	-0.644488	-1.06568	0.022226	-0.960107	0.0537702	-0.352233	0.577131	-0.0567992	0.11923	0.390503	-0.167885	-0.106596	1.54861	-0.106596	-0.106596	2.19888	2.26149	-0.148789	-0.251452	-0.930638	-0.11604	-0.468542	-0.525846	1.12366

## Sheet: lower expressed genes in DR
Table S4. Gene information and Z-score of six clusters; lower expressed genes in DR
Wormbase id	Gene symbol	F-value	p-value	Z-score
				cco-1 RNAi_Li	cco-1 RNAi_Matilainen	cco-1 RNAi_Merkwirth	clk-1(qm30)	daf-2_AID	daf-2(e1370)_Chen	daf-2(e1368)	daf-2(e1370)_Ham	daf-2(e1370)_Lee	daf-2(e1370)_Senchuck	daf-2(e1370)_Seo	daf-2(e1370)_Son_2017	daf-2(e1370)_Son_2018	daf-2(e1370)_Zhang	daf-2 RNAi	DR_Rollins	DR_Wu	eat-2(ad1116)_Heintz	eat-2(ad1116)_Tabrez	eat-2(ad465)_Heestand	eat-2(ad465)_Wang	isp-1(qm150)_Park	isp-1(qm150)_Senchuck	mrps-5 RNAi	nuo-6(qm200)	sod-2(ok1030)	DR_Vogt
WBGene00000013	abf-2	37	8.9e-13	-1.07344	-1.34576	-0.833617	0.440388	-0.257944	1.08517	-0.193143	0.719698	1.42679	1.94102	0.69265	0.970138	0.738405	0.617719	0.125707	-1.95579	-1.46186	-0.0958559	-0.573139	-0.89845	-0.835279	0.829813	0.778645	-0.618527	1.52337	-0.214585	-0.484103
WBGene00000540	cln-3.2	38	5.95e-13	-0.159839	1.9397	2.07296	0.726595	1.25476	0.071343	0.0469328	-0.38112	0.118528	-0.00193822	0.144161	-0.470992	0.379993	1.10129	-1.21555	-2.08396	-0.69563	-1.74228	-0.537495	-0.956324	-0.988628	0.84212	1.02105	-0.282346	0.733587	0.33763	-0.976002
WBGene00000973	dhs-9	50	8.4e-16	-0.286253	0.634159	-1.39974	-0.928046	2.24534	1.09379	0.36712	0.212135	0.402426	1.15101	1.08442	-0.0206908	0.454579	2.26494	0.211971	-1.52051	-1.27703	-0.0851223	-1.37109	-0.641586	-0.391144	0.450925	-0.374315	-0.685841	0.392667	-0.479472	-0.248045
WBGene00001119	dyf-3	31	2.89e-11	-0.513894	-0.441047	-1.17802	1.06934	0.103149	0.074826	-0.431407	0.944692	1.2944	0.732939	1.50589	1.27329	0.780659	0.374443	-0.624747	-0.736149	-0.70285	-1.25811	-2.4419	0.00834341	-0.549976	0.320474	1.01753	-0.442985	1.18418	0.797048	-0.343626
WBGene00001175	egl-6	37	8.8e-13	0.259959	0.916402	0.804953	0.534923	-0.19851	0.36653	0.213931	0.0679949	0.589516	1.16672	0.0641286	0.058262	1.04581	0.644025	0.534707	-1.13042	-0.265885	-1.6057	-3.27605	-0.620052	0.343444	-0.0256484	0.416694	0.362565	0.775405	0.180174	0.0817336
WBGene00001387	far-3	51	4.85e-16	-0.634368	-0.228154	-0.365066	0.74301	1.48221	1.33657	-0.24491	0.681578	1.06171	2.00285	-0.202099	-0.21535	1.17767	1.19539	-0.0956609	-1.51211	-1.4655	-1.66849	-0.990204	-0.923225	-1.0775	0.03738	0.727954	-0.317888	0.346923	0.376428	0.233873
WBGene00001692	grd-3	30	6e-11	-0.421772	2.87728	-0.596568	0.358582	-0.499528	0.0415835	-0.136265	0.0868056	0.329293	1.03799	0.973987	1.1199	0.626506	0.183687	0.815021	-1.92811	-0.754752	-0.513176	-1.57666	-0.789121	-0.685898	-0.333308	0.843127	-0.301765	1.25068	-0.470317	0.0353845
WBGene00001767	gst-19	30	4.2e-11	0.229693	1.78983	-0.36181	0.393093	0.946866	0.112934	-0.647067	0.0303404	0.0429706	0.08862	0.251919	-0.532883	0.0358649	1.94328	1.38586	-0.263833	-1.3506	-2.70735	-0.751479	-1.45279	-1.183	0.288558	1.11901	0.508832	0.897586	0.0386787	-0.354625
WBGene00001811	haf-1	41	8.94e-14	0.189088	1.84277	-0.55201	1.19141	1.00506	-0.558384	-0.295457	-0.211457	-0.30647	-0.688733	-0.901235	-0.484909	0.400217	-0.140837	0.241375	-1.06128	-0.56092	-2.77868	-0.469953	-0.666651	-0.0355422	0.54451	1.65879	-0.102658	2.20134	0.776362	-0.411843
WBGene00002253	lbp-1	36	1.16e-12	-0.607334	1.38169	0.662731	0.274468	0.0237891	0.658939	-0.0657631	0.495276	0.567016	1.59765	1.27052	0.401466	0.785255	0.46706	-0.513241	-2.03144	-0.942688	-2.39702	-0.667946	-0.231813	-1.36859	0.416766	0.499295	-0.528605	1.31	0.00386504	0.0293278
WBGene00002263	lea-1	66	4.39e-19	-0.398801	-0.62075	-0.465087	-0.388305	0.83267	1.24532	1.37713	1.13967	0.94962	0.988253	1.58983	1.85176	0.317971	0.565743	-1.40418	-1.7885	-0.996906	0.23575	-1.59232	-0.384811	-0.775876	0.529919	0.125347	-0.554198	-0.573995	-0.522509	0.013847
WBGene00003647	nhr-57	47	3.58e-15	-0.363496	1.2739	0.0012508	0.88458	0.491518	-0.592076	-1.08253	0.834674	0.642779	-0.0254483	0.172523	-0.69324	0.795356	-0.165257	1.36462	-1.26866	-0.527524	-1.14168	-0.815349	-2.07698	-0.402492	1.99914	1.71459	-0.250516	1.05893	0.179894	-1.1683
WBGene00003954	pcm-1	27	4.09e-10	-0.329794	1.64033	-0.236892	0.0401771	0.517921	0.368088	0.108768	0.107881	0.717532	1.49347	0.573095	-0.0471311	0.881176	0.970597	-0.130937	-1.29217	-1.19369	-2.71854	-0.503973	-0.722513	-0.675658	1.11005	0.207897	-0.394793	1.50119	0.290677	-0.504394
WBGene00004798	sip-1	44	1.5e-14	-0.771291	0.546966	-0.221536	0.0580721	1.01462	1.06849	1.19545	1.46689	0.544869	2.47495	0.77982	0.411194	0.208011	1.03187	-1.13526	-1.01987	-1.41509	-0.785601	-1.1263	-0.682638	-0.467074	0.094967	0.884234	-0.787368	-0.0553868	-1.05667	-1.03661
WBGene00004932	sod-3	65	5.31e-19	-0.617096	-0.204507	-0.596559	-0.424211	0.802319	0.91903	-0.124839	0.375285	0.838228	1.49992	1.3682	1.26781	0.536101	1.40427	0.429588	-0.666682	-1.09338	-0.911172	-1.4097	-1.81734	-0.9442	0.419727	1.33117	-0.535353	1.02294	-0.488116	-0.683572
WBGene00007133	B0284.3	47	2.78e-15	-0.630493	-0.651558	-0.496218	0.0652617	0.230507	0.197924	0.258792	0.970003	1.44427	1.25273	1.10949	0.412645	1.7968	0.838416	-0.308856	-2.76174	-0.728501	-0.217755	-1.26582	-0.306813	-0.68649	0.268011	0.619906	-0.550576	0.783881	0.774564	-0.722914
WBGene00007140	cyp-29A4	29	1.32e-10	-0.923707	1.08459	0.428707	0.366187	1.65235	0.516811	-0.344326	0.342846	1.50801	0.483738	0.89448	0.814135	0.664525	1.02139	-0.205334	-2.38961	-2.1363	-0.501001	-0.739508	-0.500327	-0.429864	0.114312	-0.160405	-0.659669	0.728529	-0.28261	0.426262
WBGene00007691	cest-8	28	1.95e-10	1.36346	-0.293175	0.817075	0.175241	2.26336	-0.189171	-0.929402	-1.06779	-0.365731	0.67465	0.0545002	-0.84796	-0.682776	1.56032	0.203349	-0.658946	-0.926375	-1.58092	-0.666314	-1.26997	-0.916815	1.40169	0.911347	1.21316	0.909645	0.281808	-0.559611
WBGene00007886	ethe-1	27	3.33e-10	-0.622084	2.06737	-1.07176	0.50613	1.55732	0.474299	-0.0828273	-0.488793	0.322212	0.595826	-0.097932	-0.472143	0.184448	1.41608	0.659976	-1.75061	-1.41244	-2.1212	0.193396	-0.534681	-0.666571	0.0857378	1.10824	-0.181497	1.4602	0.226766	-0.973115
WBGene00007989	fipr-22	27	4.52e-10	-0.961744	-0.580468	-0.472353	0.355082	0.708707	1.73509	0.176812	0.711568	0.630066	2.27661	0.49982	-0.244842	1.46617	0.370045	-0.455318	0.082607	-2.02312	-1.85689	-0.681054	-0.578737	-1.0873	0.696692	0.59112	-0.714497	0.936895	-0.175986	-0.398355
WBGene00008032	C39E9.8	33	9.83e-12	-0.945999	1.97543	0.9637	0.953818	-0.220222	0.474644	-0.23116	0.0294937	0.536372	0.758241	1.22913	0.808566	0.154717	0.456098	0.165346	-1.49414	-1.78815	-2.14903	-1.00158	0.0192264	-1.23213	0.454581	0.355468	-0.523538	1.22218	-0.0782136	0.468519
WBGene00008323	C55A1.6	29	9.12e-11	-0.492586	0.270214	-0.678643	0.337413	0.356494	1.17241	0.828573	-0.0512782	0.41456	1.43358	1.80878	0.514988	0.2207	0.742269	0.350338	-1.63796	-1.7361	0.886953	0.36075	-1.67446	-2.22841	0.582893	-0.541369	0.0410363	-0.0876029	0.698013	-1.2017
WBGene00008334	sdz-8	28	2.23e-10	-0.467754	3.11786	-0.78949	0.155877	0.39584	0.170647	-0.488239	0.253867	-0.162381	1.04984	0.940807	-0.361431	1.36291	-0.255197	0.0522068	-1.36907	-0.968825	-0.847214	-1.21581	-0.461319	-0.573388	0.739006	1.11733	-0.706784	0.691596	0.663719	-0.314973
WBGene00008388	D1086.1	39	3e-13	-0.946725	0.597661	-0.732679	-0.525775	1.29145	1.38399	0.0917137	0.0318278	0.780022	0.660212	1.37781	1.08579	0.323093	1.53223	0.989503	-2.1255	-1.88722	-1.28112	0.0785703	-0.753454	-0.170611	-0.251732	0.758539	-0.681054	0.579351	-0.756255	-0.275815
WBGene00008538	sqrd-1	32	1.21e-11	-0.809114	1.05188	-1.13033	0.624522	1.05099	-0.273704	-1.10698	0.653676	0.602244	1.1648	1.06838	0.250374	1.02241	1.23625	0.156485	-1.05898	-0.976294	-1.5429	-1.06829	-2.10014	0.027116	1.45487	0.864857	-0.570575	0.873511	0.0067496	-0.441604
WBGene00008850	F15B9.6	83	3.92e-22	-0.0588716	-0.183359	-0.921701	-0.489421	1.67107	0.696395	0.102293	0.999463	1.64527	1.07847	1.18218	0.985718	1.18646	1.55275	-0.503934	-2.12012	-1.16709	-0.497038	-0.900265	-0.769888	-1.32558	0.280087	-0.321978	-0.715155	0.321656	-0.566806	-0.249484
WBGene00008859	F15D4.2	40	1.8e-13	-0.0162563	1.51321	-0.75439	0.794481	0.158319	0.477382	0.349265	0.163092	-0.099827	1.61825	0.425701	-0.460805	0.0025615	0.686063	-0.279418	-0.690821	-2.66674	0.623079	-1.35154	0.114553	-1.20235	1.35116	1.05863	-0.225721	1.03067	0.255294	-1.33574
WBGene00009247	bath-45	76	7.06e-21	0.98925	0.972102	-0.643853	1.40394	-0.794019	-0.618995	-0.557831	-0.34229	-0.219459	-0.306114	-0.332979	-1.02629	0.389305	-0.282135	-0.0234206	-0.788933	-1.22973	-1.46017	-0.859206	-0.193209	-0.173832	1.3197	2.14009	0.814927	2.54277	0.349119	-0.0372671
WBGene00009335	F32D8.13	39	2.95e-13	1.3656	0.669303	-0.257029	1.37144	-0.272866	0.861894	0.503387	-1.42157	-0.700137	0.089475	0.221392	-1.06864	0.37877	0.290208	0.745341	-1.50933	-1.70394	-1.75312	-0.443132	0.113761	-0.62255	0.986431	1.54603	1.3884	0.825445	0.198466	-1.48774
WBGene00009367	F33H2.3	39	3.01e-13	-0.358113	0.292231	-0.122435	0.62484	-0.788832	0.770513	0.498898	1.00114	0.413574	1.85018	1.31003	1.24962	1.03153	0.137753	-1.32727	-0.360166	-1.34143	-0.970654	-1.57908	-0.737968	-1.77369	-0.430185	0.792257	-0.239612	0.860479	1.0618	-0.35655
WBGene00009787	F46F2.3	30	7.41e-11	-0.205803	2.76798	0.0413368	0.735134	-1.02779	0.36678	-0.0185148	0.305728	0.542459	0.556681	0.864425	0.928645	0.0475735	-0.667885	0.964516	-1.98134	-1.82675	0.471742	-0.820936	-1.76959	-0.570865	-0.629245	0.511436	-0.137855	0.605854	0.616334	0.218254
WBGene00010528	K03D3.2	33	1.11e-11	-0.555952	0.159077	-0.383293	-0.649572	1.48918	0.0250621	-0.367363	0.70755	0.806129	1.74285	-0.089676	-0.0577645	0.328364	1.25304	0.938052	-1.42706	-1.37534	-2.23048	-0.3774	-0.28731	-1.18599	1.866	0.974801	-0.791581	0.833146	-0.280995	-0.367014
WBGene00010589	cyp-33D1	35	2.65e-12	-0.570245	1.38521	-0.398953	0.00200361	0.0490734	0.569527	-0.167558	0.750338	0.583951	1.1182	0.907142	0.163945	1.16827	0.355412	0.0330671	-0.6797	-0.306945	-3.89276	-0.501526	-0.654626	-0.643637	0.749623	0.745383	-0.356737	0.761694	0.223258	-0.477795
WBGene00010666	K08E4.2	37	1.07e-12	-0.630686	0.402809	0.0583019	0.565235	0.154364	1.708	1.17727	0.64882	0.210905	1.28871	1.3022	0.629581	-0.0641599	1.11888	-1.06198	-0.241683	-1.30399	-2.63912	-1.12463	-0.826803	-0.994793	0.169397	1.18766	-0.748153	0.633925	-0.165963	-0.869543
WBGene00010736	istr-1	38	4.61e-13	1.2173	2.11947	0.482856	-0.364945	0.646086	0.664744	1.00667	0.419413	-0.147453	0.495914	0.177302	1.10469	0.107576	0.895224	-1.25867	-1.81201	-0.769312	-1.30015	-1.80993	-0.817826	-0.93469	-0.237457	0.222461	0.84008	0.86493	0.277143	-1.54025
WBGene00010757	pad-2	28	1.63e-10	0.0341497	0.587684	2.14892	0.722712	0.476927	-0.416182	-0.390964	0.679093	0.28659	-0.20178	0.263916	0.491188	-0.0555117	0.0953954	-1.66689	-1.44564	0.109473	-3.10668	-0.858372	-0.80129	-0.021693	1.12008	1.18413	-0.0451697	0.724695	0.707695	0.0513601
WBGene00010805	M01E5.2	36	1.6e-12	0.455949	2.5233	-0.669609	1.4921	0.131825	0.21581	0.380463	-0.733141	0.0630968	-0.421346	0.147698	-0.565926	0.0238251	0.0778184	-0.510359	-1.20076	-0.647955	-1.68819	-1.22554	-1.15499	-1.22898	1.2767	1.56152	0.371982	1.52483	0.567889	-0.328181
WBGene00010810	M01F1.4	43	2.77e-14	-0.556513	1.03804	1.17411	-0.119089	1.8018	1.31057	0.59267	0.0794008	-0.206528	1.35346	1.01977	0.728392	-0.484511	1.72793	-0.492307	-1.31769	-0.315917	-1.92062	-1.48484	-1.13357	-0.716209	-0.402812	0.237948	-0.41815	0.558417	-0.682205	-0.266546
WBGene00010878	M05D6.5	68	2.03e-19	0.61007	1.93359	0.246238	1.02375	-0.0593666	-0.150595	-0.458363	-0.215264	-0.649199	0.0144325	-0.195837	-0.993417	0.32959	-0.0804707	0.494789	-0.311427	-2.29764	-0.299954	-1.11304	-1.06877	-0.318345	2.5198	1.2171	0.184329	1.30661	0.350516	-1.07688
WBGene00011274	R53.5	32	1.83e-11	-0.775374	0.116692	-1.64802	0.347006	1.27177	1.13077	0.335018	-0.0732536	0.208	1.87656	0.765906	-0.155322	-0.100627	1.69945	0.281501	-0.617886	-2.21076	0.563808	-1.48497	-0.257493	-0.502866	0.846916	0.8581	-0.673618	0.606375	-0.304951	-0.463139
WBGene00011362	cest-1.1	59	1.03e-17	-0.858034	-0.167391	-0.883071	-1.33651	1.54822	1.07157	0.279819	0.211807	0.916013	1.35704	1.35231	1.34523	-0.0919602	2.02637	-0.0369033	-2.21496	-1.11566	-0.515787	-0.377006	-1.03866	-0.795069	0.280328	0.30795	-0.768674	0.116145	0.305809	-0.421637
WBGene00011742	tgn-38	32	1.62e-11	0.344557	1.50269	1.79238	0.560466	0.0287831	0.56598	0.971331	0.403993	-1.07777	0.540706	-0.36474	-0.0830373	0.0256711	-0.497762	-0.896289	-2.26366	-1.99376	-1.16101	0.0606046	-0.531832	-1.1693	-0.117162	1.04221	0.164121	0.608339	1.23731	-0.807377
WBGene00012175	W01C9.1	28	1.61e-10	-0.77151	0.501689	-0.491436	-0.382486	0.998709	1.17223	0.383806	1.59298	0.885318	1.68015	0.649668	1.22769	0.810734	0.96844	-2.52709	-1.15235	-1.56222	0.0319972	-0.547344	-0.711576	-0.931839	-0.239912	-0.108749	-0.703238	-0.801129	0.421436	0.181716
WBGene00012431	Y11D7A.7	32	2.14e-11	-0.536521	0.402768	0.620546	0.790204	0.300612	0.727271	0.325696	1.31096	0.316758	0.331493	1.39884	0.74297	0.628274	1.00803	-0.204717	0.429642	-1.14514	-1.79915	-1.84111	0.0108932	-1.21399	0.0377355	1.22138	-0.658951	0.597241	-0.0496167	-1.84086
WBGene00012673	dyf-17	31	4.02e-11	-0.270983	0.939019	0.0420174	0.937753	0.0941285	0.632038	0.644375	0.839292	0.26266	1.35303	1.07097	0.689056	-0.165677	0.704212	-0.550957	-0.872911	-1.08887	-0.595994	-2.91836	-1.00475	-0.412508	0.500808	1.1424	-0.403038	0.380769	-0.248935	0.549966
WBGene00012867	seld-1	27	3.07e-10	0.307608	0.890162	-0.410718	0.104786	0.0564997	-0.244479	0.284246	1.55677	1.47104	1.28284	1.33332	0.707719	0.822935	-0.423852	-1.57885	-0.731543	-1.33022	-2.87159	-0.802036	-0.739208	-0.949995	0.257642	0.748832	0.35022	0.57931	-0.141413	-0.124609
WBGene00013132	strd-1	27	3.07e-10	-0.372795	1.0192	1.97654	0.719185	1.09752	0.924255	1.04675	0.0753006	-0.47018	0.91007	-0.110312	-0.768072	0.236488	0.572347	-1.60782	-2.15714	-1.66606	-1.58248	-0.392482	-0.351828	-0.236188	1.04821	0.993329	-0.253936	0.455077	0.231975	-0.821351
WBGene00013220	ctl-3	54	1.15e-16	0.0933691	-0.116539	0.192245	-0.0525912	1.13738	1.23405	0.751919	0.194494	0.0910873	2.1954	0.915185	0.583225	0.0951485	1.1399	-0.964398	-1.18964	-0.185821	-2.75201	-1.45371	-0.246702	-1.08099	0.84755	0.674395	-0.279395	-0.039868	-0.155688	-0.422973
WBGene00013259	trpp-5	30	5.97e-11	4.45194e-05	0.987987	-2.00136	1.47358	-0.100021	0.851743	0.84311	0.194438	-0.157691	0.786428	0.857515	-0.746658	0.507361	0.906381	-0.141634	-1.06409	-1.75742	-0.65495	-0.653071	-0.160227	-1.41095	1.15077	1.66574	-0.107335	0.908437	0.238163	-1.61023
WBGene00013359	Y60A3A.8	28	2.2e-10	-0.749866	1.44245	-0.892729	-0.0580513	1.13351	0.836933	0.15514	0.38853	1.2272	1.57306	0.405856	-0.096844	0.151481	1.48432	0.037381	0.0217483	-1.96394	-0.658391	-1.46668	-0.463853	-1.66204	1.11373	0.157564	-1.26084	1.0032	-0.0204758	-1.06562
WBGene00013425	ceh-91	31	2.87e-11	0.0374734	0.789384	-1.00433	0.900803	0.824711	0.885372	0.597914	-0.0297318	0.39282	1.25738	0.357483	0.433766	-0.258424	1.27836	-0.954848	-1.94138	-1.40792	-2.72114	-1.36525	0.240712	-0.451457	0.611536	0.968023	0.0184791	1.12986	0.03958	-0.315694
WBGene00013725	ska-1	27	3.62e-10	0.0501187	1.02869	-0.0758511	0.520502	-1.15614	0.902462	0.903214	0.625932	0.347762	0.0798538	0.480483	0.194393	1.50876	0.271684	0.886921	-3.31839	-0.622329	-2.07347	-0.181994	-0.312355	-0.377509	0.727335	0.658456	-0.0645684	0.223498	0.209439	-1.31293
WBGene00013757	fbxa-113	38	5.93e-13	-0.145451	1.10952	-0.634211	0.794917	-0.0441989	0.440747	-0.00778959	1.13111	0.308689	1.0302	0.615163	-0.250821	-0.0381947	0.789095	0.410161	-0.755895	-1.08831	-3.30681	-1.23435	-0.570218	-1.15813	0.615881	1.11239	0.275273	1.40278	0.25268	0.0590246
WBGene00013884	ZC412.3	29	9.92e-11	-0.501849	2.67266	0.668625	-0.150177	0.176153	0.249915	-0.423781	0.0279257	0.759307	0.815981	0.596584	0.485639	0.179726	0.324555	0.945422	-2.14623	-1.95483	-0.792063	-0.443045	-0.805518	-1.7167	0.941862	1.05334	-0.327916	0.242227	0.124158	-0.0169696
WBGene00014018	ZK632.11	33	9.5e-12	0.196836	0.335192	1.55876	0.656587	-0.980856	0.994643	0.972172	0.540573	-0.312936	0.309511	0.144085	0.206776	1.97379	0.518166	-0.249099	-2.47889	-1.06053	-2.63068	-0.427193	-0.740849	-0.30622	0.222201	0.655048	0.197679	0.312669	0.407448	-0.553059
WBGene00014027	tpk-1	28	1.68e-10	0.190907	1.45307	1.05215	1.21908	-0.422743	0.172106	-0.309258	-0.408139	-0.0705079	-0.734733	1.12354	-1.48115	-0.177895	0.964117	0.283652	-1.59785	-1.45988	0.689719	-0.61121	-0.0354898	-1.33779	1.77499	1.44423	-0.0106376	0.593907	-0.0969255	-1.93628
WBGene00014028	trxr-2	33	1.06e-11	0.0548905	0.730187	-0.5641	1.59627	0.436413	-0.0538423	-0.333449	-0.305823	0.104682	-0.459684	-0.13279	-0.605742	-0.233059	0.629128	-1.26781	-0.397811	-0.202299	-3.18998	-0.277552	-0.344282	-0.549511	1.321	1.80302	-0.11867	1.98591	0.362645	-0.53102
WBGene00014166	ZK945.4	31	3.03e-11	0.217942	0.504262	0.00345004	0.310314	0.0800268	0.715351	0.496127	0.608922	0.610388	0.887476	0.298227	-0.0382354	1.27215	0.590991	-0.0699355	-2.56595	-0.735932	-3.30402	0.186358	-1.50819	-0.119225	0.124813	1.00064	0.0373898	0.413691	-0.124662	-0.52374
WBGene00014172	clpp-1	36	1.75e-12	1.46459	1.74602	-1.19351	1.40908	-0.493273	0.111006	0.202381	-0.185943	-0.646316	-0.495914	0.0725191	-0.585749	0.0131584	-0.41853	-0.324514	0.269589	-1.51542	-2.05161	-0.588734	-0.116758	-0.316841	1.59599	1.19476	0.871704	1.64747	0.391336	-1.12112
WBGene00015076	spi-2	27	3.72e-10	-1.04003	-0.252377	-0.49769	1.09886	0.592371	0.633963	-0.739162	0.332028	2.0825	1.33079	1.15727	0.379427	0.0330049	-0.0904329	0.790541	-2.41291	-0.372098	-1.1746	-0.539769	-0.433515	-0.693824	1.28195	1.11562	-1.09188	0.599293	-0.0863895	-0.926838
WBGene00016046	C24B5.4	43	3.26e-14	-0.194893	2.18696	-0.296739	0.319013	0.489621	1.16545	-0.298522	-0.737522	0.462977	0.343109	1.70315	0.338401	-0.873695	0.564219	0.0586277	-1.79113	-1.38523	-0.924363	-0.883975	-0.850646	-1.42874	0.767045	1.12369	0.0358162	1.25991	0.616469	-0.429689
WBGene00016097	C25E10.8	36	1.9e-12	-0.650977	0.756693	-0.772912	0.408956	1.09628	0.276022	-0.804941	0.371377	1.36753	1.85794	1.14163	0.456061	1.22484	1.04917	0.228565	-1.41874	-1.71277	-1.7178	-0.88831	-0.504409	-1.26974	0.247365	0.29224	-0.482334	1.03443	-0.477384	0.0950801
WBGene00016102	C25F6.1	30	6.17e-11	0.388765	2.01551	2.23472	0.4603	0.698084	0.142658	0.128551	-0.61731	-0.243772	-0.333968	0.238933	0.585202	-0.363968	0.364372	0.21978	-0.835877	-0.815697	-0.198555	-1.97741	-1.03405	0.266275	1.21762	0.324432	-0.417605	0.494588	0.436732	-0.84254
WBGene00016435	C35B1.5	33	8.85e-12	1.24099	0.693809	-0.922851	0.302578	-0.371015	-0.0266876	-0.388442	0.166673	0.119608	-0.324438	1.06365	0.304983	0.483959	0.174775	0.829454	-1.30125	-2.47731	0.668235	-1.33485	-1.05909	-0.33125	1.21599	1.44491	1.20479	0.859025	0.0285438	-0.181016
WBGene00016754	cebp-2	27	3.2e-10	0.0388807	0.494477	-0.280931	0.804725	-0.81309	0.775889	0.813447	1.02922	0.0959858	1.12785	0.470272	0.0604176	0.781635	-0.312742	0.541898	-2.53476	-1.04716	-1.63665	-0.504541	0.401324	0.167321	0.0771894	0.621497	-0.237513	1.14133	0.722613	-2.75974
WBGene00016767	C49C8.3	33	6.7e-12	0.0923998	0.417066	-1.39476	1.23672	0.401725	0.594558	-0.0564849	0.144764	-0.249546	0.927515	0.422496	-0.178855	-0.232629	1.1116	1.24536	-0.935475	-1.69747	1.00377	-0.816693	-0.0897853	-2.41811	0.663952	1.26336	0.161016	1.20305	-0.0236113	-1.64717
WBGene00017007	D1007.10	29	1.33e-10	0.145848	1.39834	-0.94995	1.36959	-0.100957	0.44916	0.159085	-0.328547	-0.555704	-0.468956	0.601532	-0.475637	0.573963	0.653002	-0.368505	-2.4511	-1.21914	-1.38899	-0.675886	-0.0276577	-1.1275	1.28453	2.01768	0.441757	1.47828	-0.067462	-0.715334
WBGene00017315	ugt-36	29	1.36e-10	0.316379	2.15905	0.331894	0.905755	1.05544	0.100604	-1.29682	-0.176688	0.128348	1.32673	0.2571	-0.646559	1.34526	0.703024	-0.626979	0.126703	-0.781881	-1.35789	-1.43153	-1.11116	-1.50249	1.35905	0.668935	-0.125496	0.392471	0.291359	-1.0544
WBGene00017390	F12A10.1	27	3.22e-10	-0.736975	1.38025	-0.370571	0.593824	-1.54838	0.6976	-0.359883	0.969786	1.13941	1.62727	0.863548	0.730627	0.758279	0.540198	0.0913813	-1.59881	-1.707	0.479688	-1.46529	-0.336539	0.126247	0.132144	0.330629	-0.496469	0.953377	-0.0875628	-0.619503
WBGene00017698	F22B7.9	29	1.06e-10	-0.614265	-0.680929	-0.986348	-0.996214	1.08787	0.996309	0.133565	0.20492	0.788153	2.25719	1.23861	0.402363	0.828303	1.53029	0.0408728	-0.149876	-0.98963	-1.2589	-0.674577	-0.540531	-2.13544	0.640968	0.4383	-0.726092	1.08701	-0.649669	-0.437484
WBGene00018532	pmpl-1	33	8.97e-12	-1.66999	0.5951	-0.0381359	-0.227944	0.852321	0.9283	-0.198682	0.287395	0.769046	1.58768	1.77983	1.13627	0.410744	0.5296	1.0928	-0.522267	-1.60471	0.63812	-1.12205	-0.273253	-1.02662	0.0378586	-0.00522155	-1.45326	0.650101	-0.473115	-0.674632
WBGene00018602	F48D6.4	51	4.04e-16	-0.862051	1.05518	0.0361236	0.0151311	1.13465	0.630094	-0.426842	0.62985	0.941776	1.87672	0.665695	0.739995	0.96106	1.46406	0.139875	-0.393865	-1.31426	-1.18978	-0.480114	-0.96407	-1.75404	-0.387136	0.671424	-1.14951	1.00777	-0.274969	-1.37976
WBGene00019006	spg-20	30	4.37e-11	-0.232753	-0.473106	-0.0993628	0.46922	0.883954	1.60329	0.80347	0.0382732	-0.173941	2.38725	0.929792	0.743072	-0.526097	1.53734	-1.09311	0.0367756	-0.79922	-1.21543	-1.82861	-1.77984	-0.903294	0.587664	0.476704	-0.59149	0.54558	-0.256602	-0.211367
WBGene00019197	H14A12.5	30	5.12e-11	-0.59645	0.436738	-0.739902	0.868392	0.0689195	-0.162964	-0.510444	1.41103	0.298099	0.783527	1.67531	1.11883	0.788384	-0.0545412	0.568738	-1.6266	-2.20146	0.832492	-0.473776	-1.32739	-1.54732	1.26775	0.359676	-0.432774	0.260728	0.819372	-0.663464
WBGene00019329	ceeh-1	32	1.88e-11	-0.50993	2.23821	0.226342	0.690278	0.720036	-0.140877	-0.65873	-0.548292	0.193564	0.590782	0.386875	-0.116539	-0.666672	-0.437962	-0.0360371	-2.25455	-1.33724	-1.82575	0.283981	-0.267163	-1.24239	0.212649	1.40118	0.0805323	2.01484	0.870858	0.0478774
WBGene00019825	R02D3.8	38	4.72e-13	0.0311154	1.20591	0.203195	0.957941	-1.24184	0.965409	0.563793	0.362649	-0.0869036	0.306534	0.529386	0.143388	0.339683	-0.138277	-0.944621	-0.591053	-0.394364	-2.75825	-1.35437	0.392237	-1.04466	1.39691	1.48209	-0.204417	1.27447	0.607155	-1.65425
WBGene00021340	clc-26	39	2.57e-13	-0.182055	0.816139	0.592654	-0.361709	1.96838	0.440564	0.0170951	0.0826018	0.84093	1.34244	0.393604	0.0950626	-0.839128	1.1914	0.769328	-2.00546	-1.1935	-1.68525	-0.354972	-0.9992	-1.60795	0.680269	0.208046	-0.586002	1.46195	0.117678	-0.0384582
WBGene00021516	Y41D4B.14	45	1.26e-14	-0.130468	0.74242	0.541632	0.316381	0.33785	0.58388	-0.0152869	0.140228	0.480617	0.999757	1.42711	0.438863	0.768056	0.825999	0.255658	-2.70993	-0.972647	-3.0617	0.802847	-0.797178	-0.292047	0.128023	0.410833	-0.127849	0.498231	-0.0633976	-1.00477
WBGene00022016	Y61A9LA.4	38	5.87e-13	-0.734864	0.259266	-0.932773	0.900666	1.1162	0.3472	-0.115996	0.0247283	1.06421	1.67723	0.71707	0.936032	0.762142	1.43623	-0.0986794	-0.0654485	-1.3896	-2.60121	-0.541122	-0.253612	-1.44088	-0.124951	0.966059	-0.673415	0.571347	0.356979	-1.15778
WBGene00022455	tyms-1	32	1.57e-11	0.0798232	0.144416	0.430124	0.601058	0.263553	1.32929	1.02014	0.339791	-0.278056	1.5893	0.36473	-0.755102	-0.677162	1.56747	-1.53265	0.196117	-1.22613	-1.17249	-1.54842	-1.08115	-0.548978	0.831414	1.26507	-0.288967	1.407	0.289822	-1.6468
WBGene00022885	ZK1248.19	40	1.17e-13	0.241822	0.784074	0.810797	0.740345	-1.02539	0.841258	0.714654	0.626456	-0.128652	-0.156373	0.575215	0.0299003	1.08295	0.650466	1.56642	-1.81873	-2.33556	-0.769628	-0.982396	0.193511	-0.712291	0.240336	0.618632	0.131248	0.344771	1.01165	-1.31575
WBGene00194870	F53A2.11	35	2.65e-12	-1.07294	-0.0452399	0.565208	0.16915	0.339583	0.584534	0.0451043	0.666628	1.23038	1.21206	0.707875	1.27324	0.525102	2.26239	-0.701994	-0.91726	-1.39904	-1.95629	-0.927471	-0.14473	-1.74719	0.0222341	0.370218	-0.495477	0.842844	-0.0503965	0.0365505
WBGene00235353	Y67D8C.23	40	1.23e-13	-0.344607	-0.797048	-0.307137	0.673842	-0.260791	0.273129	0.335735	0.410283	1.08999	1.42105	0.555585	0.52972	2.66085	0.396357	-1.4455	-2.04449	-0.703636	-0.627097	-1.05205	-0.125399	-1.48252	0.642072	0.900559	-0.265295	0.823582	0.46888	-1.06348
WBGene00269433	T16G12.12	33	1.18e-11	0.523508	1.65247	0.216147	0.557344	0.413856	-0.666832	-0.758102	-0.310807	0.213427	1.36528	1.10288	-0.23599	-0.330487	0.204499	-1.04363	-0.254666	-1.25578	-1.42134	-0.846935	-0.253216	-1.7799	2.04299	1.06695	0.778944	1.03548	0.446311	-1.44949
WBGene00270320	F27D9.13	36	1.58e-12	0.439974	0.367807	0.268726	1.04075	-0.935127	0.475694	-0.603707	0.244326	-0.159568	-0.0252767	0.401537	0.503167	1.24173	-0.64615	-0.406146	-1.05762	-0.727276	-2.60441	-0.278465	0.422889	-2.1188	0.620339	1.85905	0.549092	1.65376	0.739224	-0.520206

## Sheet: Higher expressed gene in rMF
Table S4. Gene information and Z-score of six clusters; higher expressed genes in rMF
Wormbase id	Gene symbol	F-value	p-value	Z-score
				cco-1 RNAi_Li	cco-1 RNAi_Matilainen	cco-1 RNAi_Merkwirth	clk-1(qm30)	daf-2_AID	daf-2(e1370)_Chen	daf-2(e1368)	daf-2(e1370)_Ham	daf-2(e1370)_Lee	daf-2(e1370)_Senchuck	daf-2(e1370)_Seo	daf-2(e1370)_Son_2017	daf-2(e1370)_Son_2018	daf-2(e1370)_Zhang	daf-2 RNAi	DR_Rollins	DR_Wu	eat-2(ad1116)_Heintz	eat-2(ad1116)_Tabrez	eat-2(ad465)_Heestand	eat-2(ad465)_Wang	isp-1(qm150)_Park	isp-1(qm150)_Senchuck	mrps-5 RNAi	nuo-6(qm200)	sod-2(ok1030)	DR_Vogt
WBGene00000374	cyp-31A1	95	5.43e-24	1.19028	1.57201	1.69567	0.681767	-0.389269	-0.837635	-0.799174	-0.47203	-0.493205	-0.916469	-0.115832	-1.30154	0.558366	-0.00250772	-0.283417	-0.711988	-0.120481	-1.59723	-0.905794	0.173426	-1.62013	1.32908	1.40126	0.703884	1.55429	0.847817	-0.17344
WBGene00000761	coq-1	99	1.29e-24	2.0275	1.94944	0.0912353	1.13016	-0.240344	-0.554137	-1.01279	-1.07362	0.00333088	-0.454742	-0.282693	-1.00606	-0.581121	-0.0792726	-0.0808311	-0.854302	-0.689971	-0.489199	-0.834582	-0.796891	-0.494345	1.37165	1.55995	1.69468	1.4097	-0.0333161	-0.794221
WBGene00000765	coq-5	39	2.59e-13	0.746876	2.16175	0.326571	1.22938	-2.73762	-0.177352	-0.0324056	-0.159657	-0.337885	-1.64802	-0.691966	-0.165009	-0.163921	-0.966592	0.463758	0.152931	-0.249236	0.308472	-0.880621	-0.962312	0.479335	0.487468	1.15535	0.693496	1.39021	0.981155	-0.842604
WBGene00000767	coq-8	67	2.48e-19	1.15282	2.61427	-0.448169	0.931436	-1.15353	-0.424173	-0.254152	-0.593135	-0.590103	-1.21449	-0.740353	-1.36645	-1.00046	-0.672377	-0.708656	0.157803	0.0350226	-0.0335976	-0.88385	-0.827455	0.275304	0.340838	1.10997	1.39672	2.00861	0.744223	-0.228711
WBGene00000787	cps-6	31	2.91e-11	0.186847	1.65673	0.657134	1.07917	0.798797	-0.623923	-0.56466	-0.722925	-0.501283	0.215912	-0.618067	-1.44591	-1.12525	0.153297	-0.691278	1.58007	-1.23311	-0.984415	-1.1705	0.36927	-0.54393	1.36383	1.33796	-0.0857433	1.88993	0.746978	-0.585565
WBGene00000835	cuc-1	70	6.37e-20	1.94533	1.5834	0.818237	0.765013	-0.748359	-0.475673	-0.33492	-0.394426	-0.605575	-1.08538	-0.878282	-1.17055	0.0808619	-0.467594	0.716084	-1.13046	-0.788281	0.633205	-0.715859	-0.540221	-0.133247	1.48787	1.01587	1.94303	0.616633	0.421607	-1.3063
WBGene00000933	dap-3	38	4.29e-13	1.45766	1.21074	0.357629	0.738828	-1.38753	-0.218921	-0.196729	-0.486899	-0.345898	-2.11098	-1.23308	-1.14611	-0.494005	-0.925555	-0.716288	1.77078	0.415347	-1.77616	-0.184791	0.157112	0.911228	-0.0405252	0.627499	1.46072	0.405264	1.03395	0.144375
WBGene00001028	dnj-10	84	2.56e-22	1.39561	2.58214	0.163281	0.959973	-0.893762	-0.425629	-0.182655	-0.30314	-0.592108	-0.701965	-0.473851	-0.508115	-0.687695	-0.865067	-0.964543	-0.280625	-0.797389	-2.01006	-0.151308	-0.173409	-0.397831	0.453656	1.23029	1.18295	1.54189	0.897247	-0.889525
WBGene00001068	dpy-6	30	5.58e-11	-0.282545	3.2063	0.254896	0.863257	-0.102469	-0.890417	-0.689298	-0.518528	-0.557185	0.925545	-0.425433	-0.761604	-0.802248	-0.437467	0.243251	-0.424381	-0.156931	0.115661	-0.764112	-1.19168	-1.32621	1.1864	1.36933	-0.361884	0.380859	1.89838	-0.244768
WBGene00001262	emb-8	32	1.28e-11	2.249	2.52267	0.76131	0.0393256	-0.610983	0.0075794	-0.0944682	-0.504899	-0.267713	-0.0929024	-0.562133	-1.04294	-0.53028	0.18335	-0.174829	-0.991719	-0.46091	-2.09163	-0.553511	-1.00959	-0.201038	0.852037	0.273893	1.87814	0.976421	-0.238316	-0.478088
WBGene00001662	gop-3	29	8.87e-11	0.852293	1.74675	0.49601	0.906386	-1.47257	-0.503052	-0.0681375	-0.631114	-0.822491	-1.31876	-0.964313	-0.803361	-0.277689	-0.470284	-1.01294	1.52074	-0.458926	-1.67881	-0.390515	-0.566052	-0.0935663	0.968241	0.800035	0.619971	2.19185	0.913396	-0.220002
WBGene00001762	gst-14	32	2.04e-11	0.586497	3.15963	-0.166154	0.333693	-0.668426	-0.247335	-0.82423	-0.521268	-0.324774	2.06313	0.32904	-0.320002	-0.043116	0.257328	-0.496105	-0.206969	-1.22815	-0.357675	-0.935673	-0.831894	-1.21616	0.501347	0.927429	0.296493	1.34287	0.617592	-0.905174
WBGene00001813	haf-3	94	6.66e-24	1.12218	3.41055	0.677301	1.02651	-1.06803	-0.32863	-0.147287	-0.680601	-0.583903	-0.723574	-0.890264	-0.520708	-0.339446	-0.708711	-0.529184	-0.709579	-0.303002	-0.39606	-0.738058	-0.819555	-0.457887	0.46572	1.41898	0.952619	1.36838	0.476673	-0.757844
WBGene00002010	hsp-6	52	2.46e-16	1.16573	2.10474	1.82066	1.15106	-0.565062	-0.281361	-0.0299226	-0.357894	-0.824055	-0.032077	-0.842818	-2.62259	-0.396794	-0.205051	-0.371605	-0.437562	0.0943371	-1.28236	-0.890861	-0.382604	-0.0615808	-0.0987057	1.10168	1.27027	1.21893	0.368108	-0.34745
WBGene00003651	nhr-61	64	9.44e-19	-0.31967	1.36646	-0.430295	1.77163	-0.287692	-0.500621	-0.418062	-0.445269	-0.142295	-0.107979	-0.31215	-0.737828	-0.498839	-1.04009	-0.562713	-0.679021	-0.521748	0.13358	-0.600788	-0.391234	-0.67404	1.38784	2.57303	-0.459437	2.58379	0.688635	-0.45693
WBGene00003655	nhr-65	51	4.7e-16	0.551739	2.47234	1.07311	1.40126	-0.792125	-0.670176	-0.67895	-0.194534	-0.0172918	-0.546637	-0.158488	-1.92642	-0.694906	-0.261766	0.244634	0.146691	-1.40937	-0.932648	-0.682409	-0.383875	-0.999424	1.03441	1.58057	0.612968	1.50227	0.0893317	0.311188
WBGene00003680	nhr-90	57	2.75e-17	0.28498	2.62254	0.482509	1.09879	-0.251068	-0.783574	-0.841382	-0.813338	-0.185646	0.252314	-0.498489	-1.25339	-0.544611	-0.54976	-0.329561	0.000710507	-1.1444	-0.609509	0.0123565	0.0713384	-2.16904	1.18775	1.3449	0.628502	1.84575	0.607924	-0.372073
WBGene00003702	nhr-112	28	2.47e-10	0.28805	2.00262	-0.76899	0.893209	-0.0622324	-0.290638	-0.653606	-0.216999	0.600384	0.909097	-0.516684	-1.05499	0.940497	0.733221	-0.437241	-1.87925	-0.907445	-0.120962	-0.0292875	-0.18145	-2.64291	0.387032	0.872573	-0.533855	1.8246	0.901377	-0.180913
WBGene00003705	nhr-115	69	1.04e-19	1.72672	1.8197	0.594886	0.750984	-0.748891	-0.869127	-0.583952	-0.710006	-0.407324	-1.03367	-1.20268	-0.686646	-0.336038	-0.41596	0.44998	-0.185535	-0.73834	1.78973	-0.867525	-0.449868	-1.11583	1.53929	1.16836	1.30841	0.500962	0.620834	-0.757505
WBGene00003722	nhr-132	37	1.03e-12	0.541633	1.80286	-0.116064	1.13021	0.0979025	-0.248363	-0.522016	-0.50965	-0.167107	0.336853	-0.175004	-2.60777	0.300477	0.263653	0.285644	0.615718	-1.3796	-2.03181	-0.236635	0.0572183	-1.33736	0.815581	1.41022	0.617441	1.46763	0.612495	-0.489652
WBGene00003960	pcs-1	83	3.71e-22	0.468089	3.22065	0.110415	1.80707	-1.30476	-0.245787	-0.0656729	-0.0882092	-0.322001	-0.202354	-0.254369	-1.11823	-0.145434	-0.468179	-0.97945	-0.986059	-0.741621	-0.958904	-0.524133	-0.363952	-1.00408	1.04191	1.09147	0.495412	1.00438	0.995204	-0.555627
WBGene00004003	pgp-9	41	9.36e-14	1.73168	2.38681	1.17842	-0.284331	0.127585	-1.00748	-0.848955	-0.454259	-0.211422	-0.666972	-0.714524	-1.05631	-0.252343	-0.869932	0.421165	-0.86059	-1.96567	-0.342554	0.13245	-0.752502	-0.713022	1.23572	1.3604	1.25672	0.833943	0.163305	0.443181
WBGene00004014	phb-1	30	7.61e-11	0.275938	2.01131	0.0426571	0.822633	-1.09747	-0.468843	-0.169984	-0.383134	-0.645588	-0.80314	-0.891744	-1.70522	-0.575303	-0.967455	-0.191019	0.742012	-0.302469	2.97723	-1.08324	-0.281747	0.354653	-0.0221998	0.914646	0.433197	1.17318	0.780099	-0.155829
WBGene00004015	phb-2	46	5.85e-15	0.904633	3.30015	-0.397903	1.22238	-1.36984	-0.391443	-0.0578693	-0.471672	-0.474993	-1.24205	-0.932216	-0.5867	0.347017	-0.98673	-0.840313	-0.368249	-0.496411	0.228818	-0.63474	-0.757304	0.145602	0.265013	1.21817	0.701909	1.01849	1.33244	-0.137201
WBGene00004201	prx-19	50	5.93e-16	0.920013	2.71522	-0.547867	0.957602	-0.00817291	-0.376178	-0.307202	-0.708707	-0.915115	-0.644578	-0.497912	-2.28469	0.387259	-0.337521	-0.58494	-0.157798	-0.565849	0.0450145	-0.611485	-0.427825	-0.605902	0.685027	1.3101	0.799228	2.05487	0.757984	-0.690578
WBGene00004978	spg-7	30	7.76e-11	1.81309	2.6776	0.456453	0.750165	-1.06924	-0.496238	-0.255373	-0.511499	-0.395904	-1.17787	-1.17902	-0.617984	-1.13024	-0.765992	-1.10868	0.236244	0.116086	1.00518	-0.706491	-0.984337	0.296623	-0.529677	0.898338	1.9142	0.109383	0.479178	0.0591571
WBGene00005271	srh-48	34	5.9e-12	0.213352	2.37049	-0.393162	0.47611	0.100387	-1.19557	-1.2819	-1.74448	-0.203503	-0.914699	-0.543875	-1.09557	-0.717346	0.262932	0.165101	-0.406426	0.795164	0.828798	-0.0279951	0.132756	-1.61225	0.872228	1.39641	0.46575	1.90259	0.791849	-0.74474
WBGene00006061	stl-1	62	1.96e-18	1.56526	3.48586	0.795072	0.511559	-1.46197	-0.373823	-0.316282	-0.422473	-0.66606	-0.701126	-0.596147	-1.02826	-0.185861	-0.662986	-0.367538	-0.175547	-0.609377	0.496603	-0.57442	-0.607302	-0.535921	0.678809	0.935321	0.861021	1.04875	0.242576	-1.00674
WBGene00006491	acl-3	38	5.16e-13	1.08756	1.96271	0.550908	1.06386	-1.76723	0.670484	0.621377	-0.0629892	-0.604379	-0.878305	-0.275818	-0.00440101	1.05236	-0.0924137	-0.607587	-2.69158	-1.39681	-0.461468	-0.501914	-0.921128	0.244603	0.746657	0.83775	0.828094	0.888752	0.456397	-0.571522
WBGene00006539	tbb-6	32	1.42e-11	-0.148004	2.0774	1.22949	1.60993	-0.699332	-0.897592	-0.651811	-0.326336	0.472991	-1.08003	0.0350038	0.193925	-0.497063	0.133622	0.0391106	0.19527	-0.293788	-0.954429	-1.2843	-0.947917	-1.18998	0.407306	0.512967	-0.486246	2.47119	1.23987	0.145423
WBGene00007000	tufm-1	72	3.39e-20	1.31293	2.67675	0.625939	0.831672	-1.13239	-0.394473	-0.159427	-0.339658	-0.568732	-0.525074	-0.977434	-2.16366	-0.475047	-0.802401	-0.470112	-0.214789	0.303057	-1.32578	-0.666797	-0.0766403	0.533339	0.184286	1.16499	1.29392	1.09792	0.953811	-0.537924
WBGene00007001	tufm-2	33	7.72e-12	1.5236	2.12249	0.478764	0.958222	-1.90241	-0.306187	0.029477	-0.268384	-0.567733	-0.940505	-0.873406	-0.861649	-0.209103	-1.1318	-1.12706	0.0728254	0.379405	-0.76462	-0.585628	-0.645737	0.621392	0.00170797	0.754026	1.48477	1.07611	0.934494	-1.39479
WBGene00007073	ugt-2	89	3.74e-23	1.08917	2.52475	1.23744	0.989938	-0.454933	-1.36619	-0.960054	-0.952727	-0.457559	-0.36673	-0.0994077	-0.585948	-0.637187	-0.245179	-0.139208	0.00871216	-1.18006	-0.235994	0.258372	-0.432715	-1.88141	1.49429	1.07207	0.946424	1.22542	0.242605	-0.833251
WBGene00007114	mttu-1	47	3.89e-15	0.177523	2.60322	0.0102596	1.34974	-0.996887	-0.196219	-0.358626	0.504463	-0.6651	-0.712682	0.0415961	-0.766311	-0.0508558	0.150151	0.508293	-2.16605	0.258231	-0.0105028	-0.396388	-0.873869	-1.18296	0.786658	1.50877	0.368958	1.61596	0.258022	-1.50936
WBGene00007162	fbxa-153	32	1.4e-11	-0.23688	1.67975	0.0509653	1.22861	-2.13727	-0.215488	0.0444539	0.244435	0.164574	-0.765926	-0.154581	-1.20474	0.639571	-1.24374	-0.437021	-1.27565	0.404608	1.36238	-0.256125	-1.32917	-0.03569	0.329856	1.85344	-0.312779	1.92786	0.502407	-0.777224
WBGene00007376	C06C3.5	40	1.42e-13	-0.384749	0.440552	-0.399699	2.42419	-0.959563	-0.206955	-0.220829	-0.325567	-0.699124	-0.263848	-0.0587251	-1.37122	0.47585	-0.350308	-0.814406	0.26934	-0.547229	-0.74439	-0.975809	-0.140311	-0.22949	0.887029	2.69578	-0.0309621	2.27401	0.303435	-0.183195
WBGene00007388	folt-1	47	3.57e-15	0.520081	2.01334	0.518923	0.599975	-0.973145	-1.02986	-0.407845	-0.701419	-0.290747	-1.35421	-0.358462	-0.886163	-0.64895	-0.685811	0.396546	-0.579681	0.34571	1.65808	-1.37073	-0.372888	0.188443	-0.00866598	1.00602	0.556241	2.5023	0.916951	-0.224619
WBGene00007835	oac-7	58	1.57e-17	0.481642	3.0759	0.480587	0.623815	-1.55941	-0.698836	-0.570122	-0.181001	-0.410116	-0.757934	-0.261605	-0.8671	0.511089	-1.13291	-0.468275	-1.67762	0.274378	0.504668	-4.03262e-05	-0.339951	-1.34449	0.681655	0.902005	0.495017	1.59733	0.855603	-0.410897
WBGene00007867	C32H11.4	29	9.86e-11	-0.324008	-0.281864	0.0954038	0.791308	-0.183386	-0.493341	-0.506671	-0.652926	-1.70161	-0.288167	0.33733	-0.431336	-0.898956	-0.814962	-2.4706	0.632883	0.232375	0.150159	0.825846	-0.363602	1.07421	-1.29084	1.71231	0.407202	2.35641	0.597017	1.00721
WBGene00007875	dod-24	36	1.52e-12	1.00047	1.16148	0.495054	-0.536469	-0.546617	-0.798373	-0.500282	-0.473591	-1.65953	-1.24939	-0.199692	-0.679845	-1.26958	-1.17218	-1.11061	-1.17011	0.528578	0.221644	1.17637	0.627344	0.84311	-1.21548	0.695029	1.32745	1.7825	0.645586	0.967383
WBGene00007927	C34C12.8	56	3.75e-17	0.887515	2.48464	-0.128266	1.24028	-1.7619	-0.359304	-0.00238248	-0.234508	-0.591874	-1.21468	-0.492685	-1.3241	0.251645	-0.760857	-0.384518	0.778035	-0.347997	-1.00237	-0.991965	-0.218571	0.626041	0.132952	1.39437	1.04207	1.53327	0.940291	-0.628419
WBGene00007991	C37A5.7	43	3.39e-14	-0.605542	1.12522	2.16519	1.22872	0.189366	0.229843	0.111205	-0.258305	-0.414687	0.233394	0.210539	-1.66444	-0.775484	0.999331	-1.06741	-0.46777	-1.06111	-0.574554	-0.971299	-0.358054	-0.989471	-0.371587	1.85595	-0.287042	2.17501	0.514756	-0.313522
WBGene00008010	C38D9.2	29	1.32e-10	-0.479833	-0.832664	-0.473978	2.15976	-0.36905	-0.460019	-0.501239	-0.190658	-0.307942	0.949107	-0.36858	-0.677665	-0.231779	-0.151721	-0.845379	-0.666165	-0.326465	-0.455314	-0.567243	-0.326415	-0.672795	1.85914	2.52459	-0.445327	2.482	0.0771123	-0.137984
WBGene00008110	C46C2.2	68	1.69e-19	0.679403	2.96278	1.35582	0.267882	-0.542764	-0.159766	-0.48434	-0.26298	-0.0712937	-0.103357	0.211632	-1.06881	-0.356183	-0.12812	-0.140505	-1.39734	-0.0739024	-0.575891	-0.893875	-0.754211	-1.8311	0.201247	1.24284	0.473785	1.92646	0.589579	-0.0794299
WBGene00008147	C47E12.2	36	1.19e-12	0.691625	2.52613	0.209559	1.11246	-1.50441	0.263377	0.520127	0.172983	-0.145213	-1.00864	0.131437	-1.08827	1.11102	-0.349584	0.392424	-1.31767	-0.54183	-2.3569	-0.628643	-0.390832	-0.356556	0.845871	1.27807	0.651298	0.754474	0.266892	-0.749644
WBGene00008148	C47E12.3	36	1.94e-12	1.56367	2.19529	1.17574	0.52835	-0.602532	-0.400075	-0.0108314	-0.258005	-0.906747	-1.29732	-0.660376	-2.06695	1.12808	-0.158594	-0.367434	-0.959662	0.0707047	-1.31172	-0.627517	-0.709936	0.223414	0.559372	0.752298	1.44249	1.20877	0.18207	-0.870698
WBGene00008296	cdr-2	79	2.28e-21	1.74604	2.1924	0.391251	0.247496	-0.0477596	-0.161623	-0.668173	-0.416302	-0.0737096	0.135192	0.380785	0.216287	-0.0560103	0.332062	0.198513	-2.019	-1.84802	0.0735208	-1.02872	-0.880906	-1.44802	0.662224	0.735596	1.56597	1.2126	0.105654	-0.340465
WBGene00008364	slc-25A26	37	8.51e-13	1.49375	2.31724	0.66605	0.767527	-1.22597	-0.151459	0.0973484	-0.804332	-1.11933	-0.685649	-0.357859	-0.940821	-0.880607	-0.691029	-0.658138	-0.927111	-0.367675	2.10692	-0.979993	-0.464995	-0.545096	0.25747	0.988973	1.1397	1.32588	0.304893	-0.801002
WBGene00008477	clec-17	54	1.25e-16	0.911963	2.31098	0.228157	0.0520422	-0.803578	-0.387755	-0.604499	-0.27064	-0.29867	0.260025	-0.0254767	-0.839163	-0.50996	0.00830234	0.0549256	-0.9971	-0.691699	0.0663659	-0.635325	0.219222	-2.66555	2.00934	1.48952	-0.191228	1.48118	0.700204	-0.329068
WBGene00008667	F10G8.9	60	5.38e-18	0.924636	1.97553	0.443043	1.66943	-1.20054	-0.100027	-0.219643	-0.998975	-0.478802	0.110637	-0.376355	-1.48879	-0.869828	-0.0371721	-0.79589	-1.20943	-0.49958	0.121047	-0.343533	-0.340767	-1.15895	1.34154	1.8351	0.82657	1.47325	-0.12868	-1.04821
WBGene00008708	F11E6.4	33	1e-11	0.0580561	2.35896	1.13555	0.356828	-0.0723284	-0.322597	-0.505598	-0.169812	-0.194366	0.572437	0.356735	0.588818	0.472183	-0.0161587	0.528462	-2.38109	-0.885837	0.812956	-0.972721	-0.619752	-1.21512	1.89864	0.544792	0.0932671	0.0348187	0.0448507	-0.440463
WBGene00008739	F13D12.3	28	2.48e-10	0.211211	2.73311	0.526836	0.694654	0.0882443	-0.258725	-0.590875	-0.335611	-0.105854	0.532537	0.22397	-0.623754	-0.835331	-0.401914	-0.0595885	-1.51614	-2.10909	1.59834	-0.760998	-0.296585	-0.606732	0.838928	0.888142	0.698805	1.51393	-0.70543	-0.130644
WBGene00008810	cyp-13A12	74	1.43e-20	1.60727	2.48031	0.808623	0.0614736	-0.756171	-0.518135	-0.585353	-0.761864	-0.628721	0.403694	-0.360085	-0.591162	-0.888385	-0.47299	-0.73368	-0.839361	-0.829188	-0.378352	-0.270867	-0.833884	-1.16161	0.690971	0.967268	1.7728	1.99168	0.765102	-0.631805
WBGene00008856	F15D3.6	29	1.3e-10	0.256109	3.13231	0.894183	1.1304	-1.17548	0.0276785	0.339961	-0.444129	-1.36076	-0.824922	-0.474536	-1.73837	-1.19774	-0.657108	-0.034073	0.572864	-0.615305	-0.22127	-0.698543	0.0828693	0.0834457	0.534337	0.799525	0.209617	1.83934	-0.246951	-0.178796
WBGene00008857	timm-23	34	6.55e-12	0.727987	1.82553	0.106977	1.30201	-0.849982	-0.413707	-0.288623	-0.466569	-0.321103	-0.538086	-0.894927	-1.58284	-0.881269	-1.00198	0.0249947	1.44593	-0.959962	1.82828	-1.07725	0.140107	-0.428324	0.977498	1.20244	0.335008	1.41276	0.288446	-0.402359
WBGene00008860	romo-1	30	4.46e-11	0.693203	2.10857	-0.391254	1.02025	-1.91236	0.0633874	0.0317628	-0.00680277	-0.418824	-0.232494	-0.202778	-0.571786	-0.1923	-0.599041	0.0634065	0.431459	-1.15197	0.995278	-1.50665	0.186811	0.0809432	0.935998	1.23921	0.681856	1.64541	0.362476	-1.49609
WBGene00008862	F15D4.5	37	7.81e-13	-0.491794	0.127283	-0.186903	1.14496	-0.833769	-0.549049	-0.352094	-0.183086	-0.133196	0.905528	-0.118832	-0.908714	-0.131925	-0.433474	-0.879464	-1.20538	-0.0791858	-0.416766	-0.833911	-0.640915	0.231625	1.71239	2.32276	-0.426685	3.0477	0.484855	-0.394903
WBGene00009246	gfm-1	96	3.38e-24	1.02925	2.45868	0.230551	1.00938	-0.28952	-0.768086	-0.54886	-0.502002	-0.529786	-1.03467	-1.27002	-1.73123	-1.34893	-0.609278	-0.805319	0.477064	0.214853	-0.907623	-0.79406	0.0791487	0.44969	0.443724	1.13152	1.10193	1.72473	1.04896	-0.301793
WBGene00009397	clec-66	36	1.81e-12	1.86778	0.81864	0.385674	0.548639	-1.21636	-0.20394	0.043585	-0.013625	-1.00306	-0.828083	-1.21791	-0.97458	0.322894	-1.03494	-0.894568	-2.3123	0.326935	-0.70966	0.632124	0.829182	-0.680073	1.37811	0.694655	2.02465	0.749653	0.447394	0.10341
WBGene00009453	F36A2.3	53	1.56e-16	1.81416	2.53226	0.809353	0.480674	-1.65976	-1.35731	-1.06125	-0.525114	-0.682751	-1.25222	0.300288	-0.0249489	-0.102529	-1.24353	0.686966	-0.0180056	-0.832111	0.156993	-0.0993039	-0.291712	-0.359146	2.0045	0.477768	0.22237	0.59594	0.294743	-0.114466
WBGene00009511	F37H8.2	82	5.7e-22	0.855762	2.36997	1.02531	0.688787	-0.912545	-1.13542	-0.837008	-0.640021	0.000308878	-1.39202	0.167446	-0.846426	0.456428	-1.29004	-0.199644	0.0413223	0.188055	-0.263611	-1.03708	-0.517998	-1.11669	1.73368	1.34316	1.01874	1.12572	0.62294	-0.879915
WBGene00009696	F44F1.4	27	3.19e-10	-0.153908	1.12591	-0.548064	1.08507	-0.955431	-0.779729	-0.495223	-0.288083	0.205499	-0.701815	0.225661	-0.648435	-0.518925	-0.9606	-1.61782	-1.26374	0.087324	-0.058604	1.4889	-1.12013	0.47668	0.821195	2.97965	-0.143543	1.43757	-0.0368708	-0.347715
WBGene00009733	F45G2.7	39	2.33e-13	-0.535212	2.45244	1.35925	1.10049	-0.0377359	0.249782	0.415934	0.12846	0.0016068	0.818939	-0.106608	-1.0249	0.151833	0.72509	-0.348414	-1.21744	-2.10954	-1.47344	-0.966622	-0.18784	-0.415142	0.767933	1.32484	-0.498236	1.06795	0.270608	-1.18115
WBGene00009940	strl-1	30	4.4e-11	0.451485	1.85132	1.4546	0.644119	-0.32808	0.331892	0.109509	0.0461682	-0.390241	-0.278781	0.102258	-0.117809	-0.82842	0.874192	-0.22712	-0.40829	-1.80494	-1.74715	-1.10122	-1.44358	-0.21408	0.978121	1.74747	0.182181	1.326	0.851222	-0.594353
WBGene00010042	bcs-1	28	2.58e-10	0.993512	1.92421	0.635753	1.01651	-1.12543	0.132097	0.381642	-0.00508227	-0.44419	-0.714103	-0.267741	-0.188567	0.522434	-0.178092	-0.868695	-1.0864	-0.0951886	-3.52255	-0.51489	-0.558318	0.0887577	0.652469	1.18775	0.905092	0.601708	0.487191	-0.235961
WBGene00010052	F54D5.7	28	1.6e-10	0.786701	2.08595	-0.799792	0.812917	-0.774383	-0.440011	-0.402571	-0.431897	-0.842486	-0.756253	-0.0533845	-1.43531	-0.337084	-0.324814	-0.223551	0.00743027	-0.438493	2.28945	-1.15808	-0.498904	-0.517399	0.290976	1.07095	0.707615	2.33869	0.236064	0.00123304
WBGene00010094	tsfm-1	110	3.25e-26	1.03833	2.66072	0.841401	0.785573	-0.91046	-0.403044	-0.151788	-0.518802	-0.737751	-1.19208	-0.684828	-1.63765	-1.12214	-0.694371	-0.653908	0.161945	-0.743083	0.782125	-0.862923	-0.248054	-0.0174536	0.705843	1.19571	0.920595	1.66235	0.898759	-0.420084
WBGene00010125	dod-22	52	2.29e-16	0.986668	1.45607	0.33128	0.136321	-0.461311	-0.303999	-0.101065	-1.47412	-1.49968	-1.18136	-0.323672	-0.436253	-1.39979	-0.499192	-1.91128	0.117979	-0.690263	0.29118	1.65961	0.289059	-0.398608	-0.710341	0.969693	0.827763	1.95384	0.692413	0.639943
WBGene00010212	fbxa-192	34	5.33e-12	-0.335901	-0.526992	-0.119173	2.5667	-0.710099	-0.324101	-0.280992	-0.385967	-0.509167	1.019	-0.118096	-1.24433	-0.338823	-0.541716	-0.388874	-0.106942	-0.596303	-0.00775197	-0.0254094	-1.2397	-0.544844	-0.622836	2.03809	-0.129879	1.65141	2.37815	-0.753979
WBGene00010215	nhr-193	39	2.06e-13	0.98033	1.32068	-0.520473	0.839778	0.254921	-1.30708	-1.4489	-1.28978	-0.0591342	-0.671099	-0.915328	-0.88728	-1.11144	0.642335	-1.04527	0.23642	-0.895858	0.94419	0.253645	0.488372	-1.69578	1.35564	1.39445	0.958341	1.37925	0.985635	-0.563678
WBGene00010238	F58B4.5	57	2.72e-17	2.37625	2.09555	-0.0415756	0.43751	-1.8314	-0.430336	-0.440763	-0.695616	-0.946604	-0.657233	-0.582688	0.00523557	-1.09294	-0.762387	-0.394389	0.0339264	-1.05704	0.740764	0.0363901	0.121938	-1.04071	0.905012	0.834598	2.00853	0.501838	0.421279	-0.443713
WBGene00010259	ric-7	29	1.31e-10	1.61966	1.90021	1.34125	0.742781	0.326558	-0.152431	0.0223886	-0.583183	-1.14553	-0.46489	-0.447439	-0.636087	-0.414037	-0.16954	-0.6582	-1.67651	0.570021	-2.73286	-0.170929	-0.838436	0.433438	0.820956	0.876493	1.22973	0.592088	-0.375007	-0.327974
WBGene00010273	srm-3	28	2.33e-10	0.852959	1.28028	0.26259	0.683915	0.306199	-0.51545	-0.49379	-0.509758	-0.540576	-0.343198	-1.39002	-0.865546	-0.364151	0.643673	1.15217	-1.17211	-0.25921	2.65889	-0.638526	-0.538944	-1.43485	0.558169	0.761771	1.07472	0.95766	0.538842	-1.64329
WBGene00010295	fbxa-193	30	7.18e-11	-0.472727	-0.11241	-0.557088	2.14087	-0.518291	-0.330577	-0.401452	-0.42427	-0.432109	1.68158	-0.267547	-0.840869	0.204941	-0.056486	-0.521798	-0.424636	-0.572731	-0.478547	-0.332589	-1.61175	-0.482236	-0.510515	2.13927	-0.207122	2.03286	1.94556	-0.736796
WBGene00010303	cri-3	44	1.85e-14	0.362132	2.14659	0.766056	1.30996	-1.82909	-0.378606	0.0114171	-0.264587	-0.459352	-1.47199	-0.907638	-1.31089	-0.0462692	-1.39667	-0.482284	0.195241	-0.113397	1.56326	-1.03784	-0.258958	0.826242	0.378927	1.12836	0.21838	1.20908	0.908988	0.0366327
WBGene00010418	H27A22.1	60	5.07e-18	0.835861	1.49422	1.52947	0.952768	0.611627	-0.0348311	0.214081	-0.178217	-0.792476	0.17717	-0.698893	-2.05616	-0.32031	0.180179	-0.824822	-2.34178	-0.373972	-0.473303	-1.28335	0.141947	-0.304789	1.18785	1.16071	0.954797	1.20197	0.497355	-0.998987
WBGene00010470	cdr-4	78	2.86e-21	2.06693	2.65072	0.897559	0.481984	-0.56325	-0.347568	-0.573515	-0.23035	-0.0766502	0.167126	-0.0950502	-0.777804	0.0333344	-0.296264	-0.270808	-0.559772	-1.44956	-0.350502	-0.90843	-0.921473	-1.43348	0.901832	0.658216	1.40084	1.35552	0.0637119	-0.746972
WBGene00010473	hrg-2	62	1.95e-18	1.34337	2.6706	1.47143	0.50682	-0.936742	-0.737893	-0.619258	-0.723058	-0.349014	-0.933612	-0.669321	-0.645977	0.282204	0.00356797	0.444465	-0.02996	-0.595684	-0.369749	-0.448137	-0.116163	-1.34686	1.93259	1.41986	-0.217113	0.888966	-0.217306	-1.05247
WBGene00010645	fecl-1	34	5.69e-12	0.496129	1.94641	1.68118	0.773079	-1.09657	-0.270694	-0.164461	-0.276223	-1.32435	-0.759169	-0.19291	-0.481526	1.59654	-0.350518	-0.510291	-0.245552	-1.00913	-2.0277	-0.349221	-0.672066	0.256953	0.726575	0.597369	0.483371	1.94979	0.795771	-0.713312
WBGene00010705	cyp-14A1	61	4.46e-18	0.60168	3.44786	0.367988	0.834368	0.130317	-0.417444	-0.560515	-1.04316	-0.814112	-0.141066	-0.245205	-0.72272	-0.465406	0.223588	0.775942	-0.517258	-0.493398	-1.58841	-0.61771	-0.915648	-1.0162	0.660271	1.20166	0.885227	1.25635	0.220488	-0.343009
WBGene00010724	K09E9.1	54	1.26e-16	2.27982	2.33265	1.40976	-0.304666	-0.0995633	-0.41243	-0.739022	-0.592997	-0.594068	-0.105033	-0.561699	-0.292419	-0.653606	0.390888	-0.102406	-1.43826	-0.780239	-1.18751	0.22965	-0.387154	-1.10967	0.974046	0.629662	1.78543	0.425346	0.446634	-1.10482
WBGene00010809	lias-1	46	7.29e-15	0.803912	1.67807	0.85035	0.766561	0.17712	-0.191761	-0.56383	-0.93721	-0.321847	-0.609755	-0.187086	-1.05297	-1.19395	0.0430913	-0.513397	1.24625	-1.40032	-1.56295	-0.884481	0.180214	-0.625323	1.64507	1.14761	0.746323	2.04688	0.354549	-0.468693
WBGene00010842	ymel-1	35	3.19e-12	1.27481	2.50538	0.127136	1.20577	-0.055887	-0.354182	-0.0412789	-0.7812	-0.592977	-0.468244	-0.773803	-2.02144	-1.16517	-0.514153	-1.09248	-0.0888174	-0.386865	0.90545	-0.924217	-0.796452	-0.397125	0.378455	1.71976	1.34245	0.90595	0.249643	-0.523811
WBGene00010904	ugt-62	118	2.68e-27	1.88539	1.79845	1.45632	0.391593	-0.606369	-0.566885	-0.321465	-0.501777	-0.151256	-0.60265	-0.719426	-0.356025	-0.540064	0.068713	0.513547	-1.69017	-1.16838	-0.408438	-0.863844	-0.884596	-0.99047	1.13765	1.23827	1.81275	0.965178	0.383015	-0.195816
WBGene00010967	nduo-5	28	2.3e-10	1.55346	0.676	0.61471	0.015859	0.521418	-0.510404	-0.375705	-1.59484	-1.40326	-0.882685	-0.644704	0.226395	-0.632892	-0.0624187	0.678419	-0.483148	-0.195775	1.73452	-0.588372	-1.26643	-0.223838	-0.663807	1.11579	2.23323	1.06659	0.903645	-0.232867
WBGene00011009	cyp-14A4	175	1.19e-33	1.31963	2.80223	0.870513	0.73732	-0.445851	-0.669245	-0.690967	-0.792448	-0.740011	-0.180326	-0.458992	-0.847116	-0.874786	-0.334619	-0.14271	-0.6785	-0.803535	0.101757	-0.790497	-0.755472	-0.840712	1.03396	1.15924	1.45921	1.61898	0.60988	-0.793832
WBGene00011058	fdps-1	40	1.36e-13	1.17629	2.19976	1.12985	0.781803	-0.994784	0.579726	0.595271	0.00426517	-0.458427	-0.723702	-0.439368	-1.0521	-0.415423	-0.0286379	-0.80502	0.552389	-1.13066	-2.31024	-0.880435	-0.532371	-0.492809	-0.255038	1.15219	1.02509	1.47655	0.83153	-0.899813
WBGene00011305	hrg-9	79	1.98e-21	0.756795	1.07408	0.497357	0.924073	-0.125863	-0.517074	-0.647536	-0.61628	-0.434604	0.116591	0.215892	-2.72443	-0.00380947	-0.216074	0.196634	-0.769098	-0.746804	0.841025	-1.26049	-0.603578	-0.794374	0.749581	1.53786	0.787602	2.21608	1.02178	-0.349205
WBGene00011333	nrde-2	36	1.43e-12	0.980641	1.33798	-1.10041	0.827199	-0.613539	-0.868489	-0.413498	-0.710328	-0.534692	-0.656204	-1.38201	-0.445792	-1.64575	-0.527354	-0.838783	0.662603	0.762641	-0.777573	0.565309	-0.966211	-0.313916	-0.487103	1.27847	0.940999	1.85153	1.33868	-0.0184187
WBGene00011334	mrps-14	49	1.33e-15	1.4645	1.90476	0.0784316	0.562119	-1.25018	-0.360579	-0.155273	-0.307209	-0.305706	-1.05681	-0.414281	-0.508969	-0.390263	-1.3689	-0.316282	1.27947	-0.926793	-1.20191	-1.40651	-0.167936	0.457766	0.194703	1.07476	1.03185	2.02154	1.21584	0.0124516
WBGene00011510	pdha-1	27	2.81e-10	1.2966	1.31962	-1.13027	1.09762	-0.502373	-0.809363	-0.407813	-0.808338	-0.891343	-0.880217	-0.731301	-1.67187	-0.271014	-1.11928	0.181387	2.10768	-0.236717	0.367769	-0.456521	-0.468337	0.368827	0.268938	0.628344	1.24478	2.11466	0.560133	-0.12548
WBGene00011526	cox-15	42	5.23e-14	0.554944	2.49405	1.0109	1.03927	-0.25032	-0.579274	-0.257455	-0.670634	-0.941122	-0.880081	-0.988344	-1.80213	-1.06838	-0.800509	-0.762417	1.1185	0.0447825	1.54443	-1.13834	-0.166419	-0.227867	0.403364	0.949491	0.515229	1.33802	0.62519	-0.362403
WBGene00011527	cchl-1	48	1.82e-15	1.21267	2.9088	1.36171	0.909748	-1.61667	-0.0885933	0.223686	0.0547045	-1.07165	-0.836827	-0.812035	-1.06453	-0.464575	-0.676377	-0.318711	-0.931046	-0.448009	0.292864	-1.28621	-0.433284	0.573559	0.206273	1.06119	1.0032	1.02536	0.333647	-0.497816
WBGene00012130	slc-17.4	86	1.38e-22	1.85827	2.32081	0.72244	0.84376	-0.717343	-0.55087	-0.435999	-0.805879	-0.942897	-0.927801	-1.18746	-1.8721	-0.373463	-1.29524	-0.0139409	0.50123	-0.47918	0.00400561	-0.691433	-0.315931	-0.011952	1.02051	0.670322	1.82035	0.580042	0.235235	0.537593
WBGene00012131	T28F3.5	57	2.19e-17	2.46395	1.71951	0.597954	-0.166801	-1.28342	-1.226	-1.05297	-0.58171	-0.588913	-0.952085	0.362008	-1.06387	-0.739736	-1.36091	-0.502647	0.396289	1.18909	-0.723809	-0.0361807	-0.351017	-0.709803	1.28498	0.573804	1.51524	0.882685	0.133722	0.124794
WBGene00012244	mrps-11	27	3.28e-10	0.884154	1.06824	1.07355	1.12334	-1.10948	-0.313583	-0.214708	-0.265156	-0.423042	0.182281	-1.03944	-1.8987	-0.574296	-1.09824	-1.00671	2.08439	-0.615901	-0.344972	-1.32488	0.247353	0.370941	1.24734	0.877752	0.773283	1.33802	0.512812	-0.149768
WBGene00012548	Y37D8A.6	80	1.3e-21	0.658337	2.12746	0.393819	0.121466	-0.0985186	-0.684928	-0.746142	-0.235334	0.244554	0.267226	0.496296	0.228739	1.07093	-0.0833937	0.210414	-1.593	-1.4227	0.194677	-1.24955	-0.852519	-0.847037	1.53634	1.21645	0.336568	1.52496	0.219481	-0.962717
WBGene00012583	clec-4	53	1.61e-16	2.05061	2.03298	0.641333	0.346666	-1.20054	-0.661571	-0.348485	-0.316978	-0.524988	-0.936495	-1.15088	-0.803583	0.167424	-0.43001	-1.12506	-1.87451	0.0606658	0.505853	0.146256	0.233319	-0.74353	1.53235	0.695923	1.87364	0.646536	-0.104431	-0.342848
WBGene00012898	Y46G5A.6	41	9.24e-14	0.0607376	-0.313164	0.892252	2.04359	-1.11495	-0.910002	-0.719793	-0.411065	-0.182532	0.582186	-0.143719	-0.501392	0.914257	-0.248027	-1.63688	-0.625654	0.119525	-1.19722	-1.19557	-0.00832289	-0.53732	0.454137	2.20898	0.0569408	2.32944	0.629383	0.132556
WBGene00013004	mrpl-37	32	1.28e-11	0.794509	2.18261	-0.0486251	1.02877	-0.277874	-0.701467	-0.528876	-0.335527	-0.418135	-1.37401	-1.34305	-0.727346	-0.764411	-1.72368	0.0461783	1.64406	-0.0891297	-1.0074	-1.15581	0.0890839	1.14659	0.497607	0.867325	1.0668	1.50736	0.388367	0.0611865
WBGene00013216	Y54G11A.7	60	7.16e-18	1.52887	1.65286	1.02756	0.724634	-1.11096	-0.594861	-0.881821	-0.380889	-0.462244	1.04235	0.417216	-0.330456	-0.421147	1.25145	0.521373	-1.69455	-0.994062	-0.262432	-0.963015	-1.11653	-0.441507	1.27177	1.64623	0.462609	0.619202	-0.0564596	-1.24438
WBGene00013217	ddl-3	36	1.56e-12	1.02676	2.27438	-0.297347	0.778957	-1.10825	-0.452735	-0.175356	-0.071599	-0.745101	-0.880805	-0.883772	-2.26089	-0.74272	-0.84815	-1.01741	1.49077	0.153901	1.24772	-0.759522	-0.623692	0.701118	0.112954	0.769517	1.11552	1.21304	0.206256	-0.57563
WBGene00013218	Y54G11A.9	30	4.63e-11	0.263024	3.10049	0.133948	0.745355	-1.37595	0.360833	0.227545	-0.124342	-0.615174	-0.497364	-0.211889	-1.37399	0.272338	-0.399759	-0.0821352	-0.581651	-1.66249	0.370494	-1.28782	-0.52232	0.04931	0.325701	1.12131	0.361222	1.96763	0.45623	-1.05189
WBGene00013239	Y56A3A.22	34	3.9e-12	-0.509764	2.48158	1.72402	1.34405	-0.430469	0.503267	0.65948	-0.242459	-0.484338	-0.303767	-0.163333	-1.05566	0.277975	-0.271165	-0.475311	-1.18169	-1.41461	-1.58107	-1.06016	-0.186617	0.163984	0.425597	1.43456	-0.469257	1.74372	-0.0183307	-0.335137
WBGene00013244	Y56A3A.33	32	1.34e-11	0.296229	2.20297	0.171759	0.725506	0.362443	-0.0239481	0.0661783	0.454593	0.589195	1.34035	-0.341865	-1.69442	0.113287	-0.180956	-0.712106	-2.64664	-0.473897	0.0895926	-1.03047	-0.0975832	-1.23276	0.656625	0.893921	-0.182696	1.74443	0.328206	-0.371332
WBGene00013422	popl-5	35	2.62e-12	0.327583	2.08701	-0.211955	0.677263	-0.616734	0.514473	0.561334	0.573146	0.207808	-0.507681	0.371363	-0.269348	1.13501	0.305194	-0.108123	-1.0807	-2.00483	-2.82546	-0.971061	-0.355799	-0.153395	1.33639	0.905411	0.290757	0.377582	0.829787	-0.494527
WBGene00013480	egas-3	34	6.29e-12	0.358307	0.607136	-0.162958	1.53236	-2.13655	-0.190252	0.0981413	-1.05014	-1.90258	-0.27634	-1.09992	-1.03237	-0.161016	-0.557397	0.397055	1.23226	-0.121385	-0.40158	-1.12361	0.723013	0.311342	0.91127	1.75053	0.15616	2.05155	0.228392	0.230932
WBGene00013653	ifas-3	39	2.24e-13	2.4755	2.06301	0.720878	0.510155	-0.613583	-0.558075	-0.60306	-0.658122	-0.325343	-0.307118	-0.364894	-0.613526	-0.830847	-0.0411286	-0.634975	-1.80575	-0.815659	1.26286	-0.47543	-0.42601	-0.323483	1.31278	1.1328	1.55052	0.016923	-0.271961	-0.486924
WBGene00013805	bca-2	31	3.3e-11	-0.0158277	2.09115	0.765209	1.06051	-1.02549	-0.714167	-0.810565	-0.790268	-0.743079	-0.165362	-0.527389	-0.689477	-0.831369	-0.484156	0.0659077	1.7516	-0.494797	1.01034	-1.27161	-0.68722	-0.276321	1.08086	1.14004	-0.0727622	2.18931	0.130094	-0.291217
WBGene00013947	ZK228.4	60	5.35e-18	1.20968	3.15256	0.98005	1.03059	-1.54233	-0.897247	-0.625338	-0.489446	-0.262265	-0.938787	-0.459533	-0.570377	-0.445054	-1.0553	0.0755835	-0.141601	-1.36859	-0.575195	-0.327557	-0.0286557	-0.247529	0.633189	0.996946	1.50897	0.578587	-0.0552448	0.453833
WBGene00014022	famh-136	41	7.52e-14	0.568768	2.48895	1.39222	0.894147	-1.2229	-0.425219	-0.457477	-0.140647	-0.892688	-0.501941	-0.652301	-0.578289	-0.150127	-0.625485	0.362138	0.589571	-0.13426	0.294381	-1.64384	-0.26915	0.167541	0.803828	0.917798	0.516653	1.71808	0.0323755	-0.868884
WBGene00014213	ZK1073.1	33	1.1e-11	1.01104	2.08776	0.809753	0.0650056	0.836984	-0.865521	-1.08443	-0.604417	-0.447201	0.663809	0.0182825	-0.907412	-0.957758	0.674787	-0.269659	-0.794307	-0.934833	1.54776	-1.27648	-0.750316	-1.2018	1.594	0.836901	0.838117	1.14113	-0.161765	-0.433747
WBGene00014836	T09F5.12	28	2.21e-10	1.38736	0.486377	1.16905	0.387617	0.326976	-0.864862	-1.09866	-0.729785	-0.0492847	-0.318712	-0.576062	-1.9722	0.300881	-1.31086	-0.13391	-0.659241	0.00438678	0.864647	-0.659724	0.51776	-1.00202	1.14967	0.417978	0.566029	2.8482	0.60194	-0.710984
WBGene00015021	nfs-1	48	1.91e-15	1.2596	1.16324	0.0313484	1.03309	-1.13283	-0.298472	-0.203533	-0.71277	-0.351721	-1.38083	-0.767025	-0.236197	-0.262154	-0.732502	-0.934394	0.220826	-0.446362	-2.80286	0.0329574	-0.284584	0.467835	0.734577	1.27312	1.37199	1.67383	0.911442	-0.433388
WBGene00015085	B0244.10	32	1.93e-11	1.2823	2.79616	0.35471	0.698789	-0.881998	-0.602094	-0.558707	-0.430293	0.291557	-1.14962	-0.695344	-0.262689	-0.174181	-0.0321344	0.467823	-0.311662	-0.46597	-2.72291	0.410748	-0.0666458	-1.42489	0.889151	0.760557	1.23787	0.387322	0.204032	-0.160576
WBGene00015147	B0336.7	29	1.29e-10	0.878151	2.80741	0.672849	0.79555	-0.613535	0.570703	0.785881	0.0552993	-0.0349457	-0.337872	0.101013	-0.0413412	0.169106	-0.0689848	-0.810962	-2.65408	-1.24474	-1.70608	-0.64396	-0.852982	-0.281108	0.392425	0.966366	0.934313	-0.0392565	0.127793	-0.418324
WBGene00015601	fbxa-166	44	1.4e-14	0.944046	2.71746	-0.457837	0.108721	-1.79311	-0.978333	-0.608389	-0.533919	-0.520322	-0.449997	-0.535529	-0.676586	-0.568087	-0.478012	0.217716	-0.128898	-0.591534	1.23326	-0.322374	0.54227	-1.68828	1.40073	0.945059	-0.155743	1.63308	1.05996	-0.198909
WBGene00016116	C25H3.7	33	9.07e-12	0.255912	2.03935	0.719088	0.991428	-0.914098	-0.310465	-0.196982	0.0059596	-0.497868	-0.51393	-0.382984	-1.29909	-0.0818902	-0.205658	0.126438	1.04128	-1.58654	-1.62737	-1.11044	0.00564456	-0.531251	1.29715	1.37809	0.340947	1.92543	0.681137	-0.04696
WBGene00016294	C31H2.4	91	1.96e-23	1.20008	2.47015	0.503911	0.980152	-1.74136	-0.827862	-0.58575	-0.22663	-0.234792	-1.45319	-0.630155	-0.986522	-0.749422	-2.00025	-0.0920725	-0.806269	0.606091	0.0979657	0.205176	-0.240742	-0.326096	0.946596	1.12516	1.3647	0.757922	0.398285	0.0897773
WBGene00016325	C32E8.9	39	2.08e-13	0.309414	2.92243	-0.575807	1.29508	-1.33393	-0.406578	-0.172256	-0.394613	-0.398786	-0.555085	0.129086	-0.701849	-0.47632	-1.21883	0.162197	0.75142	-0.996014	-0.859849	-1.23963	-0.917432	0.689693	0.600586	1.00703	0.671031	1.93225	0.386487	0.17768
WBGene00016346	fbxa-120	30	5.99e-11	-0.486605	1.36689	-0.0713371	1.60962	-1.53844	0.1429	-0.0395764	-0.340771	0.789566	0.0417411	0.286729	-0.610059	0.127203	-0.487812	-0.273783	-1.73143	-1.29564	-0.757841	-0.0209731	0.0461949	-0.744716	0.969912	2.20041	-0.481571	2.38091	-0.267363	-0.902644
WBGene00016442	C35D10.5	79	1.8e-21	0.851512	2.92574	0.248118	0.95225	-1.32659	-0.0203677	0.0738295	-0.490338	-0.335729	-0.919384	-0.500837	-0.671181	-0.123197	-0.308443	-0.478733	0.185038	-0.902167	-1.30914	-1.316	-0.612364	-0.388614	1.02097	1.40014	0.6962	1.77507	0.7587	-0.648507
WBGene00016511	C37H5.13	37	9.76e-13	0.264694	1.26349	0.189707	1.13498	0.926412	0.07677	-0.122038	-0.0255381	-0.0208189	0.517621	-0.367264	-2.50116	0.300742	0.0701398	0.768136	-0.369306	-1.14259	0.596683	-1.76937	-1.05246	-0.614048	1.22096	0.901203	0.442521	1.25763	0.513995	-0.230844
WBGene00016602	mus-81	36	1.58e-12	0.628943	2.14072	0.0202658	1.24124	-0.15412	0.461167	0.482921	-0.277391	-0.366143	0.792446	-0.00492376	-1.20292	0.149851	0.436207	-1.74148	-0.298766	-0.815787	-2.32976	-0.103581	-0.574749	-0.950111	0.997239	1.51731	0.601667	1.06277	-0.0141736	-1.49042
WBGene00016630	acer-1	38	3.78e-13	0.923205	2.43548	0.112329	1.17342	-0.127506	-0.444325	-0.690715	-0.793362	-1.02277	-0.6529	-0.60933	-1.359	-1.01728	0.224168	-0.417259	1.56509	-0.732025	-0.177901	0.0572716	-0.858094	-1.3578	0.916525	1.47721	0.299474	1.81748	0.105846	-0.716205
WBGene00016812	mcat-1	83	3.33e-22	0.0610711	2.74091	1.26854	1.72051	-1.12809	-0.215755	-0.186468	-0.279347	-0.707889	-0.377347	-0.396105	-1.35855	-0.924154	-0.246954	-1.33385	0.23127	0.0762848	-0.765818	-0.854326	-0.663578	-0.467462	0.466044	1.49668	0.282691	1.58248	0.756424	-0.698441
WBGene00016860	cyp-33C9	32	1.27e-11	0.405964	1.48641	1.02133	0.0573214	0.889991	0.267499	-0.522533	0.252949	0.345126	0.265076	-0.328168	-0.514009	-0.350903	1.64566	0.262331	-0.864028	-2.31508	-0.497533	-0.679038	-1.81243	-1.94009	0.526157	0.927762	0.12495	1.73149	0.119665	0.363577
WBGene00017082	DC2.5	139	6.74e-30	1.09215	2.50492	1.10186	1.26143	-0.769657	-0.972823	-0.507787	-0.847416	-0.635794	-0.92093	-0.972499	-0.946425	0.222927	-0.944796	0.455206	-0.0671401	-0.654953	-0.888344	-0.722495	-1.14355	-0.369525	0.610724	1.34597	1.21994	1.40568	0.766508	0.106624
WBGene00017119	timm-17B.1	43	3.48e-14	1.18683	2.65472	0.563053	0.671314	-1.43247	-0.278576	-0.199257	-0.451269	-0.627329	-0.705484	-0.863897	-1.73043	-0.482548	-0.60688	0.0974391	0.644499	-0.554259	1.64418	-1.09973	-0.287552	-0.0303806	0.674282	0.955986	0.789373	1.03774	0.396945	-0.60734
WBGene00017244	apy-1	41	1e-13	1.99857	1.68449	1.11802	-0.0867883	0.506137	-0.72434	-0.95289	-0.636484	-0.83605	-0.180785	-0.52894	-0.59846	-0.654384	0.273381	0.0472252	-1.6121	-1.46458	1.4396	-0.874425	-0.0113333	-0.700767	1.27531	0.513549	1.48686	0.679019	0.386028	-0.0786589
WBGene00017268	hmgr-1	29	1.17e-10	0.61872	2.66346	1.48419	0.55371	0.164345	-0.339624	-0.53015	-0.884888	-1.17176	0.0274189	-1.07606	-0.378152	-0.964641	-0.131179	-0.588658	-0.486462	0.402711	0.759392	-0.295895	-1.89743	-0.862001	-0.392531	1.18385	0.990655	1.0601	0.219208	-1.22927
WBGene00017294	F09E10.1	33	8.58e-12	0.0977887	1.64222	-0.163134	1.29253	-2.01409	-0.114955	-0.362649	-0.178215	-0.351073	0.215122	-0.606921	-0.327061	-0.758294	-0.49176	0.502044	-0.21191	-0.919317	0.58468	-0.440052	-0.751527	-0.170334	0.446335	2.1073	0.292891	2.79258	-0.350695	-0.416255
WBGene00017726	F22H10.2	55	5.3e-17	1.22642	2.53239	0.00723889	1.2212	-0.936723	0.195687	0.346158	-0.63781	-0.260824	-0.0773699	-0.466491	-0.814955	-0.164138	-0.65142	0.411009	-1.2372	-1.19312	-1.78034	-0.256872	-0.13215	-1.10805	1.28519	0.730594	1.48641	1.38674	-0.18098	-0.886273
WBGene00017769	hmgs-1	44	1.34e-14	2.31034	2.22636	0.0988198	0.396202	-0.479151	-1.23174	-1.07558	-0.528542	-0.266468	-1.21562	-1.5782	-1.29956	-0.443411	-0.546659	-0.254684	0.248983	1.15323	0.388446	-0.478111	-0.482123	-0.57664	1.315	0.380883	1.54882	0.165068	0.586556	-0.283219
WBGene00017770	F25B4.7	57	2.4e-17	0.757302	1.88855	1.53558	1.22174	-1.16551	0.0522586	0.189273	-0.177774	-0.87022	-0.61359	-0.396138	-1.51088	0.736961	-0.186299	0.312105	-1.43664	-0.738835	-0.689792	-0.94384	-0.566229	-0.37175	0.868118	1.23996	0.735493	1.98439	0.0771918	-1.32321
WBGene00017776	F25B5.5	38	5.2e-13	0.866842	1.37015	0.121016	1.81729	0.0705675	-0.438884	-0.285042	-0.995904	0.0226914	-0.482053	-1.06429	-1.49929	-1.71343	-0.176512	-1.51185	0.993943	0.00152098	-1.22657	-0.419874	-0.196369	-0.47488	0.507967	1.781	0.626906	1.81281	0.533416	-0.563661
WBGene00017852	F27C1.2	35	2.38e-12	0.813743	2.75537	0.547607	0.931125	-0.252558	-0.392229	-0.336791	-0.428413	-0.823581	0.0944951	-0.59156	-2.50571	-0.83668	-0.25863	-0.952625	0.57179	-0.687964	1.29356	-1.02139	-0.481862	-0.16775	0.563463	1.08364	0.737817	1.31992	0.0164084	-0.612303
WBGene00017861	F27D9.2	47	2.94e-15	2.02015	1.44126	0.9024	-0.0568358	-0.838901	-1.13478	-1.27399	-0.786181	-0.546337	-1.58115	-0.584097	0.0724245	-0.0534866	-0.178828	-0.575596	0.190824	-0.711663	1.31324	0.236027	0.0361242	-1.38147	1.54438	0.809604	1.83974	0.576124	0.158507	-1.05944
WBGene00018077	F35H12.5	39	2.33e-13	0.722588	2.18101	-0.0933814	0.519676	-1.27359	-1.24522	-1.10863	-0.508525	-0.558911	-0.967467	-0.0444392	-0.783009	0.917656	-0.377865	0.599522	-0.0418506	-0.297329	-0.430035	-0.919907	-0.67703	0.477127	0.8542	0.905647	0.926124	2.03257	1.55774	-1.16248
WBGene00018164	sup-36	52	3.05e-16	0.573671	2.85714	1.30622	0.812433	-0.94836	-0.425202	-0.214273	0.328705	0.368768	-0.412339	-0.749373	-0.661587	0.548108	-0.177227	-0.182991	-1.72215	-1.25758	0.138445	-0.702204	-1.25042	-0.231283	0.164938	0.619722	0.205496	1.7732	0.931134	-0.271078
WBGene00018206	ugt-61	119	2.02e-27	1.41418	1.252	1.1285	1.42503	-0.829771	-0.468262	-0.413276	-0.579788	-0.229177	-0.858289	-0.59519	-1.39692	-0.746191	-0.126504	-0.0280256	-0.668503	-0.59163	-1.75128	-0.172209	-1.01975	-0.868249	0.885608	1.63105	1.32245	1.95278	0.436446	0.225912
WBGene00018223	bath-13	30	6.74e-11	-0.559308	-0.624657	-0.0349669	2.03991	-0.108184	-0.634255	-0.650569	-0.207359	-0.356879	1.00005	0.0757744	-0.259895	0.921596	0.424139	-0.210351	-0.268023	-1.21981	-2.40193	-0.839064	-0.0882476	-0.859888	0.554716	2.35329	-0.136237	1.84679	0.826706	-0.102835
WBGene00018267	F41C3.1	40	1.7e-13	0.834857	1.64327	0.733541	0.224295	-0.983818	-0.586318	-1.02588	-0.735376	-0.217411	-0.103667	-0.101988	-0.611527	-0.127678	0.199303	-1.09996	-0.713424	0.785615	0.944773	-0.764442	-0.514187	-1.65387	1.93273	1.34317	0.107453	2.21276	0.223501	-0.521207
WBGene00018413	cyp-33C4	44	1.29e-14	0.934341	2.07368	0.0383042	0.748619	0.214276	-0.998599	-0.827788	-0.24442	-0.556187	-0.743112	-0.935938	-0.378957	-0.988336	-0.653613	-0.850548	0.508203	-0.504411	-1.58908	0.203536	-0.242609	-1.63179	1.18487	1.15168	0.939925	2.32965	0.777641	0.122254
WBGene00018643	drd-50	30	6.17e-11	0.165495	1.47518	0.246444	1.04146	-1.22164	0.272002	0.0993358	-0.747724	-0.451448	-0.394962	-0.0232208	-0.448439	-0.940532	-1.43691	-0.937937	-1.96628	-0.623407	-1.1113	0.0605987	0.210642	0.152789	-0.0364265	1.7279	0.769795	2.37413	0.451656	1.4552
WBGene00018646	mul-1	45	8.99e-15	1.64224	2.4371	0.867637	-0.111442	-0.140491	0.128234	0.199107	-0.149257	-1.63073	0.114811	-0.195448	-0.612647	-0.0979651	-1.29537	-0.463877	-1.26673	-0.160237	-1.36139	-0.645142	-0.048097	-1.32771	0.226535	1.41236	0.875629	1.63366	0.495176	0.437506
WBGene00018647	F49F1.7	41	9.22e-14	0.404756	1.66514	0.210694	0.72058	-2.23692	-0.108303	-0.0775356	-0.375141	-0.766218	-0.0384183	0.166584	-0.374715	0.120984	-2.44647	-1.26405	-0.130303	-0.492798	-0.115133	0.176753	0.117729	-0.562772	-0.340915	1.75707	0.834354	2.03398	0.679529	0.834076
WBGene00018894	mff-2	27	4.25e-10	0.790256	3.07188	2.22292	0.217782	-1.92532	-0.290184	-0.128135	-0.294286	-0.453327	-1.01268	-0.656902	-0.534848	-0.0128387	-0.837257	-0.24485	0.338205	-0.701748	1.02439	-0.844776	-0.696675	-0.216729	0.804338	0.934785	0.605128	0.0131784	-0.139714	-0.468974
WBGene00018955	F56C11.3	47	3.81e-15	-0.350597	1.84993	0.106727	1.45221	-0.668555	0.306706	0.2082	-0.104417	-0.511355	-0.0522016	-0.203889	-2.38287	-0.196849	-0.225808	-0.342924	-0.135486	-1.35898	0.0138804	-1.38921	-0.159185	-0.570758	0.853249	1.89044	-0.165928	2.23142	0.784401	-0.224251
WBGene00019001	ipgm-1	58	1.82e-17	0.460972	2.50254	1.41138	0.699547	-0.0722709	-0.146377	-0.371088	-0.520872	-0.361315	-0.0629249	-0.174352	-2.10759	-0.162156	0.506616	-0.326719	-0.312597	-0.76889	-1.07862	-1.31169	-1.1309	0.215344	0.812217	1.34587	0.602609	1.79968	0.105826	-0.318314
WBGene00019074	cpd-1	31	3.42e-11	0.307785	2.93418	1.54451	0.431657	-1.21649	-1.54195	-0.855396	-0.969778	0.543275	-0.374279	-1.22555	-0.628577	-0.604692	-0.845375	0.531974	-0.449128	0.33679	-0.64997	0.15965	-1.01746	-0.826756	0.500254	0.712999	0.513178	0.569942	1.17178	-0.177535
WBGene00019249	hrpa-2	59	7.91e-18	1.05704	2.31429	0.860811	0.752169	-0.119511	-0.994855	-1.04483	-0.482557	-0.380687	-0.355914	-0.377919	-0.825022	-1.07735	-0.310294	-0.0284218	-0.793799	-0.299723	0.894757	-0.871805	-0.583376	-1.34884	1.15364	0.819185	0.927845	2.47666	-0.0582409	-1.00448
WBGene00019515	ugt-19	138	1.09e-29	1.84673	2.84698	1.16204	1.0953	-0.667086	-0.725114	-0.571695	-0.622812	-0.232985	-1.16217	-0.389812	-0.456073	-0.52365	-0.508402	-0.215771	-0.890127	-1.04803	-0.00869617	-0.513989	-0.56753	-1.23121	0.678014	0.929633	1.52111	0.713766	0.517873	-0.388702
WBGene00019738	clec-265	62	2.94e-18	1.5217	2.1807	0.840597	0.766245	-1.73599	-0.1959	0.00609148	0.344551	-0.139562	-1.32747	-0.61055	-0.634483	-0.0778903	-0.996584	-0.309262	-2.02059	-0.990886	-1.12461	-0.0885314	0.121524	-0.241152	1.12805	1.17386	1.32086	0.614707	0.70149	0.122713
WBGene00019918	fbxc-36	27	4.23e-10	0.100851	2.31814	1.00498	1.015	-1.00271	0.378831	0.220545	0.745235	0.174529	-0.312741	0.361974	0.408174	0.310928	-0.825934	-0.706599	-2.94738	-0.307526	-2.04795	0.18688	0.511196	-1.12718	0.19242	0.843822	0.316253	0.729663	0.0539977	-0.383384
WBGene00019924	fbxc-33	29	1.29e-10	0.20672	1.91358	-0.487966	0.917608	-1.56202	0.671862	0.650137	0.484876	0.731727	-0.0862865	0.238755	0.727999	0.455555	0.659727	-1.29925	-2.23004	-0.43956	-1.96106	-1.02048	-0.197521	-0.997616	0.22217	1.33261	-0.11189	1.01017	0.759392	0.210111
WBGene00019961	R08E5.1	55	7.67e-17	0.49685	2.14143	0.212772	1.15219	-1.0185	-0.737808	-1.10586	-0.281748	0.313569	0.0961935	0.24074	-0.320215	1.34853	-0.528365	-0.220282	-1.6735	-0.917584	-0.433719	-0.992604	-2.02473	0.24714	1.08428	1.5348	0.968492	1.12598	0.382903	-0.402307
WBGene00019963	rips-1	77	3.84e-21	1.34304	1.89071	0.74478	1.10424	-0.499928	-0.726586	-0.654849	-0.221746	0.16443	-0.484081	-0.359956	-1.02422	1.02441	-0.298587	0.0741629	-1.56057	-1.55106	0.521077	-1.42896	-1.64746	0.390273	0.750354	1.11342	1.53924	0.659925	0.573587	-0.619188
WBGene00019967	cyp-33C8	146	1.24e-30	1.5888	2.49513	1.26125	1.03988	-0.917912	-0.468446	-0.336421	-0.408356	-0.329546	-0.276837	-0.575612	-0.794772	-0.14517	0.0346089	0.0863331	-0.597715	-0.983461	-0.98614	-0.522135	-0.843107	-2.12816	0.896855	1.23159	1.17244	0.891346	0.557932	-0.50979
WBGene00019968	R08F11.4	94	6.54e-24	1.97852	1.26687	0.801721	1.31799	-0.891694	-0.585241	-0.660366	0.113922	-0.279412	0.280319	-0.366657	-0.95311	0.770009	-0.850586	0.0685707	-1.28725	-0.984906	-1.49546	-0.538715	0.0200362	-1.59375	0.616329	0.694807	1.97604	0.976008	0.87777	-0.644402
WBGene00020015	nhr-210	92	1.4e-23	1.55619	2.56274	-0.0782438	1.16461	-0.824032	-1.2117	-0.974744	-0.74354	-0.539143	-0.790869	-0.0984151	-0.440554	-0.827177	-0.275665	-0.716026	-0.288555	-0.737074	-0.183623	-0.439759	-0.203213	-1.19016	1.34277	1.41822	1.30123	1.41764	0.63279	-0.29758
WBGene00020089	R119.3	31	2.66e-11	1.14069	1.34193	-0.977596	1.66933	-1.61672	-0.553195	-0.339	-0.144017	-0.275156	-1.05257	-0.184999	-1.16796	-0.041945	-0.979036	0.062664	1.09144	-0.271917	0.542217	-1.40722	0.0333154	0.580173	0.857917	1.19852	1.18096	1.62339	0.154409	-0.779537
WBGene00020152	nhr-211	31	3.76e-11	0.0335178	2.66927	0.748926	0.990234	0.220588	-0.705198	-1.2283	-0.73659	-0.949484	-0.435518	-0.158799	-0.655588	-0.635825	0.00385797	-0.0317617	0.206608	-1.84456	0.890821	0.00116784	-0.19721	-2.09168	1.29326	1.34246	0.147092	1.00207	0.114401	0.558723
WBGene00020183	T03D3.5	35	2.77e-12	-0.236444	0.0412836	-0.12356	2.76631	-0.314104	0.306113	0.277107	-0.369116	-1.02929	-1.01192	0.0498832	-0.818616	0.477023	-0.513192	-0.401159	-0.398907	0.16421	0.113277	-1.70855	-0.0845822	0.564424	-0.0516685	2.1681	-0.117257	1.21569	1.59526	-1.27155
WBGene00020325	bath-46	32	1.66e-11	2.29373	0.164493	-0.148556	0.000132336	-0.712984	-0.328775	-0.342596	-0.0443153	0.26535	-0.459862	-0.353544	-0.958503	0.279476	-0.135543	-0.393817	-1.59558	0.068648	-1.67409	0.46077	0.862339	-1.91166	2.24618	0.830973	1.06088	0.838177	0.640725	-1.17801
WBGene00020383	tin-44	27	3.49e-10	1.02756	2.71597	0.793923	0.798195	-1.12844	-0.323131	-0.324141	-0.322955	-0.633928	-1.42761	-0.802474	-1.26974	-0.266592	-0.888199	-0.204197	0.560895	0.0125914	-1.91514	0.320329	-0.391347	0.15814	0.130247	1.05912	0.74394	-0.0796008	1.41075	-0.909819
WBGene00020501	T14B4.5	35	2.34e-12	-0.0757992	3.62101	0.668406	0.91452	-0.12819	-0.0672552	-0.41303	-0.987235	-0.880327	-0.0304174	-0.319473	-0.379633	-0.261256	-0.185358	0.569005	-0.615836	-0.198526	-1.63134	-0.434587	-0.561171	-0.97256	0.568741	0.972899	-0.451225	0.993766	1.30815	0.10448
WBGene00020852	nhr-228	29	1.1e-10	0.802357	2.22216	1.42574	0.8768	0.270586	-0.0143505	-0.31303	-0.736919	0.0381313	-0.0931459	-0.559828	-1.88997	-0.428733	-0.180484	-0.233978	-0.0648564	0.170125	-2.55271	-0.773634	-0.373551	-0.511332	1.58302	1.07501	0.755573	0.696057	0.309737	-0.395486
WBGene00021066	W06H8.2	32	1.96e-11	-0.135773	3.07863	0.413414	0.869411	-0.418513	-0.0379679	-0.438616	-0.270928	-1.1156	-1.33942	-0.238966	-1.25066	0.135492	-1.22652	0.0208288	1.09241	-0.328173	-1.42192	-0.401048	-0.52691	-0.199797	0.239857	1.14166	0.284169	2.00632	0.506414	0.187816
WBGene00021315	Y32H12A.7	63	1.54e-18	1.56556	3.18908	0.540205	0.537809	-1.04123	-0.165921	-0.189409	-0.503054	-0.675009	-0.612305	-0.725838	-0.489846	-0.110938	-0.155701	-0.774512	-1.31035	-0.556292	-1.33946	-0.504917	-0.631415	-0.831928	0.49436	1.32878	1.25784	0.800426	0.493609	-0.261793
WBGene00021671	Y48G1BM.6	32	1.44e-11	0.131362	-0.377375	-0.590526	1.98078	-0.771413	-0.985204	-0.67182	0.094664	-0.391861	0.504384	0.181921	-0.726911	0.893297	-0.854391	-0.00290438	0.133995	-0.729112	-1.4606	-0.616399	-0.431093	-1.232	0.118087	2.34414	0.089753	2.6844	0.72926	-0.127988
WBGene00021886	Y54G2A.21	38	5.12e-13	0.36187	0.364911	0.636955	1.49364	-0.733515	-1.25367	-0.888654	-0.15709	-1.122	0.240397	-0.269221	-1.36931	0.0973819	-0.927354	-0.804244	1.44152	-0.105725	-2.55293	0.267449	-0.0842136	-0.493867	0.183912	1.55717	0.534471	1.5007	0.865403	-0.092295
WBGene00022089	Y69A2AR.18	38	3.84e-13	0.639261	1.39536	1.11417	0.622336	-0.89486	-0.680577	-0.45933	-0.926866	-0.929491	-0.56841	-0.665631	-1.38259	-0.500717	-0.61587	0.15926	0.770123	-1.3724	1.36572	-0.946155	-0.00264774	0.431812	1.04169	1.03626	0.622956	2.14279	0.26442	0.281855
WBGene00022142	Y71G12B.2	28	1.68e-10	1.09411	1.2997	0.943916	-0.365007	-0.172818	0.0283483	-0.690602	0.277552	0.418012	0.13465	0.149783	0.705217	-0.0406644	1.56643	-0.808083	-1.74381	-1.85634	0.560291	-0.811457	0.702138	-2.4798	0.425316	0.446161	0.174093	1.4943	0.412489	-1.05794
WBGene00022250	Y73B6BL.29	37	7.73e-13	1.0036	2.85462	0.375057	0.510324	-0.477567	0.262965	0.0879486	-0.227061	-0.572182	-0.500404	-0.0441259	-0.91347	0.928036	0.45642	-0.684729	-1.13612	-0.890102	-2.83218	-0.763538	0.136159	-0.286156	0.744744	0.944823	0.921877	0.733347	0.274926	-0.562963
WBGene00022590	ZC317.7	56	3.74e-17	-0.000354794	-0.458042	-0.0501321	1.86207	-0.24753	0.140716	-0.0572839	0.0585216	-0.256918	0.15954	-0.0745716	0.116846	0.415125	0.543514	-0.637297	-1.19657	-0.81623	-2.26159	-1.49806	0.0114364	-0.27921	-0.326224	2.22289	0.113494	1.92348	1.77912	-0.389427
WBGene00022592	klu-2	29	7.78e-11	1.54323	1.68042	0.11461	0.728121	-2.26079	-1.24012	-0.817244	-0.0670456	0.363551	-1.18935	0.234865	0.478373	-0.533043	-0.92269	0.0250129	-1.46059	0.124709	1.34152	-0.362271	0.365546	-1.33144	1.80973	0.644384	0.788471	-0.14444	0.675806	-0.212115
WBGene00022722	tomm-70	39	2.37e-13	1.81323	2.74758	1.6432	0.413518	-0.985743	-0.760723	-0.475375	-0.592506	-0.503418	-0.947545	-1.08494	-0.546865	0.0548197	-0.76626	-1.14789	-0.221564	0.083003	-1.03339	-0.0332776	-0.306928	0.0090463	-0.19018	0.588273	1.76353	-0.305741	0.755519	-0.776175
WBGene00022787	tag-307	37	6.75e-13	0.833928	1.95382	0.252272	1.07988	-0.898368	0.241288	0.383815	0.028784	-0.494493	-0.170583	-0.0601622	-1.32661	0.200037	-0.376367	-0.635424	-1.34637	-1.10034	-2.76162	-0.0968719	-0.459091	0.0620371	0.458941	1.29037	0.907622	1.38672	1.01027	-0.902229
WBGene00023503	F17C11.13	78	2.91e-21	1.94239	2.2197	0.880076	0.299147	-1.41129	-0.360525	-0.465446	-0.531381	-0.524966	-0.416862	-0.942071	-0.456875	-0.440083	0.320718	0.650581	-0.501229	-0.809914	0.0477349	-0.628533	-1.0237	-1.41562	1.7291	1.1487	1.45607	0.62458	0.233815	-0.824346
WBGene00043060	R144.12	34	3.8e-12	1.24684	1.37166	-0.501404	1.23558	-1.61404	-0.608297	-0.474032	-0.467659	-0.717838	-1.45662	-1.01454	-0.88234	-0.280964	-0.886645	0.356954	2.03643	-0.55175	0.804793	-0.96447	0.106892	-0.237194	0.795932	0.996987	1.29019	1.1175	0.71842	-0.0908567
WBGene00044107	chca-1	150	4.77e-31	1.59576	1.41416	1.01232	1.18775	-0.833655	-0.590896	-0.212601	-0.975613	-0.734564	-1.0427	-1.21581	-0.948835	-0.881755	-0.645437	0.264588	-0.534959	-1.16583	0.808262	-0.903962	-0.392519	-0.122722	0.935285	1.49524	1.81521	1.34108	0.58666	-0.417793
WBGene00044137	F28H6.8	80	1.32e-21	1.25304	2.72745	1.49162	0.626506	-1.25393	-0.649279	-0.653743	-1.01102	-0.307001	-0.374565	-0.269534	-1.09579	-0.521092	-0.265138	-0.4061	-1.34899	-0.56299	1.28057	-0.445784	-0.542745	-0.631689	1.23876	1.023	0.589029	1.06442	0.410912	-0.478401
WBGene00044644	B0205.13	197	9.72e-36	1.58445	2.19156	1.42464	1.06405	-1.10883	-0.728668	-0.203314	-0.427456	-0.359978	-1.08026	-0.97824	-0.810505	-0.395092	-0.77658	0.160783	-0.259938	-0.726447	0.286815	-0.99397	-1.0403	-1.07351	0.987574	1.07034	1.4267	1.21002	0.702126	-0.277607
WBGene00044646	B0205.14	241	2.39e-39	1.34858	2.31387	1.90905	1.32857	-0.739142	-0.630191	-0.454458	-0.614755	-0.408804	-0.416456	-0.615197	-0.734751	-0.539121	-0.733655	-0.20038	-1.00807	-0.541262	0.425151	-1.07456	-0.633265	-0.861208	0.515655	0.915043	0.667524	1.70726	0.890069	-0.719495
WBGene00044650	Y71G10AR.4	30	4.56e-11	0.523806	2.19944	1.99548	0.826477	0.676555	-0.523034	-0.320428	-0.557516	-1.34876	0.264693	-0.956152	-1.9205	-1.06422	0.103865	-0.340558	0.301106	-0.00613831	-0.624134	-0.915838	-0.109189	-0.441777	1.08269	1.31002	0.160354	1.61774	-0.725072	-0.686539
WBGene00045418	F15B9.10	34	6.38e-12	0.0156422	1.90659	-0.526777	1.0273	0.129459	0.0768442	0.0396626	0.203187	-0.108212	0.416425	0.339284	-3.12064	-0.339074	0.4946	-0.18137	-0.60629	-1.01057	0.646826	-1.51777	-0.357822	-0.56971	0.0203019	1.60036	0.273449	1.85582	0.449091	-0.476351
WBGene00077771	tspo-1	38	4.81e-13	0.160804	2.64579	0.182169	0.989592	0.0593664	0.17028	-0.0343361	-0.35403	-0.226773	0.303222	-0.311737	-1.25985	0.208057	0.261231	0.0718357	0.154718	-1.80987	-1.00811	-1.3462	-0.744718	-0.377936	1.06913	1.63937	0.348567	1.61786	-0.219227	-0.380968
WBGene00194926	K08D8.12	57	2.7e-17	1.39316	2.20602	0.43402	0.175676	-2.00555	-0.356649	-0.229901	-0.139692	0.129988	-0.116541	-0.269199	-0.498366	0.382995	-0.842907	0.313934	-1.04704	-1.36904	1.44471	-0.307885	-0.793028	-1.49212	0.798018	1.10842	1.16181	1.3542	0.195582	-0.715625
WBGene00195176	Y43F8B.24	38	5.65e-13	0.627263	2.06414	1.23991	0.017749	0.73765	-0.903273	-0.694406	-1.08539	-1.00465	-0.457787	-1.05097	-1.1113	-1.61385	0.197491	-0.0480157	-0.793324	-0.359322	0.855265	0.344444	0.991797	-1.82478	1.82758	0.688209	0.366193	0.892138	0.806103	-0.44611
WBGene00271715	B0244.17	79	1.92e-21	1.48434	2.76211	1.22327	0.770852	-1.39914	-0.911781	-0.561055	-0.817138	-0.150115	-1.09332	-1.17529	-0.150952	-1.07169	-0.661236	0.362546	-0.189161	0.0603131	-0.126798	-0.0146935	-0.419007	-1.46359	1.00488	0.815494	1.37219	0.620849	0.282864	-0.733386

## Sheet: Lower expressed genes in rMF
Table S4. Gene information and Z-score of six clusters; lower expressed genes in rMF
Wormbase id	Gene symbol	F-value	p-value	Z-score
				cco-1 RNAi_Li	cco-1 RNAi_Matilainen	cco-1 RNAi_Merkwirth	clk-1(qm30)	daf-2_AID	daf-2(e1370)_Chen	daf-2(e1368)	daf-2(e1370)_Ham	daf-2(e1370)_Lee	daf-2(e1370)_Senchuck	daf-2(e1370)_Seo	daf-2(e1370)_Son_2017	daf-2(e1370)_Son_2018	daf-2(e1370)_Zhang	daf-2 RNAi	DR_Rollins	DR_Wu	eat-2(ad1116)_Heintz	eat-2(ad1116)_Tabrez	eat-2(ad465)_Heestand	eat-2(ad465)_Wang	isp-1(qm150)_Park	isp-1(qm150)_Senchuck	mrps-5 RNAi	nuo-6(qm200)	sod-2(ok1030)	DR_Vogt
WBGene00000103	akt-2	46	4.44e-15	-1.5913	-0.889137	-0.18519	-1.02222	2.12694	1.74338	0.551927	-0.0118648	0.573907	2.0893	0.569913	0.13527	0.222866	1.85102	0.106267	-0.883277	-1.03026	-0.158198	-0.145347	0.24097	-1.08209	-0.415269	-0.705766	-1.31609	0.0384983	-0.315461	0.23037
WBGene00000652	col-76	28	1.77e-10	-1.48768	-2.24729	-0.0560799	-1.30516	2.99505	0.517931	-0.308958	0.319734	0.330185	0.758394	0.900998	-0.0429854	0.0618635	1.81285	0.29457	-0.205745	-0.692378	0.0174377	0.15605	-0.915553	0.180165	0.187089	-0.408035	-0.840869	-0.571982	-0.252199	0.984531
WBGene00000831	ctl-2	28	1.78e-10	-1.92161	-1.19262	-0.953996	-0.308359	2.80497	0.495727	-0.0511805	-0.213024	0.714903	1.23227	0.372032	0.0594024	-1.00781	2.38471	0.608947	0.0163206	0.47264	0.62549	-0.140053	-0.223494	-0.452984	-0.375391	-0.653423	-1.15926	-0.578934	-0.133344	0.128198
WBGene00000929	dao-3	37	8.08e-13	-0.918468	-2.03791	-1.07093	-0.73467	2.4412	0.463299	0.0238645	-0.0928584	0.332324	1.40371	0.792083	-0.0843981	-0.0880372	1.93839	1.11193	-0.379138	-0.450212	1.3293	-0.434636	-1.49264	0.236243	0.0273614	-0.3645	-0.779448	-0.293837	-0.387389	0.359875
WBGene00000971	dhs-7	45	1.04e-14	-1.95217	-1.85849	-1.21434	-0.52158	2.07043	1.391	0.0784805	-0.0658643	0.732852	0.266844	0.743491	0.44053	0.00460455	1.67866	1.42216	0.36635	-0.383057	-0.557272	-0.532182	0.306889	0.892032	-1.16581	-0.607978	-0.810681	-0.829612	-0.0688075	0.679264
WBGene00003093	lys-4	39	2.76e-13	-1.29528	-0.910733	-0.296583	-0.302414	0.370068	0.648015	0.697315	-0.0320411	1.64748	-0.913129	0.310663	0.091864	-0.255717	0.240837	0.519446	1.84911	1.01302	0.342212	0.245833	0.299264	0.392627	0.411982	-2.24916	-0.84202	-2.77146	-0.27764	0.318522
WBGene00003096	lys-7	60	6.6e-18	-1.71333	-0.848789	-1.08631	-0.659358	1.44896	1.10197	0.301536	0.634002	1.1956	1.05709	1.62871	1.43438	-0.425831	1.00195	0.284607	-2.03901	-0.569016	0.235151	0.978593	-0.222909	-0.664312	-0.476041	-1.21889	-0.712122	-0.876866	-0.148568	-0.232437
WBGene00003658	nhr-68	33	7.31e-12	-1.42141	-2.11503	-1.17772	-0.528028	0.59632	0.330325	0.0175296	0.0249165	0.740672	-0.868596	1.00069	1.1088	-0.683712	0.826676	0.981118	0.475289	0.0488478	2.60914	0.962123	0.512671	-0.289611	-0.238465	-1.18105	-0.707376	-1.42221	-0.310134	0.133488
WBGene00003786	npa-1	28	1.99e-10	-1.24989	-1.01116	-0.779915	-0.968159	2.38887	0.506472	-0.118693	-0.504048	1.01739	0.82703	0.812326	-0.0767561	-0.621996	1.86473	1.44369	0.554387	-0.982639	-1.76498	-0.161136	-0.0171229	0.0956246	0.0221661	-0.84049	-0.907091	-0.587297	-0.481805	0.227846
WBGene00004062	pmp-5	44	1.89e-14	-1.78157	-2.30921	-0.473107	-0.0136332	0.416263	0.23034	0.384414	0.689544	1.58399	-0.461491	0.938869	0.900752	0.920252	1.16995	1.43186	0.619456	-0.456013	0.0986183	-0.343699	0.560828	0.474104	-0.219798	-1.693	-1.11166	-1.69926	-0.468497	0.440093
WBGene00004068	pnk-1	28	1.56e-10	-0.982743	-1.42654	-0.382181	-0.589471	2.91775	0.086426	-0.750417	-0.191124	1.06427	0.961242	0.308297	0.153813	0.574274	2.31124	1.63337	-0.416627	-0.398329	-0.100931	-0.0684723	-0.918391	-0.349106	-0.993365	-0.489113	-0.919067	0.138509	-0.388234	-0.460236
WBGene00004155	pqn-73	31	3.95e-11	-0.444177	-2.07828	-0.0801879	-0.998735	0.927284	0.711299	0.792997	1.7251	1.49351	0.187424	1.22832	0.522726	1.62845	0.756277	-1.70152	-1.28033	-0.554593	-0.374285	-0.424127	-0.700581	-0.19069	0.368669	-0.746308	-0.601749	-1.02159	-0.0725009	1.17592
WBGene00004990	spp-5	50	6.39e-16	-1.71239	-1.38944	-1.61144	-0.65154	1.23135	1.18677	0.286642	0.473085	1.07988	1.32181	0.91527	1.46638	-0.628741	1.65454	1.09256	-0.995014	-0.350589	-0.549676	0.771526	-0.899236	-0.183385	-1.34311	-0.540583	-0.707465	0.317696	-0.0634984	0.124689
WBGene00006603	tps-2	28	2.7e-10	-1.76813	-1.62946	-1.11803	-0.84862	2.05191	0.631527	-0.165067	-0.504614	1.17423	1.22365	0.237724	-0.534207	-0.0491159	1.21858	1.77036	1.26542	-0.341299	-0.632141	0.68371	-0.625421	-0.353959	-0.326096	-0.71147	-1.24368	0.329759	-0.740479	0.720736
WBGene00006610	tre-4	28	1.54e-10	-1.31757	-1.46686	-0.857837	-1.1591	2.63641	0.188553	-0.571256	0.140137	1.06252	0.9416	0.682834	-0.0240114	-0.132086	2.00952	2.0712	-0.403655	-0.177709	-0.135805	-0.667849	-0.599625	0.281413	-0.387921	-0.649715	-1.05793	-0.264472	-0.000583641	-0.0282445
WBGene00006862	pnk-4	44	1.54e-14	-1.43127	-0.922622	-0.458516	-0.973412	2.04048	0.938449	-0.297239	0.239676	1.41956	1.38837	0.201837	0.460276	0.0454925	2.58374	0.674019	0.572822	0.0471104	-0.102865	-0.775502	-1.52057	-0.0700203	-0.676806	-0.717546	-1.30638	-0.419219	-0.216944	-0.329615
WBGene00007550	C13C4.6	27	3.08e-10	-1.34725	-1.4793	-1.49741	-0.75194	1.80574	0.45209	-0.00635476	0.0607082	0.603038	0.997244	-0.173073	-0.0912956	-0.502029	2.28404	0.581441	-0.604247	0.0296214	-0.575453	1.32358	1.37312	-0.16809	-1.41009	-0.941832	-1.06923	-0.226483	0.420922	-0.0389993
WBGene00007565	clec-48	56	3.85e-17	-1.18578	-1.31808	-0.587384	-0.567712	0.203303	0.586954	0.286662	0.0320885	1.79744	0.564745	1.59903	1.05997	-1.18751	1.1748	-0.305453	1.36122	-0.622803	-0.216491	1.01389	0.379982	0.324615	-0.980182	-1.77823	-0.439594	-0.775412	-1.78218	0.581624
WBGene00007650	ugt-23	42	4.4e-14	-1.4699	-2.31651	-1.52957	-0.572305	1.72398	0.401615	0.217923	0.146979	1.10031	0.660654	1.22812	1.35101	0.459877	1.15474	0.858524	-1.4243	0.316873	-1.05817	0.274065	0.192488	0.625379	-0.432369	-0.756096	-0.964141	-0.85842	0.132026	0.235915
WBGene00007693	cest-7	28	2.27e-10	-1.14636	-1.89518	-0.534289	0.155958	2.80914	0.611382	-0.00350635	-0.0956084	0.754974	0.758553	1.18652	0.0200959	-0.444191	1.30785	0.69563	-0.6822	-0.370725	-1.37669	0.146622	-0.243575	1.48908	-0.745079	-1.08916	-0.451776	-0.952436	-0.695762	0.63948
WBGene00007755	C27A7.3	27	3.21e-10	-0.36157	-3.36211	-0.663345	-1.50614	1.5908	-0.117435	-0.434069	0.00702631	0.443369	-0.0214668	0.385552	0.958402	1.20602	1.122	0.693115	0.181705	0.725474	-0.248034	0.894233	0.340594	0.346739	-0.198127	-1.39244	-0.11544	-1.31733	0.294986	0.122589
WBGene00007939	C34F6.5	35	2.95e-12	-1.10376	-3.25322	-0.852305	-0.355378	1.70002	0.762901	0.185462	-0.00894025	0.630827	-0.0518847	0.374149	0.283305	0.141156	0.915989	-0.655967	0.0178018	-0.164726	1.31591	0.620957	0.202462	1.69521	-0.855152	-1.34114	-0.442134	-0.403109	-0.497576	0.775896
WBGene00008038	C40H1.2	52	2.33e-16	-1.56399	-2.46854	-0.780724	-0.509397	1.17207	0.225668	-0.26193	-0.0537118	0.00777122	0.361947	0.673563	0.403633	1.41119	1.34027	-0.336156	0.623584	0.241968	2.56207	0.161359	0.178708	0.151356	-0.321667	-0.752579	-1.0353	-1.43555	-0.601422	0.246179
WBGene00008341	ttr-44	30	6.66e-11	-2.28133	-2.69965	-0.721571	-0.500614	1.9888	0.959565	0.196363	-0.484251	0.198305	0.554616	1.18414	0.372018	-0.408334	1.38038	0.594488	0.388795	-0.527051	0.323447	0.456883	-0.601988	0.798337	0.344367	-0.318615	-1.36101	-0.0748017	-0.324415	0.589779
WBGene00008436	DH11.2	42	4.16e-14	-1.50973	-0.596236	-0.28898	-0.720726	0.448248	0.724232	0.485946	-0.0252321	1.13728	-0.557536	0.791885	0.677859	1.4574	1.2618	1.01727	1.7067	-0.288988	0.467484	0.361075	-0.312101	-0.432282	0.184668	-2.17809	-1.17755	-1.89347	-1.23582	-0.158072
WBGene00008451	cest-3	27	4.34e-10	-2.05685	-2.3203	-0.444074	-0.356893	0.956817	0.40306	-0.026396	0.0867791	0.193413	-1.72907	0.616797	0.469037	0.872592	-1.13707	0.420541	1.24411	0.371302	1.797	0.902408	-0.0314707	1.20237	-0.427257	-0.540536	-1.07154	-0.717179	0.212143	0.289031
WBGene00008567	acox-1.4	29	1.19e-10	-1.42132	-2.27588	-1.49534	-0.385258	1.36366	0.958548	0.59086	0.210176	1.43812	-0.0957932	1.67648	0.921186	-0.107755	1.00393	0.286251	-0.124887	-1.14393	-1.46412	0.210888	0.278876	0.803613	-0.96755	-0.709346	-0.123703	-0.639299	-0.334378	0.764687
WBGene00008654	pfas-1	33	1.02e-11	-1.00403	-2.43181	-1.08086	-0.895326	2.17091	-0.127692	-0.826945	-0.00486659	0.611144	0.898158	0.888906	0.304631	0.382353	1.90439	1.15132	0.932651	-0.0922208	0.206984	-0.0256055	-1.38448	0.575012	-0.120915	-0.481314	-0.759374	-0.454766	-1.04029	0.400745
WBGene00008731	F13B12.3	28	1.84e-10	-1.40583	-1.23126	-0.42444	-0.875417	2.76101	0.273327	-0.513381	-0.42623	-0.299123	-0.139319	0.265687	0.335506	0.934508	1.70632	0.373194	2.18915	0.288448	-0.633597	-0.579824	-0.322398	1.05837	-0.230643	-0.920003	-0.616472	-1.02201	-0.972063	0.165507
WBGene00009663	hda-5	38	4.33e-13	-2.28548	-1.55385	-0.773945	-0.438118	1.43804	1.37387	0.730254	-0.155703	1.43683	0.413875	1.14924	0.470317	-0.369207	1.87288	0.222743	-0.145969	0.144469	-0.892898	-0.35746	0.475147	0.495231	0.58558	-0.129649	-1.6355	-0.574898	-1.00651	0.325762
WBGene00009877	F49C12.7	36	1.76e-12	-1.09112	-1.3367	-0.567131	-0.973818	1.42662	1.32358	0.827149	-0.254422	0.293822	0.717992	0.658323	0.898947	-0.834878	2.39733	-0.172124	0.290264	-1.06773	-0.424618	1.22464	-0.226358	-1.32712	-1.06632	-1.54172	-0.586388	-0.176291	0.157213	0.365058
WBGene00010034	F54B11.11	27	4.39e-10	-0.987821	-1.34794	-0.245187	-1.04669	0.649483	1.0398	1.03225	-0.0505211	0.538647	-1.43337	1.35355	1.62635	-0.672987	-0.884946	-0.200723	0.932217	0.738996	-1.35057	1.52761	0.359878	1.06595	-0.810758	-1.33145	-0.240873	-1.21557	-0.217734	-0.0631684
WBGene00010408	mboa-2	28	1.98e-10	-0.72236	-1.50767	1.04467	-0.681694	2.47927	0.903407	0.550962	-0.446816	-0.111216	0.929662	0.626417	0.0908558	-0.526892	2.45765	-0.374392	-0.528615	0.0806047	-0.51416	-0.169108	-0.421158	1.06546	-0.998115	-1.06467	-0.478314	-0.731857	-1.55184	0.107502
WBGene00010723	cpg-7	39	2.86e-13	-0.621564	-3.76143	-0.650358	-0.935456	1.61828	0.705013	-0.00746369	0.286859	0.646516	-0.313289	1.59613	0.589945	0.561625	0.352719	0.00640268	0.638569	0.537131	0.703945	0.403464	0.48873	0.105578	0.108574	-0.874342	-0.365154	-0.98403	-0.62108	0.228468
WBGene00010811	hmit-1.3	44	1.3e-14	-1.15513	-2.182	-1.05928	-1.24731	2.16678	0.716149	0.248799	0.000790675	0.156035	0.116196	1.26197	1.42647	-0.123372	1.73291	0.173709	0.0735248	-0.190634	-1.33618	1.1713	0.431164	0.267117	-1.09871	-0.86024	-0.639642	-0.323339	-0.188478	-0.0728518
WBGene00010902	M79.2	28	2.66e-10	-2.19635	-0.401432	-1.17352	-0.671739	0.121377	0.624437	-0.243863	-0.567304	1.05902	1.71373	0.85189	0.433994	0.980895	-0.0726586	1.74547	0.480851	-0.553413	0.687968	0.388909	0.326823	-0.162396	-0.964786	-1.57504	-1.77011	-0.610965	0.116318	1.47816
WBGene00011364	cest-1.2	42	6.44e-14	-2.03583	-2.67131	-0.405094	-0.468916	1.85357	0.634072	-0.0159661	-0.340595	0.397952	-0.494705	0.6202	0.182113	0.0559886	-0.20265	0.316567	1.65442	0.0949729	-0.00523575	1.27633	-0.174124	0.871886	-1.11852	-0.691028	-0.983981	-0.622231	0.261747	0.808799
WBGene00011984	T24C2.5	52	2.95e-16	-2.22295	-1.92934	-1.0935	-0.517843	2.34536	0.555336	-0.058829	0.306885	0.79121	1.00875	0.908363	0.57306	0.555615	1.46662	0.574373	-0.091029	-0.783227	0.972997	0.501094	-0.181696	-0.0516598	-0.647046	-0.802812	-1.47437	0.117147	-0.383924	-0.34024
WBGene00012140	T28F4.5	31	4.1e-11	-1.98824	-1.76168	-0.554505	-1.00216	2.13366	1.03222	0.359768	0.0729306	0.121628	1.30167	1.09358	0.422219	0.0553203	2.12507	0.28445	0.172955	-0.830436	-0.442765	0.600105	0.0109366	0.0935518	-0.588405	-0.747975	-1.10578	0.845732	-0.820515	-0.486025
WBGene00012582	clec-8	49	1.01e-15	-1.21337	-1.63774	-0.713898	-0.508618	2.98818	0.0847994	-0.21622	0.260149	0.512319	1.26127	0.466685	0.382182	0.240618	2.49868	0.958132	-0.638421	-0.322789	-0.91987	0.0225289	-0.0456397	0.155424	-0.405529	-0.80922	-0.870528	-0.560327	-0.351153	-0.315441
WBGene00013198	Y54E5A.2	31	3.76e-11	0.382995	-1.55232	-1.63628	-1.23866	1.18242	0.560893	-0.118186	0.777604	1.19004	0.38431	1.17667	0.0553277	1.61676	-0.409955	0.462992	-0.149503	-0.615888	-0.309012	-0.189536	1.75524	-1.28427	0.269919	-1.36122	0.192492	-1.90538	-0.52088	0.666421
WBGene00013904	ugt-6	30	4.72e-11	-1.11153	-3.45488	-0.667936	-0.611857	2.05666	0.543911	0.106314	-0.1519	0.965754	0.0641816	1.23726	0.775862	-0.409315	0.815188	0.510093	-0.128806	-0.00102144	-0.695016	0.497562	0.290787	1.16465	0.29995	-0.696659	-0.649581	-1.01624	-0.0651473	0.230828
WBGene00013906	ugt-5	27	4.52e-10	-1.70893	-2.31734	-1.27223	-0.954929	1.87514	0.843956	-0.485355	-0.572672	0.0778395	-0.100577	0.764958	0.487452	0.534268	1.02172	2.23967	0.527617	0.358649	0.758351	1.00387	0.0670375	0.022621	-0.435197	-0.705944	-0.838533	-0.688666	-0.126625	0.169608
WBGene00015116	paic-1	55	6.39e-17	-0.701757	-2.55064	-0.843837	-1.26659	1.7719	0.124614	-0.228875	0.45502	0.794447	1.27615	1.14736	0.637037	0.240974	1.94817	1.59434	-0.885974	0.16594	-0.296425	-0.0146889	-1.12274	0.21336	-0.141938	-0.559725	-0.682839	-0.469543	-0.75943	0.275174
WBGene00015381	C03B1.13	31	4.08e-11	-1.36962	-0.388288	-0.68572	-1.15336	2.0966	1.36995	-0.126057	0.0219636	0.362037	-0.536644	0.0425307	0.870682	1.1282	0.92903	0.294606	0.0719962	-0.820592	1.2211	0.338093	0.0505429	1.95645	-0.791714	-1.71042	-1.14553	-1.44849	-0.369989	-0.455186
WBGene00016274	C30G12.2	64	8.26e-19	-0.959471	-1.76055	-0.929173	-0.875232	2.00781	0.429655	0.248415	-0.346633	0.501904	0.715823	0.929131	1.01718	-0.0321243	1.92665	0.0807207	1.18693	-0.0364582	0.4732	0.0118475	-0.901753	1.70743	-1.0896	-1.16775	-0.817287	-1.01879	-0.815716	0.0467223
WBGene00016957	atic-1	43	2.26e-14	-0.82779	-2.28201	-1.03458	-1.15928	2.11206	-0.0774665	-0.605519	0.162474	0.392737	1.26413	0.668144	0.25079	0.49337	2.05648	1.61232	-0.0315689	0.0681539	0.314154	0.202369	-1.35307	0.434306	-0.0797702	-0.605781	-0.763979	-0.439997	-0.967549	0.436447
WBGene00017071	aagr-1	27	2.93e-10	-1.99137	-1.53033	-0.651037	-0.882058	1.50641	0.569579	-0.0114372	0.470907	1.08143	0.411903	1.17805	1.49993	-0.254634	0.739073	0.131185	-1.5364	-0.793882	-0.557195	1.65209	1.12597	-0.140077	-1.06984	-0.594455	-1.1686	0.171741	-0.269124	0.0256929
WBGene00017131	E04F6.15	30	5.25e-11	-1.75557	-2.37429	-1.45236	-0.622647	0.880038	1.20964	0.455191	0.687767	0.983182	0.113288	0.98736	1.06009	0.495043	1.93155	-0.790458	0.656927	-0.512702	-0.85872	0.551107	0.0563892	0.118508	-1.03742	-0.705549	-0.710116	0.144219	0.186687	0.943346
WBGene00017257	F08F1.3	35	3.15e-12	-1.86902	-2.43653	-1.17653	-0.768973	2.19456	0.616617	0.114223	0.20794	1.28098	1.0711	0.980636	0.508889	-0.0609105	1.69891	0.252969	-0.456635	-0.508764	-0.365812	-0.0541563	0.202981	0.805083	-0.0135389	-0.586485	-1.08947	0.343469	-0.411296	0.0357488
WBGene00017498	pud-4	27	3.3e-10	-1.38505	-1.62766	-1.17583	-0.785025	2.01775	1.68581	0.678065	-0.203168	-0.142793	0.55186	0.497049	0.333276	-0.380418	0.633892	-0.56907	-0.247512	0.764853	-0.17971	0.902263	-0.655953	1.6074	-2.37286	-0.234002	-0.783814	-0.127656	0.38862	0.691522
WBGene00017599	F19F10.3	37	6.79e-13	-0.281539	-0.86298	-0.739088	-0.909602	1.04029	0.360487	-0.168039	0.933518	0.791698	1.15376	1.41548	0.441301	1.62328	0.514373	1.00625	1.32721	-1.97056	0.739289	0.881864	0.11817	-0.835456	-1.52451	-1.3549	-0.840173	-0.864163	-0.681805	-0.67029
WBGene00017621	txt-17	33	1.04e-11	-1.29308	-1.17974	-0.74065	-0.711652	0.74549	0.00980726	-0.759476	0.232516	1.46878	1.47427	2.03735	0.178387	0.877714	0.589345	0.230791	0.843434	-1.3992	2.01766	0.222417	0.188941	0.323519	-0.431358	-0.797532	-1.27732	-0.603889	-1.2332	-0.169295
WBGene00017635	F20D6.5	29	8.91e-11	-0.00439635	-3.33756	-1.04541	-1.06523	0.992903	0.189754	-0.407522	-0.00552592	0.149433	-0.190975	1.45281	1.28908	0.695831	0.688925	0.123616	0.709876	0.740669	0.635232	-0.138845	0.605066	1.18994	-1.25949	-0.813838	0.628584	-0.95966	-0.575389	0.327903
WBGene00017773	dct-6	29	1.37e-10	-1.22988	-1.95369	-0.406818	-1.04118	2.64822	-0.0466014	-0.630974	-0.188302	1.36367	0.503172	0.944332	0.908552	-0.00767144	1.59924	1.12075	-1.05694	0.638161	0.276984	-0.196364	-0.563867	0.0617184	-0.861338	-1.11968	-0.558715	-0.690863	-0.345964	0.656232
WBGene00017945	F31D5.2	29	1e-10	-1.43777	-1.9047	-0.44203	-0.992114	0.867689	0.441535	-0.388187	-0.383106	0.47478	0.988291	1.38506	1.78083	0.0211534	1.36427	0.164169	0.829132	-0.229277	-0.359478	0.706643	-0.505016	1.00388	-0.89935	-1.12811	-1.98264	0.352647	-0.738312	1.1669
WBGene00018076	pifk-1	28	2.03e-10	-0.703323	-2.86804	-1.27962	-0.656837	1.92176	0.148501	0.173614	0.203161	1.23988	1.38854	0.674085	1.05357	0.205013	1.0222	0.160299	1.67376	0.335827	-0.809254	-0.420845	-0.000249248	0.00278773	-0.627102	-0.360523	-0.854578	-1.08035	-0.286706	-0.124583
WBGene00018424	pgph-2	34	5.13e-12	-0.413078	-2.31227	-0.279515	-0.785302	0.153589	1.37591	1.55946	0.793225	1.14247	-0.088028	1.27128	1.14759	1.22273	-0.537314	0.047969	-0.0666718	-0.917329	-0.814816	-0.0273382	-1.28632	1.1803	0.112452	-0.969903	-0.471956	-1.76989	-0.109844	0.942805
WBGene00018568	F47E1.4	36	1.11e-12	-0.563535	-1.85359	-0.0344921	-0.710334	2.68974	0.455918	0.53544	0.809023	0.563501	0.264285	-0.320794	0.309456	2.39821	0.551048	-0.873795	0.117276	-0.329138	0.779255	-0.270277	0.463368	0.629463	-1.02732	-1.23144	-1.09293	-0.988106	-0.82576	-0.311178
WBGene00019730	asns-2	27	3.02e-10	-1.27929	-1.18922	-0.674518	-0.410056	2.37986	0.525696	-0.147389	0.0442239	0.491464	1.96549	0.598517	-0.221706	0.281646	2.38316	0.435025	-0.0947357	-0.652715	-1.91274	-0.433796	-0.534076	-0.364014	-0.0767817	-0.40289	-0.885469	0.376193	-0.246139	0.745777
WBGene00019731	M02D8.5	33	1.08e-11	-1.69439	-1.65598	-0.379711	-0.195001	2.48222	0.83537	-0.123499	0.138968	0.378205	1.20426	0.69909	0.144786	0.829354	1.94708	1.0089	0.145112	-1.03701	-1.41904	-0.438019	-0.616584	0.82033	-0.515645	-0.917507	-0.972773	-0.338489	-0.0285665	0.114778
WBGene00019973	R09A1.3	58	1.19e-17	-0.626978	-1.11035	-1.17891	-1.03869	0.930066	1.66259	0.584407	0.133959	1.39922	0.668436	1.21951	0.335195	0.374695	2.36208	1.58765	-0.228887	-0.874106	-0.829783	-0.218346	-0.902566	-0.621807	0.0688897	-1.04499	-1.12548	-0.845502	-0.514943	0.446884
WBGene00020157	T02B11.6	47	2.72e-15	-0.42392	-2.63531	-1.40964	-0.982378	2.20246	0.138411	-0.266777	0.93525	0.986209	1.16691	0.281346	0.670675	1.30568	0.519247	0.537929	0.752669	-0.214464	1.15487	0.130557	0.0301826	0.0853451	-0.659234	-1.05355	-0.299353	-1.06083	-0.778137	-0.664833
WBGene00020909	W01A11.1	27	3.97e-10	-1.23328	-0.674096	-0.345041	-0.439302	3.29554	1.65994	0.221031	-0.220457	-0.191228	1.68179	0.343067	-0.22631	-0.1628	1.62868	0.111489	-0.28638	-0.760365	-1.26293	-0.54897	-0.571311	0.203658	-0.78518	-0.284102	-0.833553	0.452484	-0.0125103	0.10157
WBGene00021873	clec-82	43	3.26e-14	-1.78899	-1.94795	-0.949451	-1.2902	2.58032	0.594814	0.114375	-0.156979	-0.0392319	0.954194	0.471984	-0.0897859	0.168007	1.5383	0.118273	1.65179	0.689713	-0.554514	0.502363	0.415124	-0.512103	-0.155552	-0.33046	-1.25602	-0.740908	-0.493147	0.189222
WBGene00022500	lfi-1	50	6.04e-16	-0.962307	-1.82296	-0.989146	-0.86648	2.05569	0.34704	-0.107621	-0.305478	0.846925	0.507706	1.36386	0.960257	-0.166307	0.985729	1.41989	0.152609	0.523986	1.18316	-0.133849	-0.998032	0.676126	-1.58799	-1.15734	-0.466514	-0.617497	-1.40351	0.137804
WBGene00022657	ZK105.6	33	1.08e-11	-0.165828	-2.15704	-0.094962	-1.08326	2.08243	0.0663659	-0.0226538	0.173255	0.431295	-1.36901	0.526591	0.249217	0.328863	-0.0505694	1.54227	0.424936	0.443032	0.342786	1.38025	0.275691	1.04415	-1.83776	-1.31771	-0.219571	-1.25428	-0.930257	0.579813
WBGene00044500	T19E7.6	43	2.47e-14	-0.910126	-1.02232	-1.40866	-1.00385	0.173418	1.10624	-0.147035	0.480865	1.6871	1.32752	1.5955	1.35445	1.59771	0.0732906	0.420107	0.195857	-0.632966	1.11149	0.284532	0.67123	-1.14616	-0.510008	-1.24712	-1.09884	-0.391284	-0.776948	-0.808403
WBGene00255598	BE0003N10.6	41	1.07e-13	0.386412	-2.52121	-0.495884	-1.57544	0.378384	0.604297	0.588195	0.53098	0.584269	-1.69225	0.635726	0.465809	0.613814	0.244594	0.4477	0.982429	0.309255	0.117676	0.249754	0.647507	1.60741	0.317603	-1.69078	0.39374	-1.91854	-0.970985	0.380259
