# Supplementary material for: T‐CLASS: An Online Tool for the Identification and Classification of Aging and Senescence Using Transcriptome Data
Source: Aging Cell. 2025 Aug 14;24(10):e70193. doi: 10.1111/acel.70193 (PMC12507419; doi:10.1111/acel.70193)
Supplement: Supplementary file 7 — Table S5: acel70193‐sup‐0007‐TableS5.xlsx. [file ACEL-24-e70193-s008.xlsx]

## Sheet: Sheet1
Table S5. Spearman's correlation between query data and longevity-promoting regimens
Input	rMF	rIIS	DR	Classified regimen
daf-2(e1370)	0.747494	0.889868	0.808167	rIIS
eat-2(ad1116)	0.883169	0.862619	0.96766	DR
isp-1(qm150)	0.957799	0.855163	0.867393	rMF
glp-1(e2141)	0.681833	0.737437	0.718832	rIIS
daf-10(e1387)	0.886407	0.859385	0.89596	DR
osm-3(dh441)	0.902996	0.90114	0.952504	DR
vhl-1(ok161)	0.916085	0.824747	0.903051	rMF
Rotenone	0.957188	0.880629	0.920949	rMF
Metformin	0.899288	0.878856	0.936974	DR
Allantoin	0.907703	0.883536	0.941622	DR
Rapamycin	0.860939	0.810847	0.940344	DR
Psora-4	0.876899	0.806132	0.908899	DR
D-glucosamine	0.923139	0.891278	0.976474	DR
Rifampicin	0.843714	0.787863	0.878054	DR
JM03	0.919251	0.887396	0.963993	DR
Atracurium	0.922153	0.892307	0.969364	DR
Monorden	0.913094	0.873701	0.951665	DR
